# Supplementary material for: Metabolite accumulation and metabolic network in developing roots of Rehmannia glutinosa reveals its root developmental mechanism and quality
Source: Sci Rep. 2018 Sep 20;8:14127. doi: 10.1038/s41598-018-32447-6 (PMC6148277; doi:10.1038/s41598-018-32447-6)
Supplement: Supplementary file 1 — Supplementary Table S1 [file 41598_2018_32447_MOESM1_ESM.xlsx]

## Sheet: Sheet1
ID	m/z	r.t(min)	检测模式	E1	E2	E3	E4	E5	E6	M1	M2	M3	M4	M5	M6	T1	T2	T3	T4	T5	T6	QC1	QC2	QC3	QC4	QC5
1	431.11	13.623	pos	0.280763	0.203015	0.839754	1.20632	0.761574	0.696826	1.64385	2.2873	1.27632	7.79327	1.25853	0.979396	0.966807	0.684213	0.272716	0.982958	0.359362	1.95718	1.28868	1.28301	1.28615	1.27753	1.29329
2	468.387	17.8418	pos	0.18153	0.253025	0.226686	0.201481	0.118009	0.202877	0.131993	0.273226	0.203532	0.374701	0.325703	0.24243	0.336122	0.295978	0.274529	0.346494	0.163723	0.268067	0.236406	0.239939	0.238679	0.237239	0.237877
3	449.403	14.285	pos	0.454451	0.285336	0.247054	0.428534	0.498915	0.565838	0.379371	0.255463	0.326937	0.30071	0.205162	0.476765	0.213672	0.283103	0.258799	0.256325	0.302479	0.327119	0.356372	0.350694	0.350367	0.353344	0.352495
4	339.106	8.72572	pos	0.363915	0.257475	0.180818	0.787878	0.534415	0.950643	2.08707	0.601295	1.15029	0.670298	1.09043	4.20318	0.837532	2.0222	1.99427	0.751989	1.61015	8.54008	1.72914	1.70462	1.73055	1.71415	1.73312
5	225.129	16.4324	pos	3.39239	3.06477	2.37974	3.14076	3.80861	3.21177	2.85505	2.05921	2.07095	1.92636	1.94489	2.79136	1.84577	2.19628	1.7673	2.05641	2.04725	2.89922	2.59699	2.58712	2.58853	2.63571	2.6143
6	195.108	14.9421	pos	5.17596	4.14944	3.77407	4.79741	5.12264	5.41407	5.14588	3.94223	4.03152	3.80586	3.71235	5.42821	3.63041	4.00431	3.61489	3.83282	4.20133	4.22496	4.32247	4.36447	4.26857	4.33692	4.326
7	345.245	15.4587	pos	2.20518	1.53683	0.96023	2.21521	3.84694	2.01538	1.28096	1.23947	1.0956	1.1835	0.666767	1.30118	1.14907	1.38767	1.14066	1.22061	1.24988	1.41381	1.89656	1.89824	1.90671	1.9257	1.93045
8	209.152	6.71612	pos	3.11905	4.33614	2.5519	2.529	5.91151	2.59976	1.02172	0.960375	1.27374	0.766278	3.16939	0.898336	1.23359	1.89866	0.859501	1.70008	1.26999	1.73267	2.17487	2.16352	2.15438	2.20005	2.18446
9	764.566	23.9515	pos	0.193108	0.201204	0.115034	0.223995	0.213323	0.189659	0.125951	0.104424	0.145227	0.247389	0.259229	0.208612	0.191251	0.291766	0.237243	0.2052	0.1574	0.152099	0.153139	0.151384	0.149721	0.152146	0.151565
10	186.057	7.73624	pos	0.113774	0.670735	1.00152	0.924009	0.167832	0.85815	1.59437	1.48876	1.7699	1.52007	1.51504	1.36242	1.54178	1.74527	1.42753	1.6361	1.39768	2.19417	1.34126	1.34408	1.36806	1.35973	1.35805
11	419.241	8.98617	pos	0.896036	0.630581	0.509228	0.898703	1.10067	0.779496	0.17958	0.532757	0.153053	0.360747	0.113585	0.236504	0.312803	0.42922	0.186825	0.464585	0.400462	0.458658	0.544866	0.538889	0.540735	0.533789	0.545923
12	427.296	15.0813	pos	4.84597	4.8328	4.6801	2.54869	2.45583	3.42304	4.63912	5.0732	4.34764	5.14987	6.44947	5.40384	4.13157	3.34518	4.97503	3.8299	3.44126	3.40967	3.78846	3.70701	3.77059	3.76925	3.72622
13	409.271	15.0139	pos	18.7676	18.365	11.6811	15.7207	19.891	18.2648	11.1816	8.07901	11.0197	9.02057	7.06059	12.8616	8.35888	10.6327	9.02647	8.55879	8.38173	11.7443	12.4147	12.2256	12.3733	12.5399	12.3275
14	152.061	16.3722	pos	12.3215	11.0333	8.15566	11.5791	13.5799	12.2506	10.3309	7.41652	6.84014	7.05484	6.08098	9.69909	6.98294	7.48256	6.47398	7.57293	7.8472	9.44201	9.27575	9.20742	9.07217	9.17426	9.07167
15	303.111	6.05359	pos	0.0120742	0.0236719	0.122793	0.0314471	0.0079182	0.0174224	0.117561	0.511196	0.235403	0.426832	0.191917	0.0700338	3.12801	1.36424	1.53762	2.82095	1.97412	0.875286	0.794976	0.783989	0.804954	0.796822	0.799513
16	465.293	15.8059	pos	0.530673	0.275811	0.28392	0.561735	0.646642	0.774958	0.86379	0.552672	0.437822	0.513985	0.356586	0.831366	0.644366	0.68499	0.609546	0.701076	0.736443	0.602883	0.586626	0.584279	0.593784	0.597261	0.596246
17	496.338	16.1622	pos	19.8574	32.4778	31.4173	14.5744	12.5946	10.4814	19.6226	15.3734	10.8173	10.4372	16.1796	10.1319	10.2753	13.2345	5.55015	8.02501	9.12626	7.63189	13.3075	13.2597	13.5055	13.5281	13.5414
18	157.09	16.3057	pos	9.12965	8.06671	6.42535	8.62623	9.35368	8.72953	7.60474	5.60654	5.4272	5.75879	5.17408	6.785	5.45857	5.97509	5.01447	5.58355	5.74741	6.63073	6.69047	6.73729	6.67109	6.84041	6.69203
19	133.065	5.44326	pos	1.68457	1.73932	1.91976	2.28508	3.10955	2.25985	3.09191	2.99892	3.25939	3.57246	2.42818	2.79309	2.88123	3.07922	2.87133	5.18216	2.86668	3.45949	2.87112	2.82277	2.89254	2.82947	2.85677
20	105.069	14.9486	pos	3.61672	2.86044	2.52241	3.24744	3.56698	3.63277	3.25007	2.35343	2.47906	2.36879	2.03094	3.1862	2.18718	2.49137	2.20318	2.37746	2.45742	2.6179	2.82671	2.79354	2.78919	2.86049	2.8297
21	316.188	12.0295	pos	1.39188	0.708993	0.672654	1.50135	3.04517	1.77571	1.08431	1.09008	1.02711	0.816981	1.04651	1.37257	0.823322	1.01336	0.9662	1.03958	1.20384	1.19549	1.55063	1.54854	1.54466	1.51323	1.52626
22	337.271	17.7369	pos	17.6481	16.5365	38.1689	52.9463	47.6249	35.1378	31.1821	72.3116	171.605	90.3706	36.9967	68.2373	75.3955	100.02	100.328	149.073	55.8917	99.8297	72.6332	72.1534	72.3661	72.7083	70.8311
23	328.228	15.7032	pos	1.3104	0.723242	0.636162	1.51544	2.29866	1.49203	1.20786	1.07824	0.930953	1.04973	0.592865	1.1879	0.996531	1.27949	0.989875	1.25297	1.24844	1.22722	1.50161	1.48624	1.48368	1.46193	1.46713
24	160.079	0.762861	pos	1.22748	1.47613	1.79384	1.44756	0.719964	0.904889	1.64563	2.88084	2.16802	2.73304	3.76154	1.57473	1.58663	1.61521	1.05889	1.4168	1.01306	1.44455	1.47853	1.45262	1.49303	1.47079	1.4566
25	321.097	8.75271	pos	0.238313	0.118632	0.133776	0.271109	0.257756	0.306156	0.528095	0.254444	0.264356	0.177962	0.168248	0.865389	0.215597	0.456473	0.472299	0.186211	0.361453	1.60803	0.43275	0.435109	0.442707	0.438587	0.4445
26	357.116	8.72846	pos	0.0431876	0.0177245	0.0219165	0.0664489	0.059606	0.0933212	0.1735	0.0526839	0.0663565	0.0385441	0.0483772	0.336724	0.0739589	0.174308	0.178707	0.0739851	0.136848	0.702546	0.136513	0.140032	0.137791	0.135987	0.137856
27	486.318	12.6632	pos	2.4667	3.03225	1.3156	2.2803	4.4484	1.94765	0.694177	0.876718	1.746	1.05342	0.461918	1.15702	0.88064	1.27032	1.07958	0.897224	0.85825	1.07219	1.92779	1.9258	1.92609	1.96982	1.9107
28	149.092	5.19901	pos	15.5354	9.90941	8.66389	16.146	24.364	26.0243	18.0822	14.1725	11.2036	10.884	10.3087	15.1603	13.1797	14.184	11.2676	13.3489	12.329	15.3623	13.9583	13.8525	14.1531	13.9344	13.7136
29	355.264	14.2876	pos	2.23863	1.58784	1.4223	2.13544	2.45212	2.87876	2.09005	1.45609	1.64962	1.61401	1.31756	2.59687	1.27808	1.53412	1.39923	1.40573	1.63661	1.75162	1.85045	1.81737	1.81338	1.81766	1.79154
30	540.328	14.1481	pos	10.8915	7.55558	5.93741	10.9933	16.6714	12.3793	6.98904	5.62227	7.10866	6.65538	3.77565	8.45959	4.35284	5.00267	7.09088	5.02766	5.87242	7.18442	8.66909	8.456	8.58223	8.71817	8.6251
31	280.066	4.9584	pos	0.0759426	0.0547886	0.0717502	0.157718	0.221031	0.229002	0.195324	0.133972	0.191415	0.0872619	0.0798072	0.170658	0.488782	0.285037	0.295658	0.318447	0.200877	0.772026	0.210039	0.20942	0.215768	0.212285	0.211134
32	212.114	5.46264	pos	0.8668	1.06259	1.00206	1.15593	0.732065	1.81057	0.391354	1.14298	1.48178	0.924302	5.55892	2.68327	0.900333	0.972415	9.3101	1.53313	1.4172	0.668198	1.83767	1.81547	1.83712	1.87517	1.82667
33	118.065	5.19898	pos	3.90432	3.44407	3.3562	4.27175	4.31474	4.42802	4.75601	4.16281	3.74577	3.77889	3.69414	4.16547	4.33539	4.23013	3.9357	4.37582	3.81603	4.80081	3.98972	4.05607	4.12886	4.04011	4.04162
34	342.371	17.2074	pos	0.0217163	0.00133376	0.0419902	0.0161424	0	0.00969908	0.0608824	0.028219	0.00955068	0.0243491	0.395438	0.0105255	0.0199513	0.0320218	0.105933	0.0171367	0.00733764	0.0202291	0.509922	0.49995	0.515996	0.512975	0.514789
35	337.271	15.6625	pos	9.38788	9.59852	10.1863	9.80112	10.5851	8.99491	7.76272	13.6833	24.4816	15.2162	7.81535	10.6404	16.1178	28.0651	25.4321	47.0096	14.8609	31.586	16.1306	16.0382	15.9293	16.1511	15.6553
36	178.049	1.31525	pos	0.438848	1.01318	0.612886	0.556372	0.307343	0.204354	0.120667	0.286286	0.198924	0.219773	0.48077	0.181022	1.6711	0.727834	0.8423	0.77314	0.44016	0.418353	0.566508	0.561238	0.55951	0.555688	0.547262
37	119.085	14.9386	pos	2.93556	2.168	2.02008	2.67296	2.93195	3.16112	2.70027	1.94739	2.10521	1.85276	1.66715	2.68633	1.83531	2.16918	1.78886	1.94229	2.01332	2.22994	2.33804	2.3051	2.29912	2.28027	2.35316
38	357.134	4.80771	pos	0.134101	0.100611	0.0858493	0.178775	0.279919	0.193555	0.354643	0.136913	0.144159	0.152394	0.122001	0.288942	0.295809	0.338415	0.224061	0.2094	0.155021	1.68563	0.284267	0.28778	0.288684	0.289391	0.294656
39	135.08	3.10122	pos	0.403216	0.465456	0.609047	0.783858	0.486576	0.472475	0.870647	1.18744	1.15678	1.25155	1.6371	0.513804	1.66855	1.51171	0.570123	1.73133	0.913811	0.900589	0.870155	0.880693	0.880929	0.898403	0.895039
40	482.321	15.3892	pos	0.951125	1.36342	1.40252	0.640603	0.506932	0.468788	1.55408	0.812778	0.537797	0.664489	0.962085	0.547511	0.350465	0.400799	0.171753	0.218166	0.282429	0.36486	0.625128	0.646251	0.627221	0.636398	0.635911
41	103.054	5.42971	pos	1.41665	1.34956	1.18006	2.21872	2.02457	1.89043	2.56239	1.74593	1.70538	1.79569	1.40704	2.17754	1.68747	2.15172	1.62208	2.0683	1.71001	3.19723	1.89686	1.83147	1.88223	1.88301	1.86388
42	810.559	24.0524	pos	0.67864	1.6146	0.392826	0.382623	0.0909547	0.522774	0.311634	0.0679886	0.268504	0.268553	1.38042	0.704051	0.160496	0.536314	0.413354	0.355805	0.35672	0.141607	0.485275	0.483571	0.481428	0.469903	0.485635
43	567.418	22.4892	pos	0.745962	0.552779	0.430591	0.709487	0.718264	0.85604	0.585379	0.341022	0.35645	0.250156	0.313104	0.525785	0.53404	0.591575	0.475479	0.687804	0.751574	0.342234	0.555123	0.538713	0.545567	0.553544	0.540683
44	473.262	19.1724	pos	0.461883	0.41739	0.696317	0.735278	0.692006	0.666352	0.49809	0.833481	1.49681	0.917322	0.5673	0.860552	2.25846	3.14857	3.95776	4.57821	2.08152	4.59302	1.61672	1.64056	1.61038	1.64756	1.59315
45	318.298	12.4791	pos	13.4149	16.0278	11.4393	8.25193	8.48713	11.4203	9.18217	12.0565	8.31406	10.1212	21.1151	9.05981	9.6734	11.728	9.8523	7.4337	8.77048	7.49077	11.2012	11.1752	11.2806	11.4785	11.5098
46	527.352	15.7723	pos	2.2317	1.23363	1.23355	2.40784	2.5277	3.28868	4.14154	2.43762	2.0399	2.30419	1.37992	3.87524	2.98468	3.49587	2.83057	3.44189	3.77584	2.8794	2.85087	2.81385	2.83431	2.89425	2.7909
47	261.187	14.8816	pos	2.57757	1.38158	1.14453	2.40128	4.14671	2.8652	1.48869	1.45553	1.86681	1.71645	0.900885	2.2074	1.44287	1.87478	1.35165	1.63255	1.44838	2.71799	2.07494	2.02613	2.05994	2.06984	2.10699
48	197.08	2.9818	pos	0.697197	0.696815	1.02132	0.879713	0.485926	0.55805	2.04118	2.54686	1.58614	1.90569	1.88508	0.985929	2.55561	2.29087	2.40945	2.38029	1.99543	1.40133	1.55024	1.54904	1.5502	1.57143	1.5112
49	339.106	8.25323	pos	1.09729	4.63256	1.36674	3.69149	1.73535	0.937343	1.34129	3.44446	8.68215	6.64688	18.6956	6.99854	4.99976	1.67898	0.843745	0.994986	0.577715	1.72223	3.63989	3.54887	3.50462	3.59627	3.57636
50	309.184	14.9304	pos	3.28722	2.58928	2.30804	3.38039	3.40976	3.84593	3.62534	2.58761	2.4604	2.28106	2.03131	3.48886	2.30977	2.74857	2.29455	2.57799	2.82522	2.79568	2.76732	2.84099	2.83567	2.87555	2.80842
51	151.076	5.49559	pos	4.11213	4.35795	5.14309	4.96538	7.34124	5.51284	6.9784	7.26491	8.32423	8.31767	6.65589	7.00963	7.51321	8.03557	6.85539	13.005	7.47217	7.53229	6.99533	7.03398	7.18966	7.23343	7.07394
52	326.207	15.8779	pos	0.545872	0.329431	0.321076	0.562475	0.589881	0.655522	0.552994	0.386942	0.370952	0.330097	0.274029	0.574729	0.391979	0.447074	0.413133	0.448475	0.459598	0.481212	0.466405	0.4548	0.460137	0.450412	0.451439
53	154.041	2.88338	pos	42.4006	58.6619	65.9062	40.4949	29.1818	36.9587	44.6572	57.4677	49.859	54.1846	60.4955	45.2847	47.314	42.9187	43.4755	36.1033	36.1515	36.2727	42.9684	42.7119	43.0895	43.1915	41.6542
54	153.217	2.88338	pos	0.262396	0.367852	0.415126	0.252572	0.181277	0.231921	0.275097	0.354476	0.310863	0.335341	0.378059	0.285555	0.294817	0.26434	0.268906	0.22273	0.219893	0.22333	0.268443	0.265188	0.265341	0.264913	0.25795
55	178.99	29.7546	pos	0.505667	0.717403	0.737111	0.488034	0.35823	0.400059	0.480008	0.633491	0.52625	0.593979	0.69647	0.504373	0.558444	0.490899	0.496501	0.464306	0.408031	0.439255	0.504443	0.510997	0.507231	0.493998	0.495785
56	296.14	12.4785	pos	0.0523434	0.0643712	0.0394329	0.0201844	0.0181075	0.0333259	0.0656378	0.0255983	0.0536847	0.0251685	0.0740161	0.0281205	0.144313	0.100598	0.0653171	0.0672279	0.0975753	3.92938	0.262492	0.260382	0.270037	0.266963	0.262924
57	105.069	5.20729	pos	5.86949	4.31423	3.70761	6.04074	6.90181	6.74809	6.73021	5.435	4.64846	4.6831	4.28513	5.83738	5.14133	5.32456	4.45537	5.88663	4.69712	6.10411	5.57522	5.64788	5.63864	5.54306	5.44589
58	312.143	5.14438	pos	0.365402	0.706338	0.98783	0.31771	0.317058	0.321212	0.311916	0.244	0.175655	0.165209	0.257537	0.302275	3.61808	0.615368	0.692877	0.860446	0.597071	0.675695	0.651046	0.659314	0.654701	0.675727	0.666754
59	215.09	2.97435	pos	0.386938	0.39315	0.553229	0.48822	0.276484	0.298564	1.12731	1.404	0.87918	1.04128	1.03332	0.583984	1.43267	1.28207	1.33139	1.28003	1.07687	0.744225	0.870548	0.861781	0.838614	0.84475	0.854095
60	444.309	14.2729	pos	210.163	132.818	106.863	192.399	226.765	260.983	181.821	117.871	144.683	134.964	105.419	234.855	103.066	130.55	119.665	120.48	144.665	155.462	164.513	159.497	159.494	163.084	159.3
61	313.271	24.3365	pos	2.58638	3.01702	3.56952	2.06879	0.852582	1.21335	0.725786	1.42536	1.36843	3.18823	2.31766	1.13268	1.68416	1.20595	1.25998	0.763519	0.687223	0.836294	1.10686	1.12061	1.09752	1.08318	1.12418
62	639.471	20.3217	pos	0.320302	0.220967	0.216625	0.354802	0.385581	0.491802	0.239102	0.064712	0.207117	0.161875	0.0903577	0.308711	0.167043	0.318745	0.241136	0.238796	0.308378	0.280354	0.259309	0.264964	0.260147	0.268408	0.25969
63	156.038	2.88338	pos	12.846	17.8113	20.4988	12.3955	9.02	11.1918	13.6014	17.4218	15.2071	16.5151	18.5792	14.0481	14.4839	13.3332	13.6023	11.1184	11.0321	11.0286	13.3386	13.1322	13.1572	13.293	12.8246
64	161.065	5.30505	pos	0.792324	0.601278	0.754079	1.18896	1.21221	1.10034	0.746813	0.878396	0.885894	0.867868	0.659941	1.03068	0.750631	0.996119	0.925363	1.11527	0.834137	1.69833	0.923276	0.925818	0.944947	0.957319	0.945446
65	198.827	2.88338	pos	0.492359	0.688137	0.758612	0.470903	0.333307	0.423172	0.502271	0.663429	0.58025	0.622148	0.702168	0.529378	0.535462	0.490913	0.503212	0.414029	0.408099	0.41829	0.486228	0.491659	0.501169	0.491501	0.480867
66	133.066	7.73175	pos	2.54972	1.65646	2.52496	3.35874	3.38523	3.54391	4.89885	4.15691	5.26288	4.65614	4.14367	4.66288	4.72011	5.59248	4.56748	5.00922	4.20066	8.22355	4.47718	4.47697	4.3136	4.40339	4.39482
67	468.308	13.2283	pos	0.661433	0.404863	0.381051	0.704111	1.19838	0.941323	1.09538	0.66099	0.917602	0.758009	0.372843	1.21007	1.32865	1.78383	1.23519	1.34358	1.13413	0.958576	1.06232	1.02232	1.03693	1.05717	1.04898
68	165.162	1.58329	pos	0.0640779	0.211837	0.231476	0.0545593	0.0406259	0.0881663	0.0956162	0.188402	0.247428	0.0574819	0.137612	0.11012	0.75863	0.427366	1.86649	0.765444	1.32004	0.45712	0.465705	0.465091	0.454183	0.472313	0.471283
69	169.1	14.9399	pos	5.18997	3.85369	3.42727	4.88769	5.35961	5.56225	4.90625	3.51498	3.6627	3.30014	2.86926	4.92323	3.4159	4.07231	3.31602	3.73041	4.07791	4.03329	4.07237	4.10531	4.11548	4.22795	4.18926
70	290.173	11.0031	pos	0.517649	0.363339	0.245042	0.375268	0.764298	0.420957	0.314816	0.360606	0.444059	0.308899	0.369716	0.452051	0.329029	0.324776	0.365262	0.312816	0.322185	0.372238	0.467656	0.459277	0.465625	0.45141	0.468598
71	465.937	15.0049	pos	2.29601	1.7031	1.40245	2.01964	2.42562	2.14125	1.22044	0.857615	1.19322	1.07694	0.727285	1.37578	0.958496	1.31852	1.02202	0.997461	0.977277	1.25719	1.45001	1.44652	1.48432	1.49202	1.44445
72	365.246	14.2731	pos	19.0807	11.3394	9.34575	18.0154	20.9027	24.3373	16.8737	10.3914	13.0903	11.9304	9.66217	22.1662	9.27195	11.7013	11.1783	11.1601	13.5656	14.4835	15.0873	14.7756	14.6917	15.1287	14.6227
73	300.121	4.56223	pos	0.273882	0.672587	0.221083	0.267245	0.24674	0.164637	0.0101782	0.0602713	0.156043	0.045741	5.45796	0.0978794	0.146707	0.177221	0.610971	0.243823	0.111384	0.0634909	0.480141	0.474867	0.473029	0.47629	0.491773
74	321.097	6.03575	pos	0.202909	0.231402	0.38932	0.646241	0.172538	0.329144	1.54796	0.917314	0.955129	0.648127	0.984108	1.49547	0.95577	1.4441	1.25973	1.20828	1.42885	2.99523	1.05182	1.00982	1.01856	1.02012	1.02003
75	147.076	0.796928	pos	86.6425	131.067	199.794	97.1772	61.1723	87.5822	104.234	162.942	156.342	125.675	142.215	98.5464	95.2578	93.6489	118.552	120.432	131.222	86.4866	111.901	110.542	112.001	108.426	108.563
76	246.234	10.3915	pos	0.58981	0.741676	0.496644	0.349593	0.311045	0.481518	0.368123	0.584323	0.36506	0.390101	1.31099	0.564905	0.491206	0.531774	0.409182	0.316699	0.384602	0.338424	0.548955	0.545909	0.561487	0.53762	0.546226
77	95.0848	1.98783	pos	14.3075	14.0715	18.7589	16.4747	15.6251	16.3896	24.3874	27.9441	27.5798	26.9836	27.8959	23.5056	25.237	26.6015	33.9313	22.6577	21.6638	25.0033	21.5835	20.926	21.6553	21.7001	21.186
78	105.069	1.9886	pos	9.31078	9.25339	12.0263	10.2207	9.59374	10.2731	15.0992	17.028	17.3587	16.6432	20.8297	14.4719	15.7401	16.2976	16.3785	14.2643	13.4966	15.1275	13.638	13.2574	13.8417	13.5239	13.4719
79	331.283	15.998	pos	0.520131	0.256514	0.520072	0.294874	0.287512	0.226401	0.0474734	0.0879673	0.162223	0.12756	0.0874299	0.0822791	0.114728	0.211116	0.0753285	0.120413	0.0386872	0.145594	0.178272	0.173847	0.176784	0.171358	0.176893
80	261.206	15.6527	pos	1.43029	0.923738	0.8604	1.43253	2.2347	1.54462	0.777949	0.841225	1.73945	1.14236	0.536374	1.31518	0.905104	1.24713	0.982896	1.0427	0.991941	2.47436	1.27835	1.26806	1.30521	1.30221	1.25865
81	460.266	14.1372	pos	7.64249	10.6842	9.72409	8.23821	6.06501	7.88526	6.23693	7.64954	9.79241	7.94464	10.1498	6.51971	7.85607	8.91292	6.91898	7.64185	8.2068	6.15478	7.96989	8.16545	8.00375	8.08145	7.82009
82	474.334	16.9981	pos	18.2282	12.9217	8.75199	14.4752	22.8474	17.8705	13.8821	8.04781	7.83369	6.85559	6.57794	13.4411	8.13203	10.0152	7.989	9.40551	9.52871	14.9826	11.7184	11.8643	11.7267	12.1657	11.7197
83	636.264	1.16893	pos	0.0520975	0.0797258	0.409143	0.0554343	0.042751	0.203381	0.0856429	0.176245	0.304617	0.109613	0.143611	0.126358	0.169677	0.104627	0.32057	0.223944	0.362518	0.152224	0.182052	0.179844	0.18482	0.17743	0.183606
84	340.225	16.4749	pos	2.96251	2.58847	1.95869	2.75912	3.484	3.00506	2.43175	1.71622	1.71853	1.54913	1.50553	2.50618	1.72528	1.99412	1.69534	2.00308	1.86499	2.8496	2.31671	2.30319	2.29047	2.37284	2.2742
85	165.069	14.9347	pos	18.2426	13.2143	11.9146	17.0747	18.4611	19.1849	17.5219	12.4586	13.0388	11.8955	9.75986	17.2456	12.1439	13.988	11.4913	13.4574	14.393	14.2679	14.0155	14.5938	14.5637	14.4914	14.471
86	542.207	1.32621	pos	1.30747	1.10598	1.37581	1.21708	0.985562	1.10736	2.74759	4.25639	3.33856	4.68313	3.72136	2.53482	4.60101	4.64424	3.60657	4.17339	3.42247	4.66292	3.57427	3.48851	3.62413	3.63763	3.57827
87	196.113	16.3225	pos	1.33843	1.15596	0.937318	1.2206	1.47662	1.27629	1.13691	0.76285	0.785029	0.797321	0.715661	0.991264	0.7584	0.845306	0.693946	0.835856	0.848082	1.01508	0.979694	0.947918	0.954551	0.980947	0.953434
88	748.372	8.44681	pos	0.25824	0.117599	0.0963951	0.229351	0.42209	0.21176	0.0312976	0.10921	0.0202441	0.0653558	0.0247491	0.0263762	0.0722436	0.117193	0.0381049	0.110678	0.0982605	0.104613	0.125745	0.126783	0.122137	0.127362	0.126192
89	227.142	14.2552	pos	1.06489	0.631551	0.552347	1.00605	1.22904	1.34066	0.929058	0.603701	0.71771	0.69562	0.529108	1.13134	0.542878	0.683116	0.640315	0.632223	0.78641	0.821747	0.864386	0.872029	0.865862	0.89902	0.868777
90	784.305	0.860629	pos	0.0801275	0.188704	0.576124	0.0830021	0.0703841	0.183246	0.0303519	0.171228	0.237259	0.0501284	0.0426056	0.0886171	0.446304	0.188294	1.39726	0.406391	1.05207	0.255504	0.34086	0.334501	0.345777	0.338336	0.348377
91	449.263	17.748	pos	6.04236	7.75462	16.0057	16.1141	14.7972	10.6998	7.93384	15.0052	35.2639	18.6447	10.1636	15.7416	15.6488	20.7778	20.62	30.6117	11.6963	20.2668	15.4445	15.1003	15.4909	15.338	14.8951
92	177.054	5.93089	pos	2.9531	4.5487	3.90427	9.0518	6.49841	4.63839	28.2945	9.74196	18.2248	12.4907	15.8469	32.8948	10.2383	18.1762	15.3376	12.583	15.8096	41.0614	15.3842	15.1848	15.4882	14.9765	14.9106
93	158.08	1.91352	pos	0.68499	2.07247	2.47314	1.34564	0.666604	0.611225	0.560328	1.33818	1.66522	0.760659	5.02802	0.746765	12.9457	11.7835	10.6928	14.2681	8.38349	3.70953	4.81204	4.68729	4.84769	4.81121	4.67844
94	351.12	13.7593	pos	0.0886581	0.0376252	0.0780383	0.240426	0.208455	0.223221	0.42148	0.162013	0.271087	0.219837	0.122691	0.376003	0.149843	0.382459	0.180794	0.316397	0.170887	0.803617	0.254602	0.247453	0.256803	0.249509	0.256141
95	405.189	7.27018	pos	0.802087	0.578713	0.608906	0.769645	0.860244	0.645708	0.446855	0.339659	0.444767	0.438983	0.224535	0.286646	0.638032	0.679685	0.326983	0.660967	0.373761	0.64297	0.585013	0.593001	0.579081	0.598099	0.603369
96	339.971	17.7319	pos	0.0982292	0.0961727	0.2421	0.340377	0.303171	0.221126	0.199368	0.472804	1.15022	0.593118	0.229886	0.451524	0.491512	0.651289	0.64918	1.00629	0.370241	0.662458	0.472382	0.45772	0.472163	0.478981	0.469294
97	168.064	1.60603	pos	19.5911	16.7805	27.074	31.4858	14.5201	23.7702	133.319	77.5519	89.4178	107.829	99.4218	57.5979	41.1142	37.1619	59.3838	42.7971	31.0329	53.3591	49.8509	49.7364	49.8146	51.7338	50.3014
98	383.256	14.2772	pos	15.65	9.22723	7.53903	14.6714	17.7025	20.4606	14.1675	8.90371	10.5128	10.1244	7.54949	18.3467	8.67935	10.4918	9.47926	10.4854	12.2565	11.7663	12.719	12.2826	12.2726	12.6438	12.3795
99	215.036	0.76668	pos	2.11782	2.91322	1.56005	1.97059	2.14099	1.55609	1.18875	1.33293	1.32947	2.73049	3.78992	1.52981	2.72983	1.0437	1.30053	1.03493	1.02433	1.37055	1.64661	1.64454	1.69616	1.70436	1.68526
100	670.268	8.26871	pos	0.178353	0.891835	0.276544	0.515195	0.187119	0.111004	0.211643	0.553845	1.43401	1.00359	3.33831	0.97837	0.810379	0.237676	0.128403	0.154862	0.0800964	0.065952	0.531712	0.531576	0.515819	0.523753	0.53899
101	210.024	3.66983	pos	0.0467975	0.067836	0.0764083	0.043569	0.0302748	0.0417584	0.166321	0.135098	0.0886456	0.213436	0.118999	0.296767	0.0728452	0.0850976	0.185014	0.363181	0.551874	0.0913182	0.133597	0.137248	0.135924	0.139923	0.13703
102	156.885	2.88102	pos	0.0743819	0.108283	0.117387	0.0710447	0.0517562	0.0614953	0.0801053	0.1013	0.0838999	0.0991827	0.107165	0.0803625	0.0822413	0.0772077	0.0762904	0.0612745	0.0623064	0.0605206	0.0754076	0.0750732	0.074808	0.0726953	0.0730324
103	409.108	4.84139	pos	0.0767042	0.676455	0.296529	0.452117	0.190173	0.184112	0.688942	0.254392	1.118	0.366417	1.12913	0.455729	0.170843	0.262653	0.19249	0.525375	0.473418	0.204426	0.380343	0.368024	0.383521	0.382797	0.376217
104	219.165	7.49072	pos	6.40455	5.82948	6.92631	6.46052	10.6844	5.84596	1.55615	1.17383	4.29002	2.35631	3.87737	2.73432	0.733706	0.759635	0.734823	1.05818	0.642549	2.15943	4.03296	3.92679	3.97222	4.07665	3.92221
105	347.234	14.2703	pos	4.29532	2.53354	2.07505	4.15844	4.79809	5.50533	3.85057	2.27598	2.93069	2.64341	1.99547	5.09442	2.06726	2.58881	2.48937	2.44932	2.97519	3.81526	3.39396	3.41518	3.29903	3.28634	3.34306
106	532.341	15.6606	pos	2.27888	1.47041	1.28714	2.28302	3.16975	2.46562	1.56731	1.79127	2.93032	2.25489	1.30109	2.5871	1.55003	2.22212	1.83777	1.77677	1.63424	4.08423	2.17269	2.18266	2.19666	2.2324	2.12994
107	222.104	14.9309	pos	0.810112	0.593472	0.548403	0.780127	0.85101	0.849314	0.804684	0.549852	0.57577	0.545674	0.459378	0.77776	0.554108	0.680211	0.503251	0.627396	0.672701	0.663431	0.663559	0.680699	0.651318	0.673903	0.661786
108	67.0516	16.2923	pos	1.39082	1.23798	0.944115	1.32147	1.4417	1.30465	1.13669	0.817974	0.827403	0.858799	0.715357	1.03034	0.796272	0.90969	0.767791	0.851056	0.930013	1.01153	0.997847	0.999526	1.03695	1.02712	1.00817
109	110.01	0.630749	pos	38.6307	41.811	45.7825	36.5396	27.0962	30.1822	33.9429	43.2095	34.1353	49.0666	47.6191	38.4851	35.4067	33.0285	36.26	27.2856	28.7602	29.7978	34.9651	33.5359	33.8261	34.4517	33.7696
110	523.354	16.5882	pos	2.56862	1.21521	1.03427	2.48834	2.36589	2.76044	2.82149	0.809937	0.545565	0.597285	1.08361	0.535863	1.21042	3.13009	1.40335	2.65282	2.71602	3.80559	1.2471	1.21038	1.2305	1.2059	1.19423
111	200.046	2.88338	pos	77.0988	107.939	119.508	74.1129	52.8656	66.8504	79.3026	104.474	90.7142	96.9293	109.755	81.5757	85.131	77.6377	79.9111	65.8408	64.592	65.4468	77.3383	77.5084	78.2949	77.9557	74.9074
112	120.08	1.5853	pos	12.9968	40.0001	44.2075	11.4231	8.29101	17.5244	22.1612	39.5308	52.8785	14.0385	28.274	22.065	138.584	78.8812	322.051	139.44	220.809	81.83	85.7055	84.91	86.8441	88.6231	85.3101
113	191.998	6.80116	pos	0.199542	0.153861	0.160918	0.158445	0.716147	0.199939	0.120078	0.109562	0.108806	0.0987098	0.100056	0.129765	0.110546	0.117475	0.120453	0.0850031	0.101074	0.0891498	0.145062	0.141563	0.145877	0.143336	0.13981
114	385.272	17.3969	pos	2.8559	2.01671	1.57254	3.08762	4.99747	2.8019	1.84777	1.62467	1.57091	1.50008	0.965586	1.77178	1.61726	1.85902	1.26577	1.74469	1.61645	1.92535	2.58589	2.48957	2.48451	2.4819	2.50005
115	313.272	17.4335	pos	2.62863	5.59363	4.89987	3.64467	3.27914	1.99993	1.73411	1.38273	2.75833	1.10796	1.87999	1.45158	0.590652	1.02329	0.431166	0.879579	0.748324	0.666803	3.1854	3.29098	3.23525	3.33205	3.22935
116	173.118	16.333	pos	2.01257	1.79082	1.44473	2.0439	2.28883	2.02949	1.77427	1.2387	1.23972	1.21675	1.05082	1.66037	1.22583	1.31121	1.10222	1.24066	1.33864	1.60411	1.50393	1.54966	1.54884	1.57149	1.51788
117	166.085	1.59008	pos	10.9375	33.4962	37.1122	9.64983	6.9694	14.6871	19.0313	32.6541	41.4606	12.2992	24.7619	18.8708	119.785	66.8736	285.916	120.832	201.241	68.8556	72.6626	72.7017	72.583	74.885	75.1397
118	133.098	1.14371	pos	0.478816	2.32231	11.3132	0.514686	0.474636	3.79038	0.539982	5.87393	5.53958	0.607405	2.75925	0.499265	10.5542	5.10555	10.1692	9.44325	14.1589	6.37851	6.16544	6.14676	5.95961	6.15097	5.95857
119	520.336	15.7178	pos	25.0265	58.0483	53.2157	32.1995	34.4104	22.9834	40.1574	31.965	29.2634	22.781	39.5687	26.711	25.361	51.7562	23.5846	49.0612	38.5923	37.1844	34.6535	33.6631	35.0547	34.9979	33.9908
120	361.199	8.9487	pos	0.295381	0.269468	0.190485	0.276386	0.45614	0.203214	0.0414691	0.178495	0.0117868	0.10176	0.0352982	0.00965009	0.106462	0.157015	0.0461674	0.158767	0.144855	0.101011	0.168315	0.163987	0.171223	0.169561	0.165183
121	333.106	4.82403	pos	0.0538341	0.195935	0.0998957	0.203896	0.0665101	0.100135	0.375942	0.183096	0.40476	0.255714	0.367194	0.295161	0.26004	0.26336	0.224632	0.444273	0.534653	0.461452	0.248823	0.256546	0.245247	0.25163	0.246545
122	227.626	19.4889	pos	0.181246	0.300547	0.317133	0.316389	0.224359	0.329501	0.183194	0.469175	0.297798	0.281995	0.24036	0.283393	0.706903	0.660992	0.682008	0.622541	0.676945	0.738635	0.460218	0.450189	0.464902	0.469167	0.451286
123	471.149	1.25315	pos	1.09776	1.26186	1.31189	0.925861	0.688731	0.618459	1.27962	1.14192	1.42444	1.43936	2.02643	0.889926	1.49286	1.41588	0.780207	1.23485	0.884258	1.11048	1.14438	1.13725	1.10216	1.11033	1.10142
124	401.082	0.803908	pos	7.26255	7.42155	18.2165	15.6789	4.44411	4.92197	25.345	35.4864	27.695	26.0381	51.2004	5.81334	45.4424	42.8858	18.237	44.838	18.2322	30.2884	20.7342	20.6899	21.5262	20.6677	20.6453
125	455.15	5.82132	pos	0.353024	0.68599	2.71423	0.897338	0.964294	0.765156	0.378932	0.353076	0.53907	1.27008	1.52282	0.673919	1.13754	0.669051	0.81717	2.61546	0.814644	0.378581	0.894385	0.891032	0.891911	0.915394	0.927271
126	283.204	16.2912	pos	0.656271	0.523244	0.485012	0.661675	0.756152	0.713728	0.605807	0.391118	0.351053	0.394754	0.32122	0.479304	0.363761	0.377411	0.341972	0.392968	0.430525	0.512343	0.492637	0.493543	0.504337	0.482859	0.504127
127	307.108	5.37316	pos	0.0471303	0.0502181	0.0746677	0.0948356	0.0741965	0.0980976	0.453889	0.207052	0.287094	0.312032	0.215634	0.359823	0.229553	0.275648	0.410157	0.210875	0.26031	0.346508	0.215053	0.22218	0.216845	0.211295	0.215708
128	381.231	17.5671	pos	0.946862	0.848199	0.929316	1.04997	1.00492	1.10671	1.30887	1.05511	0.883621	1.14176	0.460182	1.39931	0.854818	0.820597	0.801588	0.529239	0.791646	0.834701	0.954145	0.924216	0.949	0.954989	0.91955
129	133.064	1.98611	pos	16.2241	15.8012	20.1306	17.8143	16.8327	17.7195	25.8559	29.0303	28.7483	28.347	29.7246	24.781	26.8906	27.776	22.0628	23.7669	22.4516	26.1941	23.0863	22.5256	22.9734	22.6374	22.0397
130	263.027	0.840582	pos	0.590144	0.958894	0.989718	1.67795	0.497574	0.383364	1.12369	1.38308	1.04422	1.62322	1.81924	0.783812	3.6512	4.2153	0.952273	3.70322	1.43594	1.45408	1.35805	1.41816	1.37783	1.35773	1.39053
131	300.288	18.0059	pos	0.15004	0.104836	0.12018	0.315594	0.420187	0.251076	0.169577	0.147982	0.152272	0.155825	0.109513	0.236417	0.123716	0.145517	0.182141	0.221692	0.152989	0.257923	0.197769	0.195024	0.200618	0.197657	0.191038
132	123.103	5.23339	pos	4.30498	3.52668	2.9491	4.51498	5.75291	4.78118	4.53183	4.03521	3.80545	4.04753	3.39281	4.49933	4.10749	4.29364	3.78718	6.2391	3.78495	4.34473	4.4662	4.41184	4.45751	4.45656	4.27336
133	445.298	15.0423	pos	7.02395	6.50031	6.31515	5.66331	4.94451	6.50049	8.00341	7.13555	6.21954	6.31813	7.94017	8.35475	6.02258	5.50732	6.34616	5.48001	5.92477	5.81233	6.14484	6.28002	6.01569	6.26771	6.09432
134	288.288	12.8371	pos	0.130114	2.67458	0.107817	0.843039	1.97194	0.110805	2.7502	6.54418	0.73281	0.0836495	0.0869778	0.153448	0.0761101	1.27643	0.0911863	6.90626	1.20281	0.119204	18.4374	17.6003	17.7692	18.1845	17.9317
135	456.504	15.3759	pos	1.9739	1.49411	1.1536	1.6742	2.08528	1.72478	1.00963	0.688373	0.980773	0.994837	0.77367	1.08133	1.00538	1.1752	0.87728	0.823054	0.809074	0.992035	1.22273	1.21173	1.23479	1.2722	1.23949
136	205.096	2.48608	pos	1.43508	1.21455	15.6877	1.30074	0.570531	5.35097	153.123	128.491	152.576	146.494	69.8094	22.3143	125.145	119.871	177.949	196.354	260.494	94.0904	94.4858	97.1749	97.4556	97.0111	93.5868
137	254.086	2.06519	pos	0.314102	0.554191	0.700346	0.842906	0.229584	0.274569	0.300685	0.57096	0.627019	0.612561	1.38419	0.280772	2.09942	1.83502	0.512003	1.78882	0.831937	0.578345	0.882774	0.88683	0.924024	0.888464	0.895666
138	614.288	3.95206	pos	0.0796625	0.0736667	0.032712	0.11189	0.113737	0.110168	0.111	0.086001	0.0986798	0.231392	0.0543998	0.191932	0.172947	0.188836	0.158159	0.328706	0.123427	0.51392	0.160524	0.15408	0.154331	0.157229	0.153733
139	492.343	17.0067	pos	76.7226	55.7678	37.0462	61.9007	94.9909	75.2112	58.1916	34.251	32.644	29.1037	28.2212	55.8949	35.2516	42.4552	34.3917	40.5228	40.865	62.851	49.6336	50.6404	48.7798	51.1245	49.5957
140	506.322	14.9304	pos	30.5125	25.6912	23.1269	31.9435	32.2185	35.5551	33.5362	24.4263	23.0723	22.2902	19.5938	31.4759	23.3403	26.6331	21.2782	25.5747	27.139	25.9542	27.5801	28.0774	26.8777	27.7731	26.9916
141	520.161	14.9261	pos	0.410487	0.346072	0.308584	0.440847	0.431996	0.483522	0.449825	0.31353	0.301016	0.284606	0.27542	0.440696	0.305612	0.366173	0.286506	0.342084	0.376098	0.361504	0.358338	0.375785	0.370113	0.361398	0.366078
142	119.07	2.87646	pos	2.05972	2.9417	3.35913	1.95176	1.41266	1.80103	4.77967	5.26632	5.10464	5.52988	3.35692	2.48148	4.40986	4.20728	5.19601	5.37648	5.69632	3.60848	3.65121	3.54205	3.64366	3.67296	3.73324
143	159.088	2.48519	pos	5.62955	8.52212	1.01006	4.1158	2.86691	4.07386	11.3323	8.33823	11.3327	11.7274	4.52046	1.42638	10.2561	9.27227	13.1672	14.2682	18.4722	7.40543	6.40272	6.32008	6.52439	6.38695	6.19367
144	193.156	9.70097	pos	3.54814	2.42703	2.39878	4.52046	6.91809	6.17132	1.56015	1.45255	2.67388	1.97616	0.884766	2.34117	2.14035	4.14621	1.89744	3.66304	2.66262	3.50409	3.17608	3.10541	3.13651	3.23381	3.24606
145	714.549	23.0562	pos	17.2438	19.6	20.8833	14.4709	7.86303	11.8083	10.0434	15.2253	15.2244	20.0641	19.2315	13.8278	20.29	18.7321	21.0338	15.0116	13.827	15.5919	14.4514	13.9574	13.8999	13.7385	13.9531
146	157.078	14.951	pos	4.72412	3.05299	2.65451	4.41857	4.78155	4.97851	4.16144	2.49502	3.48537	2.48808	2.06515	4.09343	2.48209	3.63732	3.0569	3.33205	3.20715	3.66286	3.73192	3.80948	3.88841	3.9172	3.86723
147	56.044	0.853468	pos	0.20217	0.304136	0.276709	0.198362	0.168786	0.191262	0.216462	0.313879	0.235716	0.251724	0.296986	0.212371	0.242738	0.204892	0.235869	0.221264	0.221869	0.205115	0.218826	0.229994	0.226886	0.228306	0.224827
148	131.085	17.0538	pos	1.1637	1.01362	0.912774	1.18948	1.36476	1.20988	0.934333	0.76347	0.791718	0.783812	0.604242	0.905882	0.990909	1.06547	0.84478	0.959909	0.934768	1.0465	0.961214	1.00164	0.958859	0.991434	0.983786
149	181.084	3.09994	pos	2.08247	2.36632	3.05839	4.02073	2.37332	2.33506	4.07742	5.43108	5.64976	5.90995	7.74313	2.36694	7.97423	7.17595	2.50954	8.54621	4.45515	4.18638	4.53341	4.34421	4.32484	4.35901	4.36634
150	146.059	2.4881	pos	0.559215	0.798967	2.82639	0.634186	0.403469	1.10596	23.1142	19.1929	23.6546	21.7785	11.1032	3.90655	19.7325	18.7756	26.9731	31.1025	41.8614	15.4017	14.6533	14.7482	15.3345	15.047	14.7188
151	315.277	18.6651	pos	0.0571634	0.11665	0.310801	0.307176	0.1713	0.10067	0.0316106	0.0433256	0.167856	0.0645255	0.0550817	0.103787	0.0543627	0.0825526	0.0466846	0.0816596	0.0606382	0.0645892	0.0937496	0.097543	0.09506	0.0934173	0.0968353
152	211.122	14.9518	pos	3.99166	3.06346	2.70302	3.76141	4.03305	4.28766	3.71727	2.73313	2.91837	2.67951	2.30391	3.77399	2.5588	2.93044	2.55041	2.74307	2.9687	3.0595	3.2401	3.13236	3.15214	3.2731	3.15812
153	461.091	7.26654	pos	0.394729	0.150982	0.160244	0.362831	0.558449	0.30272	0.143703	0.0601541	0.113945	0.0966404	0.0299531	0.0632927	0.243663	0.2781	0.0654034	0.286591	0.109431	0.274117	0.204535	0.212349	0.214588	0.213736	0.209265
154	277.165	14.9326	pos	3.65527	2.79261	2.29398	2.66347	2.81284	3.27929	3.00967	2.08248	1.84677	1.84004	1.87574	2.72157	1.86626	2.31523	2.07141	2.12746	2.35721	2.27739	2.41674	2.46197	2.33385	2.42422	2.40746
155	532.47	22.2356	pos	0.609677	0.82426	0.820876	0.538529	0.239521	0.363856	0.241391	0.403348	0.471444	0.467724	0.6469	0.349233	0.284653	0.28678	0.357363	0.207385	0.212123	0.401822	0.35556	0.34539	0.352292	0.338677	0.352254
156	379.21	8.93577	pos	1.72962	1.82094	1.22767	1.79013	2.42369	1.18182	0.274178	1.05291	0.0778565	0.583665	0.218354	0.0689092	0.672445	0.906546	0.270694	0.969521	0.818766	0.555882	1.01285	1.01543	1.05413	1.04923	1.01787
157	422.215	6.3596	pos	0.401619	0.218987	0.283992	0.339802	0.425175	0.544441	0.544561	0.26332	0.272659	0.321916	0.245906	0.753809	0.434763	0.476123	0.475575	0.377086	0.397795	0.526448	0.415731	0.408298	0.398246	0.414468	0.400505
158	391.261	15.3679	pos	28.3783	21.3803	16.6028	23.3598	30.3339	24.7592	13.2499	9.48768	13.914	12.7852	8.19877	15.3494	11.5298	16.2717	11.9762	11.7979	11.2613	13.9886	17.1497	16.9587	17.2741	17.838	17.4875
159	237.182	7.49072	pos	14.4135	13.3928	15.8422	14.9296	24.2841	13.0678	2.63798	2.59563	8.93707	3.23569	6.24968	4.61712	1.47626	1.44044	1.72797	2.00507	1.30734	2.45568	8.73583	8.30499	8.55194	8.67905	8.52746
160	337.272	18.4869	pos	25.9724	34.6884	46.2416	46.2328	34.4606	34.5345	44.9153	52.1559	47.2897	45.8059	24.7659	52.5482	40.5618	39.4763	39.6981	41.8336	43.5476	37.2993	40.251	39.2598	40.7231	40.8118	39.1909
161	269.077	1.03593	pos	3.04341	3.41043	1.5804	1.73833	2.14298	1.74388	1.07301	1.23478	0.955012	0.971713	1.09365	1.01379	0.63211	0.455586	0.389641	0.531552	0.368581	0.771651	1.20943	1.19653	1.14759	1.18576	1.18151
162	519.236	14.9127	pos	1.86758	1.95295	1.7774	2.05351	2.40891	2.12997	2.14422	1.4794	1.57535	1.32639	1.41912	1.95072	1.48704	2.29419	1.49324	2.06374	1.89385	2.2923	1.88553	1.88845	1.91576	1.92012	1.82771
163	395.098	9.96072	pos	8.54091	7.04729	12.2475	31.5452	37.141	29.1356	9.98336	13.1069	27.4225	16.1011	10.5262	15.3164	18.7679	47.0168	21.4701	45.5559	30.6019	34.537	25.3114	24.0701	24.9967	24.5477	24.4677
164	327.223	15.5296	pos	4.65268	3.17999	2.42596	5.05507	9.24993	4.46033	3.02557	3.3586	3.01382	3.20838	1.48379	3.31267	2.96447	3.1382	2.80489	3.36492	3.33833	3.5157	4.64232	4.7176	4.8293	4.79733	4.87934
165	714.316	1.99371	pos	1.55488	1.238	1.89221	1.75746	1.65141	1.87376	2.59025	3.01964	2.84093	3.01692	2.79199	2.6264	2.51575	2.571	2.23356	2.29668	2.13867	2.4503	2.2153	2.26258	2.2655	2.32451	2.21811
166	851.262	0.698681	pos	0.782401	0.393097	0.480594	0.452362	1.17395	1.26927	0.218622	0.17334	0.285747	1.27741	0.458337	1.93228	0.216557	0.222129	0.346441	0.0330542	0.0616372	0.278376	0.468095	0.452327	0.463717	0.477528	0.462257
167	381.242	12.4033	pos	0.198982	0.0830823	0.0644912	0.25602	0.311015	0.459212	0.474494	0.327693	0.240248	0.384716	0.127147	0.532245	0.484142	0.595663	0.612323	0.656623	0.776929	0.245325	0.399279	0.391722	0.397492	0.411466	0.407405
168	363.158	1.98959	pos	0.22997	0.203352	0.288569	0.239445	0.214359	0.241206	0.31755	0.39499	0.354724	0.364297	0.358896	0.305222	0.312673	0.315902	0.2862	0.29092	0.271908	0.310188	0.297815	0.291158	0.293996	0.291768	0.282226
169	325.093	9.06902	pos	0.87607	0.524993	0.577405	0.656998	0.743179	0.557798	0.541323	0.542126	0.767443	0.68407	0.399872	0.703614	1.84731	0.998393	0.519534	0.673247	0.352575	1.51636	0.695394	0.691825	0.67439	0.688918	0.712447
170	727.35	8.97537	pos	0.173679	0.124582	0.103309	0.159396	0.161097	0.119137	0.0365495	0.123109	0.00748406	0.0866181	0.0147023	0.00662454	0.0731594	0.097444	0.0309225	0.0966453	0.0883325	0.0674439	0.0978719	0.0944147	0.0957066	0.0987389	0.098621
171	474.334	16.4529	pos	32.1287	28.3384	20.9384	30.1213	37.1503	32.4841	26.1127	18.4145	18.9584	16.12	16.0977	26.5583	17.3332	20.3245	16.5777	19.265	19.2043	27.6014	24.3627	24.0566	24.3661	24.8194	23.5155
172	211.165	7.34684	pos	7.50382	5.02691	5.35602	2.70344	7.96318	6.22926	4.12117	3.10764	4.04874	4.17577	2.08389	2.6095	5.68412	6.4693	0.613144	6.49671	3.24223	6.10849	5.26832	5.30769	5.46629	5.35649	5.18179
173	304.283	13.1161	pos	0.0114228	0.435655	0.00926537	0.0686093	0.171312	0.0185621	0.119183	0.199954	0.0462783	0.00731984	0.00197795	0.0269113	0.0141551	0.128876	0.0149653	0.558762	0.155185	0.0179221	2.63272	2.52405	2.50544	2.57297	2.5881
174	210.112	14.9783	pos	1.82468	1.49116	1.38489	1.56739	1.6455	1.82509	1.79663	1.46331	1.4626	1.49366	1.49419	1.96031	1.29078	1.3168	1.36524	1.3122	1.39104	1.42282	1.47804	1.48384	1.49005	1.52296	1.5482
175	177.054	8.74162	pos	1.31598	1.09205	0.853866	2.51984	0.34126	3.11979	6.60016	2.24605	3.17334	2.22215	3.04423	11.7269	3.53863	6.75417	6.75202	2.84643	5.54335	26.4454	5.19178	5.27569	5.35418	5.47166	5.26539
176	387.177	12.7559	pos	3.07871	4.69074	2.12063	1.42813	3.03077	6.72043	3.5928	5.19695	1.55881	1.74428	3.38703	1.47975	1.69507	7.7001	2.93403	1.07482	6.05337	1.3775	4.67165	4.54875	4.76714	4.70665	4.56601
177	209.131	17.0395	pos	1.6808	1.41392	1.20836	1.56751	2.12358	1.73154	1.36205	0.95402	1.04853	0.958892	0.782548	1.36421	1.26277	1.40162	1.12908	1.32824	1.23827	1.45568	1.32595	1.37371	1.31142	1.36794	1.33667
178	452.315	15.3683	pos	288.13	222.984	173.923	247.402	307.607	256.496	140.65	102.762	144	133.941	87.7928	162.653	117.967	166.446	125.402	122.65	119.464	147.615	176.758	176.198	180.365	185.191	180.346
179	352.225	14.9326	pos	37.649	30.559	27.9054	39.3714	40.3925	44.6053	41.9534	30.2768	28.4057	27.5661	24.5033	40.5447	28.2474	32.5196	26.3936	31.3946	33.6355	32.3499	33.4308	34.1684	32.9228	34.6833	33.6804
180	170.08	1.89848	pos	21.6937	33.2194	39.3967	27.0969	16.8549	20.4047	48.4339	40.6909	56.6537	46.3787	100.233	34.2813	65.7532	53.9951	38.0218	54.8472	30.0717	36.8322	40.6024	39.4321	41.2985	39.4032	40.0512
181	337.189	6.80493	pos	1.35994	0.858568	0.891639	0.953844	1.58683	1.42979	0.835453	0.682436	0.710789	0.620337	0.632486	0.887361	0.713871	0.853469	0.825288	0.629548	0.701626	0.770527	0.966077	0.927839	0.933987	0.956903	0.970366
182	227.161	6.71783	pos	0.820413	1.12129	0.629434	0.66961	1.61345	0.661435	0.270416	0.255223	0.294476	0.212152	0.810319	0.217492	0.300228	0.482092	0.216285	0.407455	0.325109	0.341909	0.55335	0.566059	0.544326	0.569354	0.569931
183	187.109	16.2828	pos	2.57578	2.55735	1.78873	2.41366	2.40988	2.3739	2.24578	1.61223	1.90836	1.66814	1.45572	2.19963	1.5751	1.94265	1.35505	1.81882	1.79823	1.91349	2.01455	2.0484	2.09831	2.11674	2.09441
184	540.242	8.71992	pos	0.0683559	0.019282	0.0138182	0.139972	0.0805117	0.198744	0.455306	0.11368	0.143324	0.0822901	0.119737	0.837694	0.163945	0.412842	0.396586	0.136393	0.336079	1.56505	0.329964	0.323652	0.334965	0.339544	0.339277
185	457.525	15.3588	pos	0.541252	0.428636	0.321045	0.470959	0.611988	0.488843	0.246706	0.163433	0.239175	0.237467	0.140582	0.281121	0.220409	0.310824	0.215075	0.221227	0.208172	0.264562	0.338346	0.331445	0.331277	0.33966	0.322859
186	523.213	8.72346	pos	0.05998	0.0171794	0.0244831	0.137673	0.0950835	0.183851	0.394302	0.102613	0.134341	0.0841435	0.110883	0.722292	0.13632	0.378701	0.390901	0.140295	0.306476	1.46836	0.307835	0.299346	0.311629	0.298412	0.310213
187	225.195	11.7759	pos	0.434817	0.56924	0.613985	0.387026	0.285028	0.344282	0.42268	0.513492	0.4814	0.512991	0.594229	0.44873	0.451492	0.404801	0.410655	0.388936	0.345308	0.376211	0.42269	0.408374	0.41164	0.424256	0.427968
188	123.08	7.73721	pos	3.00063	2.50952	3.90517	4.14486	3.56856	3.84232	6.30097	5.93852	6.99703	6.17483	6.15412	5.72293	6.59365	6.90395	5.73282	6.17607	5.31273	8.64744	5.6421	5.66431	5.42837	5.73368	5.61081
189	579.288	15.7039	pos	0.785686	1.04219	1.31946	1.12399	0.820822	0.741713	0.536653	1.3171	2.52213	0.988534	0.740622	0.961645	1.6957	1.43778	1.47738	2.80779	0.506298	1.24633	1.49341	1.47312	1.46814	1.44876	1.41469
190	561.374	20.2556	pos	0.179095	0.226374	0.0722032	0.272447	0.220011	0.0774793	0.00700026	0.110755	0.0889312	0.0611702	0.141266	0.034154	0.0175856	0.0216398	0.00373666	0.0146851	0.00323035	0.0233336	0.0809287	0.079264	0.0796993	0.0789665	0.0765188
191	233.153	8.95293	pos	10.684	10.0948	7.528	12.281	16.4088	9.24298	2.13138	6.70314	1.69805	4.11155	1.90374	2.25629	4.10856	5.58448	2.14368	5.99037	5.15916	4.96933	6.84984	6.77281	7.00492	7.08659	6.77861
192	481.292	12.1894	pos	0.00655057	0	0.000969577	8.11945	0.683858	0.0441129	0.0287422	1.4481	4.5533	3.34722	0.113916	0.051785	0.058187	0.0849715	0.0251263	0.237187	0.0258488	0.037531	0.920203	0.885822	0.921219	0.885238	0.891012
193	504.325	10.6125	pos	0.913239	0.631198	0.519273	0.893329	1.81172	0.823419	0.370337	0.413521	0.78788	0.515707	0.305163	0.532795	0.745526	0.636228	0.57715	0.420467	0.402217	0.584034	0.975285	0.938414	0.933793	0.943018	0.971636
194	530.142	7.23565	pos	0.187536	0.226715	0.230399	0.171974	0.127386	0.171601	0.132937	0.168123	0.134413	0.16135	0.125664	0.131833	0.189997	0.160001	0.143504	0.169839	0.131091	0.097215	0.168756	0.165634	0.160568	0.162233	0.161695
195	431.252	17.7361	pos	6.86617	8.59731	16.7969	16.2205	16.0985	11.2556	8.29568	13.0474	32.6264	15.9979	9.06196	15.9288	11.3977	15.9335	11.3325	16.9848	9.46483	11.8954	15.3469	14.8485	15.4174	15.3837	14.7827
196	265.162	14.9265	pos	1.91367	1.498	1.36023	1.80008	2.01482	2.02931	1.92655	1.3772	1.34186	1.30304	1.13998	1.951	1.29986	1.57094	1.27448	1.50937	1.54576	1.5024	1.60385	1.56272	1.53441	1.57762	1.61596
197	397.214	8.9626	pos	2.34395	2.21562	1.56592	2.44583	3.03961	1.66513	0.394588	1.54609	0.137732	0.891271	0.282516	0.118137	0.955786	1.38179	0.453553	1.45752	1.23784	1.07696	1.45688	1.42025	1.46164	1.42503	1.38896
198	306.766	9.69385	pos	0.0960408	0.0867073	0.0934276	0.104253	0.166829	0.149364	0.0504247	0.0489227	0.065807	0.0579204	0.0334497	0.0501165	0.0647536	0.0778534	0.049353	0.0679582	0.0520682	0.0709969	0.0784484	0.0775665	0.0807017	0.0804308	0.0815254
199	448.174	15.3662	pos	1.79912	1.36174	1.04967	1.50448	1.91738	1.58716	0.834714	0.597766	0.842328	0.79321	0.508252	0.931331	0.746004	1.02802	0.758475	0.733745	0.715772	0.883441	1.09206	1.0791	1.12096	1.08698	1.05864
200	522.202	0.876998	pos	2.42828	3.5824	3.68567	2.41799	1.75034	2.15659	1.70533	1.93163	2.17703	2.41974	2.52567	2.56229	1.43281	1.5179	1.57524	1.23833	1.3616	1.10384	1.82193	1.85654	1.7556	1.82073	1.83628
201	86.0927	1.16215	pos	7.6937	9.73637	35.3717	7.32321	4.80678	12.0609	9.27943	18.3888	17.8341	7.52259	9.2577	8.11945	30.7419	14.0933	32.2379	30.1588	48.5123	21.7218	18.7743	18.421	18.396	19.363	18.7394
202	486.122	13.6224	pos	0.0352361	0.0229095	0.105408	0.134727	2.23933	0.0885512	0.200927	0.267319	0.156835	0.731546	0.160884	0.120128	0.121979	0.0900416	0.0363338	0.120686	0.0451436	0.226977	0.151985	0.150547	0.155089	0.157432	0.157758
203	60.0439	14.2479	pos	5.99541	6.42183	5.34708	5.63437	5.52808	5.60981	5.52411	5.6068	5.81997	5.96613	5.70569	6.20002	4.99598	5.24261	5.11864	5.06985	4.74787	4.8759	5.66124	5.48311	5.67086	5.81514	5.67862
204	339.106	5.96634	pos	1.99378	3.73171	4.09389	9.1933	5.32444	4.31863	28.0101	9.87134	18.6852	11.6834	17.371	33.333	8.07324	12.8854	13.8061	12.6752	16.3179	30.8283	14.2678	13.8453	14.1419	13.5631	13.7325
205	291.173	14.9283	pos	14.8373	11.6922	10.5859	15.2276	15.4804	16.9407	16.1254	11.6612	11.0078	10.4736	9.00314	15.2546	10.6842	12.3645	9.85655	11.9764	12.5832	12.3383	12.4643	12.9145	12.5445	13.1058	12.6667
206	129.409	0.827697	pos	0.43459	0.611856	1.14648	0.52044	0.301455	0.450313	0.571705	0.974547	0.921294	0.639245	0.760816	0.554246	0.691034	0.569649	0.843343	0.788246	0.781957	0.583168	0.673175	0.644477	0.680526	0.657953	0.662116
207	315.23	17.0757	pos	0.441214	0.376062	0.37809	0.445669	0.589781	0.439835	0.362756	1.12249	0.295215	0.286093	0.15847	0.302542	0.389837	0.430729	0.291273	0.383976	0.363284	0.362749	0.386543	0.400955	0.386466	0.383227	0.3795
208	411.126	4.94147	pos	0.372397	0.301421	0.430469	0.94344	0.474726	0.531224	0.631932	0.926826	0.598008	0.799066	0.456619	0.526528	0.228589	0.304202	0.313585	0.621409	0.361763	0.634953	0.509955	0.504132	0.517111	0.531951	0.50882
209	525.202	7.83229	pos	0.687618	0.399932	0.574787	0.673205	0.805009	0.777439	0.984794	0.685606	0.969391	0.874763	0.787906	0.938108	0.643177	0.650486	0.58434	0.543884	0.505752	1.16995	0.798172	0.763266	0.771007	0.767528	0.755122
210	119.085	16.3146	pos	6.22598	5.32173	4.2612	5.81689	6.4661	5.90868	5.11267	3.74564	3.76614	3.78487	3.15456	4.58455	3.58343	3.95582	3.2783	3.75245	3.90904	4.60471	4.48517	4.47738	4.52851	4.64765	4.38481
211	470.323	15.0081	pos	379.563	284.919	231.057	329.87	405.311	358.737	143.37	101.001	138.192	176.062	86.0051	160.283	160.469	221.019	169.553	167.092	163.673	197.307	243.276	241.119	247.647	247.125	234.99
212	818.308	5.88344	pos	0.118961	0.69721	0.174023	1.43834	1.64083	0.554935	5.07417	0.990188	3.77855	2.96675	3.83507	5.97797	0.884878	1.52678	1.83136	1.65394	2.00038	3.2796	2.30789	2.21593	2.29784	2.21894	2.21274
213	579.287	16.0859	pos	0.785566	1.04986	0.90366	1.12418	0.824925	0.73914	0.535862	1.32112	2.49772	1.43813	0.739886	0.949234	1.70021	2.2438	1.98625	3.68025	0.740201	1.83904	1.49121	1.46504	1.46611	1.45031	1.40726
214	96.0837	2.00874	pos	1.06379	1.00187	1.38644	1.23796	1.16812	1.25244	1.9025	2.18375	2.12056	2.10369	2.1784	1.90134	1.93186	2.00766	1.5648	1.73593	1.69992	1.93923	1.64886	1.60447	1.67403	1.6293	1.69301
215	119.069	2.47605	pos	2.46169	3.55939	3.86475	2.38165	1.69846	2.08105	4.83834	5.27215	5.23116	5.73703	4.63235	2.88341	4.74369	4.51976	5.31533	5.51352	4.46179	3.79579	3.81045	3.73204	3.77865	3.8638	3.94349
216	475.179	1.94177	pos	0.352372	0.347542	0.40827	0.265156	0.257992	0.270581	0.389796	0.346964	0.490769	0.466468	0.595	0.383662	0.3526	0.365571	0.268187	0.279567	0.288761	0.330191	0.35949	0.34187	0.342846	0.351505	0.3446
217	349.379	14.9261	pos	0.188437	0.157198	0.138705	0.21153	0.214036	0.235944	0.229619	0.150425	0.138484	0.140002	0.127184	0.215985	0.146849	0.174754	0.138331	0.166985	0.183936	0.163384	0.179697	0.176183	0.17256	0.171793	0.170667
218	370.236	14.9326	pos	5.8881	4.85985	4.36459	6.40584	6.41059	7.03512	6.7751	4.72537	4.5024	4.37693	3.71649	6.47634	4.36819	5.06661	4.23047	4.7559	5.19673	5.10274	5.2966	5.36914	5.13614	5.43498	5.26549
219	256.261	18.6272	pos	16.627	18.9989	12.5543	21.6853	25.8899	22.5828	17.1303	31.9539	15.9791	20.702	27.9259	28.923	22.2486	11.257	14.0132	12.4968	7.66652	8.20586	22.7737	21.8383	22.2341	22.5767	21.6565
220	197.129	14.9339	pos	6.19602	4.67613	4.29396	5.89689	6.30501	6.62522	6.14959	4.52267	4.41973	4.26451	3.89577	6.15324	4.27803	4.80501	4.18081	4.79414	4.9612	4.88851	5.14942	5.12944	4.99922	5.226	5.29151
221	155.085	14.9386	pos	4.00825	3.18563	2.83301	3.97862	4.84116	4.39269	4.21399	2.92771	3.04291	2.87358	2.48351	4.08541	2.94475	3.32877	2.73047	3.20839	3.52521	3.44572	3.35247	3.41288	3.40006	3.52237	3.50931
222	95.0846	7.74232	pos	1.91738	1.5442	2.30824	2.62711	2.4617	2.62312	3.88322	3.694	4.32076	3.86514	3.90203	3.63004	4.08704	4.3584	3.60966	3.88061	3.30771	5.18926	3.52872	3.41994	3.40935	3.5132	3.58396
223	268.948	0.624382	pos	0.840193	0.970086	0.947116	0.808209	0.617432	0.65709	0.661187	0.713922	0.656137	0.841325	0.669639	0.692523	0.595647	0.65152	0.664188	0.474421	0.478759	0.65705	0.640608	0.621887	0.612439	0.608752	0.632321
224	298.2	14.9712	pos	1.47742	1.00152	0.939695	1.32478	1.51117	1.47965	1.00918	0.722054	0.911992	0.741651	0.607026	1.09944	0.732654	0.942311	0.710314	0.762353	0.856173	0.925258	1.05351	1.03511	1.02236	1.04989	0.999303
225	244.261	12.9072	pos	0.0318842	0.210969	0.0332481	0.214611	0.175519	0.0208213	0.341223	0.214128	0.169621	0.023585	0.0431732	0.0417776	0.0434235	0.209527	0.0304324	0.468768	0.248341	0.0547696	1.04141	0.982004	0.999988	1.01077	1.01206
226	371.197	0.681023	pos	0.364111	0.320805	0.871488	0.250112	0.228606	0.978615	2.84377	1.93105	2.73993	1.12404	0.285085	2.65611	0.788196	0.895097	2.00473	0.382065	2.85665	1.09471	1.11678	1.10086	1.15392	1.15605	1.12143
227	272.162	15.8817	pos	0.748056	0.491816	0.462243	0.761715	0.895571	0.953493	0.72287	0.469698	0.517135	0.437233	0.402884	0.7789	0.510709	0.567225	0.48701	0.543377	0.644214	0.640606	0.609885	0.594511	0.625751	0.626196	0.618122
228	169.085	7.73687	pos	5.94149	4.86743	8.07981	8.37326	6.39755	7.80168	13.1389	12.84	14.3368	13.213	12.7321	11.7942	13.7769	14.7512	12.1535	12.782	11.1583	18.3618	11.5393	11.6575	11.4304	12.0626	11.5075
229	432.235	12.7565	pos	4.42159	6.72414	4.07715	2.26362	3.20414	6.77299	4.77755	6.37111	2.75243	3.09126	5.24712	2.44646	2.85849	7.50539	4.16837	1.82267	6.07385	2.23782	5.16254	4.94096	5.14029	5.18502	4.99546
230	526.344	15.807	pos	10.7453	6.13975	6.21086	11.3524	11.7506	14.8934	16.5058	9.90919	8.68172	9.44623	6.8766	15.5879	11.9486	13.7488	11.4949	13.2125	14.7951	12.0622	11.6391	11.5174	11.5343	11.323	11.0175
231	174.103	0.721171	pos	1.39353	1.1139	1.97566	1.18999	0.859044	1.56726	2.92453	2.73776	2.7445	3.05074	2.28404	2.84591	2.41819	2.26868	2.29763	1.51943	2.36406	2.37346	1.98375	1.91137	1.96466	2.02465	1.94417
232	471.246	17.7523	pos	5.05068	6.45801	12.6698	12.3333	10.5374	8.45217	7.11219	12.9233	28.2563	15.2487	8.92127	13.1904	13.1056	16.5564	16.1179	23.6277	9.38454	16.2936	12.5069	11.8675	12.1694	12.4974	12.2089
233	223.99	0.624815	pos	19.0959	20.1559	19.7047	17.7353	13.1929	13.6721	12.7496	16.086	13.0875	20.2783	18.8459	14.9938	13.609	13.3567	13.6612	10.4932	10.0572	12.4097	14.2557	14.2806	13.935	13.5314	14.0245
234	638.279	10.0638	pos	0.186085	0.153179	0.156723	0.265784	0.460452	0.235018	0.0338848	0.0733315	0.164815	0.0474207	0.0635348	0.0376445	0.0831065	0.213685	0.084869	0.288699	0.14907	0.201453	0.16962	0.165578	0.170574	0.175283	0.173304
235	379.098	4.40457	pos	0.094186	0.0986064	0.139685	0.323718	0.188093	0.0675011	0.047399	0.0447894	0.090553	0.108642	0.195279	0.0461952	0.329773	0.897097	0.654802	0.624862	0.479885	0.377489	0.30234	0.290709	0.292034	0.299354	0.305643
236	188.036	1.55877	pos	0.014197	0.0420915	0.021922	0.164461	0.00329717	0.00560099	0.371944	0.395964	0.235409	0.31986	0.598824	0.0985163	0.639168	0.661278	0.239452	0.576132	0.316853	0.46201	0.30366	0.301976	0.299407	0.306328	0.289383
237	290.086	7.27155	pos	0.925121	0.621101	0.648529	0.911319	1.13599	0.73639	0.483136	0.345161	0.488651	0.458464	0.235977	0.319513	0.724255	0.787029	0.332853	0.765889	0.384245	0.679891	0.64373	0.638039	0.610454	0.64324	0.6376
238	256.126	0.857642	pos	4.71486	5.08315	4.85285	4.24582	3.1532	2.87514	5.42059	8.53645	4.51311	8.45183	6.74869	5.12478	6.49938	5.12947	3.06048	3.56163	2.62508	7.00852	4.61191	4.79148	4.82156	4.73091	4.596
239	296.256	15.683	pos	0.359512	0.442758	0.428303	0.439017	0.466672	0.376052	0.341788	0.582868	0.425212	0.532	0.617215	0.584652	0.552388	0.340983	0.455158	0.339085	0.236164	0.494499	0.802445	0.78915	0.764179	0.805281	0.803511
240	274.175	14.9063	pos	0.468016	0.355435	0.352826	0.487227	0.536591	0.589674	0.616162	0.372042	0.379201	0.366948	0.316349	0.539598	0.4035	0.492464	0.3634	0.47502	0.56624	0.44778	0.460215	0.452345	0.434282	0.442781	0.447315
241	314.175	8.40138	pos	1.05438	0.367314	0.34841	0.556164	1.22751	0.932191	0.445742	0.237645	0.269394	0.277612	0.454457	0.418067	0.356771	0.420753	0.2956	0.282358	0.285136	0.384884	0.509295	0.523451	0.509991	0.50731	0.492199
242	307.222	12.4155	pos	0.524415	0.520146	0.133227	0.0850982	0.21605	0.290272	0.479858	0.256986	0.0646156	0.182865	0.204401	0.127355	0.249492	0.123217	0.290224	0.062485	0.0657752	0.278949	0.21828	0.212535	0.224648	0.222535	0.216728
243	292.096	9.68144	pos	0.214866	0.113208	0.117866	0.227794	0.466511	0.28496	0.0809772	0.0808774	0.113941	0.084253	0.0383232	0.0987686	0.0907854	0.213377	0.0665366	0.124941	0.0962284	0.154436	0.148369	0.154413	0.148594	0.15361	0.15534
244	319.15	6.83788	pos	1.38236	0.733922	1.09214	0.796813	1.78054	1.25128	0.802235	0.592068	0.783461	0.653751	0.714979	0.791125	0.922071	0.987705	0.979858	1.0005	0.991321	0.866606	0.98895	0.966588	1.02593	1.00176	0.987384
245	526.346	14.7328	pos	36.9551	26.1812	24.5264	42.2792	41.8589	51.9964	58.596	36.9236	31.692	35.763	28.2753	54.5278	42.7877	51.2254	37.6321	48.4652	52.7181	43.8074	42.9212	41.2538	42.0107	41.749	40.4528
246	407.254	18.7306	pos	8.76695	13.8898	30.6444	20.0818	17.9469	11.7601	5.44317	5.665	18.2587	8.60382	6.93399	11.6742	6.35277	8.31897	5.3501	9.59267	7.6284	7.08029	10.7443	10.9391	11.3121	11.1452	10.7847
247	151.074	7.73025	pos	5.59432	4.37722	7.16591	8.03262	6.993	7.61966	13.1163	12.4184	14.1072	12.7587	12.1578	11.7147	13.8689	15.2132	12.4636	13.255	11.4627	19.2333	11.7164	11.6715	11.3056	11.8262	11.2677
248	133.068	9.8844	pos	1.80832	1.28546	1.41061	2.2005	3.12004	2.1245	0.678144	1.89564	0.668122	0.966427	0.691891	0.753578	1.89235	2.56615	1.36453	3.2438	2.25102	2.82667	1.87527	1.86246	1.90635	1.96262	1.86702
249	426.138	6.84979	pos	0.81992	1.26444	1.15067	0.708688	0.50836	0.679357	1.41084	0.965034	0.867063	1.09855	4.51032	0.68825	0.974769	0.712556	1.51818	0.647242	0.552336	0.402379	0.922051	0.888132	0.912792	0.935356	0.93809
250	448.315	17.4973	pos	0.278899	0.164075	0.155816	1.2504	0.327112	0.550997	1.15893	0.49472	1.46896	0.627393	0.306691	1.08261	0.58524	0.746723	0.685065	0.482097	0.5881	1.15179	0.547382	0.564582	0.555848	0.537064	0.536788
251	325.094	5.30212	pos	0.576444	1.06207	0.448786	1.81667	1.94463	0.85181	10.6002	1.93527	8.07877	6.1057	5.17416	11.5055	2.89201	5.03553	4.87889	3.12378	5.9569	11.0387	4.85865	4.73866	4.63685	4.61924	4.62342
252	252.161	6.74005	pos	1.3312	0.319495	0.784964	1.05429	1.33283	1.5094	2.02366	2.59906	0.789923	1.34884	0.42012	0.936939	0.391643	0.472838	0.266185	0.191747	0.200168	0.597723	0.923152	0.908773	0.885522	0.879122	0.879577
253	302.268	13.1609	pos	0.0136399	0.137654	0.0232934	0.0755672	0.0124407	0.00909799	0.124304	0.0207604	0.0723338	0.00832293	0.0307442	0.0184365	0.0112045	0.0768105	0.013591	0.21238	0.067813	0.0135653	0.451641	0.439973	0.42613	0.445731	0.446316
254	439.354	18.4945	pos	0.379383	3.01176	0.47552	0.470509	0.715848	0.496961	0.375519	1.8131	0.696056	2.26553	2.57602	0.587452	3.22199	2.71852	0.637329	0.45089	0.302455	0.296225	1.1242	1.14583	1.14845	1.08672	1.12006
255	424.282	12.4056	pos	0.29239	0.0844417	0.0823529	0.378132	0.382301	0.789215	0.892876	0.548019	0.374904	0.601115	0.219484	0.977188	0.862212	1.06204	1.03533	1.18657	1.46576	0.404713	0.670121	0.638769	0.673445	0.671863	0.657082
256	81.0692	16.2912	pos	2.91171	2.79628	2.14111	2.83037	3.35195	2.92784	2.51533	1.96871	1.91487	2.09146	1.67219	2.22072	1.99462	2.10787	1.73589	1.99616	2.02095	2.31148	2.26799	2.27626	2.36374	2.32838	2.23679
257	247.126	1.47265	pos	0.10887	0.135192	0.145835	0.0720205	0.0603038	0.144995	0.0788127	0.153508	0.206524	0.169349	0.137742	0.129227	0.303134	0.235678	0.682214	0.264573	0.526479	0.435577	0.233709	0.234288	0.224036	0.237125	0.235621
258	341.137	5.1947	pos	1.21119	0.599709	0.686951	1.78427	1.64477	1.54408	1.03054	0.964362	1.19759	0.996741	0.642588	1.43284	0.809285	1.42086	1.12716	1.08801	0.993241	4.09183	1.34737	1.34251	1.28166	1.35363	1.3184
259	499.213	7.27722	pos	12.7199	10.7927	11.0724	12.2033	11.7138	10.5897	8.64795	7.52232	8.63545	8.79465	5.57727	6.56091	10.3965	10.5816	6.15936	10.1243	6.73359	9.43058	9.69857	9.7881	9.53217	10.0606	10.0042
260	354.237	11.0068	pos	2.8059	3.37694	1.06577	0.352917	0.458469	0.729108	1.22832	0.770526	0.322975	0.378699	1.51771	0.290139	0.347623	0.330326	0.929021	0.233975	0.269269	0.451796	0.779434	0.740208	0.781863	0.770802	0.759292
261	483.319	22.1747	pos	0.257593	0.36758	0.367974	0.251715	0.181721	0.238003	0.245473	0.411626	0.284667	0.34005	0.379323	0.284355	0.28296	0.234655	0.265138	0.232129	0.197587	0.223965	0.257316	0.255203	0.251794	0.263419	0.265677
262	239.142	15.8769	pos	1.21048	0.891595	0.787058	1.29711	1.49059	1.56703	1.43854	0.926512	0.87513	0.837789	0.661784	1.47812	0.911928	1.00009	0.932267	1.0777	1.23184	1.13668	1.15698	1.10882	1.12243	1.10584	1.15679
263	421.308	16.4596	pos	1.57396	1.3868	1.08101	1.49984	1.90417	1.61508	1.31802	0.925879	0.955549	0.842356	0.83933	1.27715	0.864721	0.988701	0.803775	0.980034	0.948382	1.34182	1.23319	1.19926	1.2476	1.24824	1.1902
264	383.244	12.8929	pos	1.69445	1.27968	0.985314	1.9383	3.24993	1.65579	1.09286	1.2446	1.41486	1.19475	0.757746	1.31712	1.03245	1.31891	1.10291	1.2398	1.26403	1.66404	1.75453	1.68955	1.66687	1.71589	1.75175
265	401.231	8.98723	pos	1.56906	1.08626	0.894878	1.58803	1.9322	1.34096	0.341476	0.927431	0.282937	0.647585	0.217327	0.457832	0.562883	0.768038	0.348029	0.813717	0.727594	0.864112	0.976281	0.935302	0.953505	0.985022	0.942357
266	449.264	15.1414	pos	0.278355	0.202263	0.198317	5.31987	0.930367	0.333799	0.194291	2.6773	4.22734	3.67754	0.206765	0.278454	0.24585	0.329122	0.201828	0.340481	0.186016	0.248028	0.973578	0.940022	0.974238	1.00154	0.972554
267	329.13	0.971508	pos	7.33177	21.3949	13.6396	6.76159	4.11533	2.56741	1.38032	2.61572	1.59844	1.53759	3.26874	1.25563	6.1721	3.10134	2.40186	2.62674	1.61665	1.76905	3.6378	3.49158	3.48546	3.47732	3.62105
268	546.313	15.9291	pos	3.92959	3.29652	3.56503	3.85254	3.03283	4.28074	4.93886	4.25819	3.85225	3.54774	3.72096	4.89796	3.84431	3.76125	3.6718	3.57048	3.90165	3.90827	3.66627	3.60182	3.82288	3.74328	3.73497
269	225.61	17.5755	pos	0.548759	0.552983	0.625629	0.531849	0.485158	0.580352	0.619245	0.609935	0.464868	0.600248	0.395861	0.650207	0.476125	0.44801	0.421125	0.257232	0.390499	0.423844	0.49926	0.502102	0.50898	0.488851	0.519386
270	282.226	20.2309	pos	0.187242	0.15127	0.13992	0.217262	0.263654	0.246604	0.15735	0.286721	0.149872	0.185722	0.195363	0.289518	0.201238	0.125341	0.13425	0.139025	0.0866454	0.105089	0.213837	0.213406	0.210879	0.212945	0.202435
271	295.183	14.8978	pos	0.686153	0.477655	0.395844	0.593948	0.505273	0.660623	0.647776	0.419066	0.374132	0.362821	0.268603	0.565202	0.409652	0.468943	0.407915	0.491199	0.496786	0.434378	0.481044	0.464312	0.488204	0.484769	0.466787
272	226.155	5.67143	pos	0.211932	0.125832	0.107331	0.240725	0.547555	0.223553	0.165179	0.10938	0.129653	0.126615	0.098378	0.121627	0.146779	0.143857	0.127775	0.242898	0.133727	0.094744	0.17828	0.177194	0.169852	0.179922	0.17401
273	113.001	0.836842	pos	35.8954	44.1231	36.0205	23.0932	21.6237	27.3224	19.3668	19.6454	15.3226	22.6806	9.27167	37.1133	16.2942	14.7207	10.1763	8.26075	7.69489	10.8614	16.8511	15.8727	16.2578	16.5652	16.2079
274	694.395	14.5453	pos	2.55677	1.6904	1.47502	2.38774	4.68882	2.66724	0.563257	0.807263	1.33703	1.204	0.5009	1.26545	0.723138	1.02231	0.668006	0.824953	0.702909	2.17932	1.82851	1.74365	1.80808	1.78543	1.7344
275	81.0692	7.73942	pos	1.10558	0.924681	1.62768	1.43309	1.33062	1.38522	1.9755	1.83376	2.19474	1.93275	1.99072	1.83541	2.08647	2.18478	1.82751	1.96627	1.66263	2.63365	1.78038	1.79972	1.75177	1.8576	1.76763
276	130.05	0.823665	pos	64.4908	97.0571	170.255	80.7787	45.6754	71.1714	93.7488	150.362	145.113	108.506	132.499	88.1788	110.136	91.4712	148.691	137.808	146.537	90.401	110.118	103.472	106.081	105.961	105.253
277	275.199	10.3599	pos	5.57877	5.38744	1.75051	0.691122	0.915948	1.69973	1.93395	1.17946	0.362303	0.674443	1.79189	0.442018	0.556976	0.390193	1.21903	0.246631	0.355954	0.974294	1.37579	1.32619	1.36342	1.32423	1.30093
278	259.145	14.8818	pos	0.392471	0.280865	0.259115	0.471522	0.440176	0.516581	0.525251	0.375228	0.316534	0.352035	0.315375	0.539833	0.36389	0.439411	0.338304	0.430624	0.47597	0.410168	0.399708	0.383154	0.391869	0.392361	0.40726
279	469.24	16.7016	pos	0.554241	0.395147	0.638689	1.0869	1.14738	1.00976	0.801019	1.24329	3.34999	1.90822	0.752277	1.77298	1.20894	1.52564	1.7331	2.07327	0.919807	1.87066	1.392	1.3535	1.34966	1.31375	1.3213
280	216.147	15.7264	pos	1.57856	0.675112	0.629598	1.67833	1.79735	2.45229	2.97213	1.708	1.58567	1.67416	1.11213	3.37413	1.46021	1.68755	1.74317	1.49956	1.8524	2.46652	1.75447	1.79866	1.80937	1.85802	1.76267
281	322.189	10.7258	pos	0.159906	0.225202	0.374688	0.662274	0.578078	0.743208	0.222238	0.514174	0.429208	0.98167	0.344584	2.19107	1.40731	0.78013	0.830622	0.877032	0.339969	0.403854	0.666443	0.634528	0.650876	0.634337	0.631748
282	484.302	14.1956	pos	0.305724	0.222782	0.333837	0.326399	0.359731	0.480081	0.606993	0.430855	0.616521	0.444199	0.362398	0.672251	0.674278	0.664735	0.617687	0.708628	0.494061	0.455281	0.48306	0.503035	0.488024	0.495461	0.47366
283	307.224	17.8414	pos	0.492041	0.610495	0.25038	0.27806	0.420124	0.338997	0.360432	0.375151	0.168329	0.285297	0.184425	0.188013	0.558891	0.35342	0.342603	0.210141	0.206621	0.639116	0.353656	0.341448	0.345283	0.351536	0.333851
284	474.772	15.0077	pos	2.49839	1.82097	1.49997	2.15328	2.68253	2.36618	0.924117	0.637358	0.871876	1.11095	0.544633	1.01277	1.03025	1.45417	1.10653	1.09272	1.05906	1.34748	1.58764	1.58516	1.62789	1.58717	1.52547
285	188.07	2.48666	pos	2.44575	2.01909	26.2808	2.23819	1.03	8.86518	239.167	203.067	244.486	227.472	114.381	37.2095	200.334	194.624	274.709	312.418	411.02	155.472	154.815	156.759	160.785	158.684	151.353
286	316.188	11.0356	pos	2.7517	1.51628	1.31035	3.1657	6.52488	3.8511	2.4686	2.27459	2.12882	1.79609	0.737499	3.19934	1.76757	2.38917	2.11632	2.22107	2.58064	2.72982	3.59429	3.42533	3.5857	3.50735	3.42962
287	490.33	16.7309	pos	28.0481	16.1318	16.6183	33.5129	31.345	41.6595	38.6984	25.7904	24.6062	21.9868	18.7195	36.3022	27.2638	31.0728	26.1267	32.4195	35.4379	26.3089	28.6807	28.02	27.5795	26.9762	27.4502
288	300.18	9.26295	pos	0.140672	0.171479	0.160403	0.428974	0.216113	0.118487	0.133365	0.119312	0.196697	0.227331	0.416244	0.0941976	0.632809	0.442162	0.443343	1.48556	0.83602	0.562429	0.378384	0.365351	0.365547	0.37588	0.385513
289	293.194	14.9266	pos	1.17044	1.24462	0.955103	1.21449	1.192	1.36553	1.35952	1.00564	0.884919	0.9386	0.850533	1.24112	1.30924	1.56292	1.23141	1.25071	1.26856	1.47044	1.23172	1.19024	1.18093	1.16365	1.2189
290	231.093	7.23415	pos	1.51198	0.741779	0.879373	1.42907	1.91124	1.54563	1.0946	0.67594	1.04346	1.08615	0.834332	0.921334	1.12345	1.36998	0.78621	1.29665	0.982774	1.59085	1.24024	1.22006	1.24736	1.23293	1.17564
291	172.109	16.3553	pos	0.49084	0.481807	0.431337	0.515002	0.511484	0.482294	0.402233	0.293623	0.353969	0.299255	0.308559	0.380417	0.312234	0.330344	0.293757	0.342647	0.34084	0.378785	0.362798	0.366343	0.369165	0.37668	0.384389
292	616.33	10.2292	pos	0.275914	0.216015	0.135537	0.384522	0.437654	0.245788	0.0181151	0.0203618	0.0955497	0.0312281	0.0257144	0.0308306	0.0290087	0.0405613	0.0271888	0.0695362	0.0393095	0.0829363	0.166214	0.157737	0.15678	0.161954	0.160728
293	325.092	6.46728	pos	0.223239	3.06703	0.230009	3.41464	1.45566	0.372129	1.12774	1.20819	4.52751	2.59387	11.3185	1.85425	3.01138	3.19231	4.87148	3.17705	2.52684	1.10154	2.56252	2.44847	2.583	2.51475	2.46457
294	161.095	14.9464	pos	1.4202	1.10211	0.989494	1.36132	1.36131	1.43431	1.27373	0.952134	0.996984	0.948355	0.85885	1.29723	0.936532	1.06855	0.928262	0.997845	1.00703	1.00852	1.15874	1.13343	1.10025	1.12556	1.09367
295	499.375	20.6968	pos	0.0984485	0.884097	0.123814	0.231089	0.352467	0.295566	0.0087558	1.29889	0.0535495	0.521846	0.476369	0.283751	0.0447327	0.449405	0.057243	0.0601718	0.0861377	0.0174329	0.305223	0.300088	0.295055	0.286882	0.293204
296	457.207	7.29654	pos	0.260045	0.168705	0.212446	0.2343	0.437734	0.250104	0.15953	0.0927459	0.18224	0.0942256	0.0904956	0.0962326	0.196184	0.244226	0.106921	0.237781	0.120165	0.244891	0.188872	0.190718	0.182618	0.189144	0.180874
297	132.101	1.18504	pos	25.883	35.9959	168.858	23.9886	15.9275	57.3468	33.2466	85.0347	83.472	29.4288	41.1501	35.0507	145.118	67.0347	143.396	128.572	200.061	91.8111	88.9404	88.6349	84.1579	87.8743	85.749
298	263.178	14.9201	pos	4.80209	3.8714	3.42637	5.11681	5.13517	5.58021	5.41038	3.91871	6.12893	6.20949	2.92134	5.11653	3.45821	3.95031	3.25368	3.85498	4.30596	4.09978	4.18025	4.31936	4.14106	4.38247	4.29768
299	389.153	12.6098	pos	0.0919523	0.143487	0.0530335	0.0561317	0.102889	0.189203	0.10525	0.143875	0.0582652	0.05422	0.101012	0.0501473	0.13638	0.28341	0.142426	0.0843741	0.218885	3.91486	0.371463	0.352844	0.351391	0.353879	0.362149
300	309.241	13.0494	pos	1.30971	1.74363	0.402823	0.129691	0.316439	0.536194	1.98896	0.976773	0.103865	0.553557	0.940233	0.221861	0.761996	0.310029	0.725386	0.140348	0.140012	0.651979	0.602815	0.597207	0.590919	0.612496	0.574934
301	335.255	16.6921	pos	2.38055	1.51279	3.12523	6.17644	7.59722	5.24392	3.81049	6.7684	22.9856	11.9503	3.46388	10.632	6.40924	9.13534	10.6094	13.4462	4.77617	12.7673	8.41671	8.14068	8.03913	8.00337	7.92249
302	349.144	5.56781	pos	0.19518	0.151936	0.30219	0.22434	0.226777	0.257655	0.456946	0.328658	0.402725	0.343121	0.289304	0.336215	0.359538	0.371512	0.256083	0.461341	0.353826	0.306632	0.320167	0.322936	0.309444	0.304887	0.315567
303	351.213	10.3531	pos	4.85571	4.89423	1.2424	0.396546	0.523212	1.15489	1.54002	0.659981	0.203541	0.36834	1.27344	0.222904	0.338024	0.258726	0.79676	0.191844	0.213696	0.673507	0.88058	0.828403	0.856801	0.836655	0.853375
304	388.171	12.7227	pos	0.649733	0.998396	0.468874	0.299104	0.646218	1.51546	0.851759	1.11952	0.389663	0.388109	0.76814	0.321985	0.782442	2.12844	0.912392	0.51162	1.71093	18.8705	2.22829	2.13241	2.11904	2.16819	2.09816
305	277.141	13.0412	pos	0.198632	0.271845	0.28302	0.190051	0.140164	0.168791	0.954766	0.249319	0.202636	0.232999	0.26499	0.205263	0.213848	0.182045	0.191948	0.174477	0.157962	0.167035	0.197716	0.198668	0.197182	0.200306	0.188379
306	231.12	4.81512	pos	0.963468	1.32132	1.13701	1.09608	1.09614	0.645732	0.168317	0.185399	0.503357	0.171474	0.557061	0.236322	0.192922	0.223231	0.137012	0.391439	0.258148	0.172317	0.498604	0.498608	0.514411	0.48164	0.504017
307	175.118	0.685029	pos	80.7456	30.066	183.529	64.2148	30.5598	166.668	343.173	338.333	349.542	249.729	137.533	338.92	154.504	192.51	299.817	129.773	342.025	190.677	208.09	201.66	202.723	208.89	197.181
308	472.325	14.8448	pos	18.47	13.0487	7.17932	20.5127	19.9463	17.6435	15.6737	9.22105	10.3265	10.4106	7.66995	15.6132	10.9381	13.5173	10.787	12.3564	12.2233	12.799	12.6294	12.0329	12.8209	12.6215	12.6201
309	342.076	14.4697	pos	0.14994	0.225858	0.274327	0.196727	0.146626	0.220492	0.40632	0.172607	0.205024	0.21718	0.280528	0.205286	1.17029	1.42278	0.766522	1.17145	1.60256	61.8287	4.24956	4.06269	4.07604	4.28314	4.16583
310	556.438	17.8005	pos	0.199778	0.284209	0.23661	0.195801	0.113697	0.199471	0.169752	0.258452	0.208046	0.347533	0.348048	0.247017	0.309199	0.25152	0.223432	0.254454	0.150619	0.238484	0.228431	0.239289	0.227776	0.235578	0.238933
311	167.085	16.363	pos	4.94233	4.36932	3.31076	4.68016	5.22502	4.88942	4.13133	3.07439	2.86459	2.90625	2.61981	3.92107	2.80337	3.12956	2.6075	3.09827	3.28789	3.89241	3.82075	3.69493	3.65826	3.87583	3.79332
312	381.264	15.0087	pos	2.10986	1.84288	1.20087	1.83406	2.28762	1.73299	1.25559	0.913015	1.15701	0.999715	0.553522	1.37912	0.953156	1.27236	0.982297	0.960458	0.983991	1.21497	1.28196	1.28026	1.34824	1.33125	1.33241
313	599.307	9.00616	pos	0.191937	0.128084	0.112618	0.170004	0.150734	0.123964	0.0456308	0.117202	0.0453992	0.0965458	0.0239518	0.0419383	0.179296	0.129602	0.049621	0.103932	0.0787568	0.119388	0.120999	0.118988	0.11776	0.113334	0.117251
314	422.511	14.2729	pos	0.564442	0.337556	0.269	0.521919	0.618428	0.711426	0.491114	0.298075	0.385606	0.351765	0.281052	0.640653	0.275052	0.346841	0.323937	0.31534	0.388821	0.418777	0.4407	0.432301	0.42643	0.437344	0.414525
315	430.138	14.2684	pos	0.595153	0.352699	0.290744	0.541877	0.645327	0.768407	0.528825	0.314804	0.398813	0.371502	0.294111	0.68752	0.2896	0.364954	0.335867	0.336614	0.409216	0.442748	0.467737	0.438801	0.446007	0.44917	0.447042
316	471.103	21.8064	pos	1.15542	1.70178	1.75365	1.08288	0.805531	0.96439	1.13867	1.40382	1.23882	1.37013	1.6079	1.12681	1.37032	1.13147	1.13931	1.0685	0.935071	1.03699	1.19911	1.14466	1.13888	1.13676	1.13231
317	335.163	18.5354	pos	0.781997	0.981157	1.06709	0.781399	0.598753	0.75649	0.875205	1.14576	0.869277	0.95418	0.952043	0.860241	0.900298	0.805643	0.802989	0.717116	0.689015	0.745886	0.825938	0.79017	0.830359	0.789718	0.802384
318	316.281	13.6282	pos	1.65127	2.75753	2.58431	2.05317	1.50878	1.12426	3.70199	2.98146	3.95847	2.87759	3.71459	1.65612	0.584291	0.952366	0.674894	1.47646	0.949902	0.894618	1.94042	1.86671	1.89658	1.87779	1.81635
319	284.212	17.0215	pos	0.703425	0.577762	0.480934	0.697977	0.942746	0.768264	0.629969	0.39344	0.460137	0.433304	0.287915	0.555945	0.502427	0.615863	0.445454	0.538542	0.544709	0.617856	0.57426	0.570287	0.585928	0.60388	0.572418
320	286.09	0.788988	pos	6.30519	9.67865	7.05062	5.17011	4.52612	4.58646	3.55983	4.81644	4.69184	7.56362	6.24719	5.89246	5.84523	5.26735	4.34448	4.15376	2.76093	4.66951	4.7165	4.76091	4.59257	4.54715	4.50029
321	449.302	15.7236	pos	2.91503	1.62732	1.67368	3.21587	3.32322	4.19571	5.20701	3.51222	3.59676	3.74859	2.47779	5.92725	3.17176	3.71561	3.65182	3.22452	3.33688	4.71647	3.55586	3.63389	3.62479	3.64358	3.43806
322	177.054	7.73122	pos	9.65336	8.89244	13.9699	14.8749	10.1542	14.0154	30.7376	27.1479	32.488	27.4918	26.6782	25.6208	31.2111	35.0643	26.8925	31.0231	25.4889	46.3948	25.632	25.3356	24.7678	25.4797	24.1682
323	373.126	6.28365	pos	0.272592	0.134367	0.136521	0.394307	0.608132	0.386149	0.0904312	0.220433	0.337566	0.156926	0.190171	0.172781	0.203533	0.44405	0.238469	0.256454	0.228292	1.01735	0.334474	0.333119	0.351989	0.334687	0.344438
324	126.044	2.48654	pos	0.147074	0.189529	0.188016	0.104796	0.0822054	0.101837	0.746992	0.600475	0.722543	0.727547	0.363526	0.142871	0.643433	0.599481	0.864174	0.976933	1.21615	0.466468	0.505345	0.487938	0.485414	0.472253	0.48752
325	398.521	9.95664	pos	0.0556485	0.0350713	0.0742151	0.199642	0.246652	0.185295	0.0606149	0.0786085	0.176281	0.102166	0.0634663	0.0945326	0.128147	0.305049	0.132448	0.288082	0.193013	0.226845	0.159297	0.15304	0.159652	0.152839	0.152086
326	313.273	18.715	pos	5.15818	8.22823	18.2766	12.2624	10.9769	7.27256	3.31363	3.64994	11.4265	5.3256	4.28326	7.38356	4.57879	5.65098	5.84106	7.61612	4.756	6.41007	6.68131	6.77586	6.96286	7.09655	6.97372
327	490.33	17.6153	pos	4.25612	1.97866	2.16725	5.58155	5.20276	7.37213	7.76066	4.45093	4.26446	3.90901	2.70151	7.26085	4.88703	6.35481	5.12034	6.5862	7.51347	5.23353	5.00176	5.20459	5.18203	4.91206	5.06357
328	159.156	11.371	pos	0.150501	0.920772	0.180961	0.138151	0.106394	0.119555	0.113583	0.317961	0.170053	0.253657	0.197364	0.216109	0.192545	0.154983	0.160494	0.144213	0.0986927	0.117592	0.160695	0.154175	0.157722	0.153454	0.162068
329	175.146	9.69352	pos	3.25398	2.37282	2.38427	3.96006	5.58048	5.16866	2.09388	1.84461	2.81959	2.19845	0.979282	2.59702	2.13263	3.18271	2.06451	2.7153	2.72319	3.28679	3.16944	3.0301	3.01637	3.16997	3.06224
330	195.078	14.2517	pos	2.87494	1.82775	1.57228	2.94566	3.21614	3.58512	2.79359	1.78932	2.13126	2.00525	1.74557	3.54959	1.52402	1.87685	1.88241	1.78952	2.13679	2.41757	2.30531	2.27539	2.33358	2.41239	2.38826
331	159.115	16.2977	pos	5.40762	4.81088	3.83507	5.91303	6.05566	5.77599	4.5554	3.32926	3.26164	3.47269	2.85628	4.09366	3.26106	3.43744	2.90765	3.4383	3.68115	3.97998	3.96288	3.88585	3.9268	4.09333	4.0971
332	148.061	0.799017	pos	4.52207	6.90065	10.4724	5.21184	3.22626	4.55759	7.73822	9.96973	8.13091	9.92035	8.11838	5.75448	24.8438	18.1711	12.063	17.6998	10.2224	13.6931	9.73645	9.64064	9.72249	9.20747	9.388
333	118.085	0.864328	pos	5.39207	9.29903	22.4006	5.14249	0.283768	7.81364	5.91747	14.3283	12.1955	6.96758	9.25897	5.95415	29.3227	13.307	56.7648	22.1557	40.0523	17.1307	17.938	17.4711	16.9614	16.9557	17.0986
334	249.136	14.9038	pos	1.69376	1.28852	1.21734	1.8635	1.88099	2.15143	2.20654	1.45775	1.38565	1.45361	1.1768	2.19345	1.49177	1.75922	1.41119	1.67061	1.80214	1.69086	1.57629	1.64566	1.65045	1.62457	1.68541
335	133.089	6.80004	pos	4.00399	2.75749	3.13792	2.93264	5.09241	3.97369	2.60281	2.1736	2.41108	2.21198	2.41462	2.77644	2.54541	2.81943	2.81759	2.46338	2.53363	2.69765	3.15768	2.97159	3.09861	3.062	2.99903
336	408.287	14.2729	pos	17.2111	10.0483	8.02324	15.7655	19.0512	21.6693	14.8901	8.77161	11.0543	10.244	7.99476	19.2601	8.08448	10.3428	9.58051	9.57308	11.7788	12.7355	13.537	12.8063	12.934	12.968	12.7233
337	376.258	13.1879	pos	0.223503	0.301568	0.324702	0.205569	0.162144	0.177502	0.239242	0.286415	0.242033	0.292022	0.292366	0.229568	0.24268	0.207392	0.21357	0.186017	0.167205	0.191804	0.23153	0.231545	0.225057	0.218108	0.225716
338	394.345	24.2023	pos	1.77597	2.72429	2.71784	1.71319	1.30752	1.59747	1.7011	2.27119	1.94319	2.09825	2.70173	1.83827	1.89316	1.79706	1.78943	1.6031	1.4982	1.54199	1.8837	1.78635	1.78784	1.79736	1.77356
339	413.3	17.07	pos	13.7053	12.5681	11.8581	14.0109	15.0248	14.4257	13.5106	9.27655	9.87273	10.7285	7.06489	10.8791	13.2434	13.7924	10.6623	13.436	12.378	11.6638	11.5776	11.7652	11.7658	11.9325	11.1847
340	257.077	5.19164	pos	0.161757	0.228139	0.277408	0.152805	0.112676	0.151867	0.14543	0.296149	0.211861	0.218818	0.2718	0.178505	0.489667	0.383927	0.295465	0.68766	0.420023	0.198491	0.266255	0.268153	0.264571	0.251787	0.261226
341	401.268	12.9035	pos	3.55531	2.62357	2.07633	3.93473	6.66964	3.54237	2.25489	2.68949	3.2124	2.58581	1.41747	2.93247	2.14676	2.59531	2.3513	2.44994	2.56318	2.97726	3.59063	3.43313	3.41217	3.52839	3.59788
342	546.314	15.0192	pos	5.68961	4.4473	4.51564	5.73524	5.1782	6.70192	7.24675	5.86659	5.21247	5.31895	4.37364	7.32491	5.47358	6.01064	5.30722	5.7925	6.19759	5.69798	5.57414	5.47506	5.71287	5.84151	5.62356
343	273.252	20.0276	pos	1.93961	0.938504	0.406735	0.887119	2.11906	1.36715	0.183608	0.205648	0.204323	0.190834	0.152818	0.246196	0.27818	0.335374	0.28127	0.443794	0.849869	0.275571	0.651528	0.650106	0.689437	0.668921	0.674921
344	340.225	15.86	pos	2.82583	1.8719	1.70621	2.89458	3.12475	3.41775	2.83118	1.91202	1.91703	1.68205	1.41654	2.92277	1.87256	2.19645	1.90819	2.17078	2.45411	2.37939	2.309	2.20173	2.33469	2.30237	2.34566
345	132.08	2.49258	pos	0.34615	0.492371	1.46248	0.347723	0.308236	0.568141	8.72609	7.52781	9.01425	8.53252	4.45117	1.67073	7.44382	7.26386	10.2652	12.0243	15.353	5.93246	5.66272	5.53865	5.78932	5.91959	5.75198
346	208.096	0.92772	pos	2.18468	2.66503	2.08623	1.87376	2.0395	0.870249	0.215087	0.936928	0.461693	0.284443	1.37378	0.229195	1.68169	1.16126	1.0023	1.10452	0.449379	0.209938	1.23476	1.215	1.17353	1.24378	1.18707
347	339.288	19.2389	pos	2.36191	3.09036	4.44782	5.42406	4.74801	4.90217	2.28729	6.58326	10.2914	6.26338	4.17385	5.77925	17.0902	21.456	23.1422	26.9859	19.0574	26.2302	12.2406	11.9903	12.1036	12.5992	11.7915
348	306.277	15.778	pos	0.430939	0.684129	0.573043	0.389146	0.414081	0.349715	0.47842	0.397805	0.436496	0.465047	1.05013	0.374619	0.547399	0.885503	0.505818	0.910335	0.784363	0.543008	0.546399	0.549265	0.569036	0.532046	0.557683
349	207.114	16.4677	pos	1.99444	1.80303	1.30602	1.79923	2.36315	2.11791	1.6915	1.25665	1.20081	1.11776	1.10504	1.73396	1.10149	1.25063	1.03998	1.23686	1.19484	1.69321	1.54098	1.48486	1.47325	1.5068	1.56304
350	209.149	16.2998	pos	11.6059	9.8655	7.47312	11.2247	13.122	11.4924	9.53157	6.69009	6.35076	6.69888	5.23813	8.26517	6.54946	7.20927	5.78135	6.7742	7.65759	8.46614	8.36618	8.02507	8.32425	8.41328	7.97402
351	516.473	23.0558	pos	1.39078	1.57487	1.66076	1.16707	0.621349	0.939067	0.856906	1.22257	1.26232	1.73586	1.66231	1.1934	1.71111	1.61286	1.78886	1.27674	1.14249	1.37552	1.19584	1.13394	1.16546	1.15633	1.20556
352	135.048	5.30071	pos	0.427141	0.495929	0.516391	0.769918	0.45195	0.571781	1.87107	0.819851	1.58977	1.30796	1.19046	1.96804	0.806575	1.11421	1.02723	0.778117	1.21162	1.98155	1.01825	1.02068	1.07198	1.03794	1.07044
353	460.304	12.4067	pos	2.5886	0.810486	0.74843	3.29838	3.3454	6.23485	6.36732	4.11574	3.12696	4.68381	1.72886	7.35833	6.25699	7.67564	7.45511	8.48921	10.1772	3.33991	5.32941	5.07749	5.27302	5.22269	5.02411
354	235.168	3.92012	pos	7.99355	4.12007	4.78435	4.9897	7.49737	8.13258	8.89927	3.85714	6.81998	7.90414	7.29626	9.01409	6.9233	6.70469	6.5496	4.79176	3.9471	10.7605	7.00529	6.66209	6.73303	6.61241	6.59003
355	177.054	4.36672	pos	1.04639	1.04779	1.16882	3.04738	1.79246	1.28065	2.5218	1.37539	1.71781	1.96239	2.3366	3.49113	3.00042	7.4326	5.52856	4.97255	4.12447	7.99331	3.168	3.11026	3.18791	3.31382	3.12996
356	209.133	5.49339	pos	3.94712	1.99927	2.59742	4.99379	4.256	5.9033	4.38322	3.42343	2.82015	4.03519	2.20962	5.3277	3.95765	4.73461	3.76422	4.84846	4.45877	5.7776	4.30487	4.2661	4.28361	4.27701	4.04749
357	451.281	19.2178	pos	0.633927	0.703746	1.12688	1.05095	1.07658	0.932074	0.63789	1.02146	1.97108	1.17033	0.712035	1.05706	1.82495	2.48376	3.11891	3.86432	1.7983	3.6257	1.72895	1.70833	1.74159	1.82381	1.75611
358	529.166	5.26972	pos	0.377822	0.300185	0.380553	0.401231	0.352713	0.387093	0.149733	0.25807	0.234055	0.226578	0.181836	0.256933	0.246529	0.316989	0.286879	0.326562	0.215208	0.354811	0.29022	0.292532	0.27883	0.285223	0.275885
359	547.36	6.80982	pos	0.382725	0.191772	0.172328	0.259749	0.553939	0.451009	0.183958	0.10212	0.147838	0.103077	0.0991073	0.17764	0.129946	0.176657	0.158882	0.110503	0.161248	0.129641	0.228411	0.218639	0.228438	0.226794	0.234589
360	315.158	8.38671	pos	0.215143	0.0712782	0.0749559	0.161632	0.296095	0.203946	0.10642	0.0604399	0.0755646	0.0707999	0.0938908	0.106465	0.0722511	0.101251	0.0676717	0.0865274	0.0695374	0.181817	0.118768	0.120961	0.124019	0.125938	0.125574
361	128.061	18.4691	pos	3.45231	3.09765	2.65665	4.49126	4.89435	4.29276	3.61609	2.5855	2.65378	2.40083	2.15941	3.60349	3.30125	3.73797	2.3318	3.20387	3.1393	3.31425	3.20895	3.09958	3.13075	3.12648	2.99195
362	497.173	7.3033	pos	1.09887	0.655053	0.67757	1.00552	1.65072	0.969035	0.590428	0.317891	0.62562	0.405646	0.247643	0.276669	0.780905	1.04543	0.3784	0.964876	0.448092	0.976461	0.79097	0.78674	0.759208	0.777876	0.744847
363	179.084	14.9313	pos	9.32747	7.11942	6.46358	9.23727	9.72004	9.99047	9.46208	6.81046	6.99355	6.37168	5.33198	9.15253	6.60457	7.45493	5.98037	7.09807	7.58936	7.68794	7.37149	7.83303	7.57884	7.7859	7.77931
364	534.191	1.74766	pos	0.363881	0.37509	0.395415	0.291092	0.262312	0.263306	0.256527	0.288356	0.290655	0.457674	0.531303	0.253901	0.236954	0.238369	0.20581	0.174838	0.193489	0.215657	0.285419	0.276984	0.273016	0.269839	0.267992
365	518.322	14.7772	pos	2.57408	3.66716	3.40365	3.02583	4.74072	2.83434	3.59775	2.18004	2.58983	1.81976	2.3915	2.7388	2.29096	4.92283	2.48182	3.90577	3.21678	4.3591	3.24772	3.09456	3.1225	3.26009	3.25522
366	345.102	0.691466	pos	7.99646	5.56155	7.03055	8.47659	6.5916	5.89656	5.56191	10.4464	5.47	12.5077	11.4139	6.32107	6.46125	5.93984	7.12907	4.41882	4.81362	5.11878	6.82786	6.58069	6.42191	6.43457	6.63203
367	589.412	21.4733	pos	1.76161	1.44291	0.601099	1.37926	1.06638	0.566367	0.130962	0.37924	0.380516	0.382317	0.794521	0.222682	0.127418	0.160051	0.0580085	0.149738	0.135015	0.214745	0.488806	0.485641	0.495618	0.508043	0.51516
368	344.221	4.79928	pos	0.131577	0.164357	0.179553	0.139225	0.110166	0.179343	0.365858	0.530928	0.270742	0.391689	0.462	0.300718	0.68472	0.60873	0.307889	0.697942	0.542185	0.325842	0.374144	0.378635	0.375085	0.357526	0.361151
369	245.668	16.0773	pos	2.04261	1.22693	1.06469	1.97157	2.6874	2.71441	2.24811	1.32225	1.2563	1.04713	1.0543	2.05328	1.1522	1.52167	1.12061	1.44978	1.57543	2.04553	1.79286	1.69594	1.80963	1.75742	1.74288
370	696.536	23.0544	pos	19.4068	21.6943	23.4402	16.0612	8.57358	12.9046	11.3185	16.5152	17.1059	22.7291	21.749	15.8447	23.0643	21.1804	23.9186	17.071	15.5284	17.9301	16.2716	15.6284	15.3981	15.3076	15.938
371	324.288	17.568	pos	1.3375	1.99529	2.82327	1.50955	1.61467	1.27068	1.45823	1.73303	1.06701	0.880595	0.686024	0.918455	0.446324	0.796916	0.321099	0.61572	0.587832	0.854616	1.10186	1.08516	1.09721	1.12529	1.04966
372	524.332	15.889	pos	114.114	76.1299	74.6183	113.693	123.152	137.622	119.553	82.4984	81.4606	73.6974	63.15	121.3	82.2564	90.0789	81.3615	88.7154	101.161	100.733	100.443	95.604	98.9074	95.2545	95.0381
373	274.177	8.99584	pos	1.20674	0.526022	0.413631	1.26457	2.00582	2.10657	1.90563	1.21384	0.767174	0.992979	0.724843	2.39523	0.483933	0.579144	0.533216	0.516232	0.460028	2.26959	1.19247	1.18377	1.19549	1.25994	1.19794
374	519.256	9.68433	pos	1.28934	0.920987	0.922497	1.51607	2.16846	1.98447	0.561773	0.505106	0.850747	0.6825	0.269782	0.79838	0.757382	1.17656	0.565551	0.942906	0.743435	1.17122	1.15068	1.08427	1.08685	1.11771	1.12925
375	344.232	15.179	pos	1.87468	1.52787	1.68841	2.05846	3.1218	2.68008	1.02992	2.19968	1.66424	1.91598	0.79963	1.73147	1.27784	2.00678	2.11224	1.5482	1.69384	2.38203	2.75359	2.75316	2.82042	2.88829	2.70642
376	736.531	23.0571	pos	7.48303	9.32254	9.9021	6.3423	3.48152	5.19755	5.02171	7.41733	7.18626	8.95105	9.29208	6.35439	8.77565	7.78898	8.40762	6.35563	6.00056	6.6454	6.55207	6.24802	6.30953	6.2697	6.58691
377	463.281	15.8953	pos	6.32973	3.94776	3.90884	6.54373	7.20159	8.15386	6.8542	4.74323	4.70212	4.1604	3.46702	7.23749	4.64252	5.07169	4.56241	4.91928	5.75	5.74694	5.54976	5.28319	5.65254	5.42091	5.5167
378	400.282	16.453	pos	1.6608	1.47156	1.12168	1.52499	1.96481	1.69232	1.33948	0.950548	1.03567	0.840188	0.838058	1.40316	0.852523	1.07272	0.8685	0.974634	1.03106	1.46005	1.25593	1.22221	1.27054	1.29015	1.21499
379	359.221	13.492	pos	0.256034	0.225157	0.109707	0.267399	0.47141	0.253059	0.149713	0.170029	0.210581	0.137411	0.117288	0.240729	0.168051	0.201001	0.190438	0.193833	0.213277	0.183669	0.296	0.28154	0.282256	0.297072	0.291101
380	233.153	9.91136	pos	3.94962	2.919	2.1465	5.45756	9.00181	4.04282	0.651805	3.42395	0.531676	1.05549	0.916386	0.586476	2.94687	3.8849	1.95545	5.47698	3.62627	4.31153	3.03562	2.93822	3.01406	3.0291	2.85865
381	235.147	14.9274	pos	1.70618	1.31724	1.24467	1.68916	1.80395	1.91634	1.6944	1.21671	1.23044	1.18626	1.02597	1.7026	1.1708	1.35585	1.1057	1.25715	1.43489	1.31012	1.47109	1.45625	1.40067	1.49771	1.48233
382	347.122	6.24035	pos	0.568164	0.448472	0.855431	0.966641	0.496386	1.07114	2.17861	1.43177	1.50669	1.99366	1.93802	1.94768	2.81162	2.82095	3.64386	2.64413	2.85357	1.5332	1.67318	1.79352	1.74727	1.75531	1.72333
383	107.049	1.99447	pos	2.22683	2.22494	3.09194	2.4727	2.57984	2.54819	3.76668	4.27857	4.28656	4.24935	4.43268	3.67893	3.82186	3.91761	3.3403	3.5405	5.84869	3.69324	3.32216	3.26156	3.42236	3.47779	3.41363
384	154.872	2.88338	pos	0.263406	0.360741	0.420536	0.255607	0.183327	0.229163	0.277003	0.355587	0.303511	0.336266	0.36694	0.276312	0.296579	0.270529	0.271633	0.223812	0.224953	0.225256	0.270775	0.270065	0.270588	0.269935	0.255057
385	139.109	5.19646	pos	5.43017	3.87213	3.2684	5.40378	6.05267	6.30054	6.27966	4.84791	3.92664	3.81774	3.82009	5.39229	4.73691	4.70113	3.94182	4.6571	4.37652	5.19481	4.76374	4.8092	4.98707	5.06167	4.84992
386	163.045	5.31037	pos	1.61658	4.40386	3.76322	2.1818	4.86908	2.2233	17.2215	1.67495	14.0101	11.5514	11.1114	17.9106	7.74358	10.1427	9.41586	7.15704	10.7614	16.8264	9.50104	9.07836	9.15173	9.01241	8.87621
387	265.251	19.26	pos	1.10857	1.55749	1.16033	1.85477	1.68313	1.5286	1.09341	2.14984	1.30085	1.53149	1.55942	1.86566	2.46858	1.72396	1.91944	1.64141	1.86974	1.76343	2.12213	2.03262	2.06146	2.0635	1.97742
388	213.121	8.99504	pos	1.32363	0.586777	0.531677	1.4623	2.24327	2.1534	1.91941	1.26361	0.85669	1.02171	0.815723	2.5028	0.583673	0.808267	0.618574	0.721388	0.620296	2.50252	1.29562	1.30848	1.32454	1.37923	1.30101
389	205.598	17.568	pos	0.199737	0.236964	0.26205	0.216546	0.182677	0.210948	0.248239	0.237004	0.192046	0.21334	0.174677	0.24055	0.195265	0.165834	0.168783	0.104969	0.149661	0.15432	0.196673	0.196968	0.190319	0.191019	0.185159
390	165.069	16.4143	pos	14.4144	12.8166	9.40606	13.2476	15.6582	14.1723	11.4524	8.50062	8.14605	7.66857	7.00842	10.8684	8.10384	8.77355	7.24832	8.88404	9.00565	10.8929	10.7753	10.5544	10.6683	10.7721	10.1203
391	762.39	8.97832	pos	4.40993	4.17573	3.477	3.84571	3.1744	3.01154	1.2597	3.69095	0.354956	2.62576	0.775997	0.307648	2.51879	2.91566	1.29843	2.85327	2.53282	2.19164	2.9269	2.80012	2.96502	2.99748	2.91395
392	251.146	15.374	pos	9.31596	7.11445	5.41026	8.05782	10.1408	8.51794	4.78855	3.48235	4.73113	4.35694	2.93835	5.46728	3.99805	5.62469	4.22157	4.19916	4.10099	5.02662	5.70487	5.99876	6.05257	6.09569	5.98902
393	144.051	14.2655	pos	1.50335	1.14889	1.05193	1.39083	1.4388	1.75569	1.41923	1.08542	1.2068	1.14128	1.06769	1.68502	0.954202	1.07362	1.00506	1.02153	1.12636	1.21446	1.26995	1.25583	1.20694	1.28963	1.2798
394	226.618	18.5091	pos	1.70841	2.49826	2.94172	2.05165	1.56651	1.78696	2.23255	2.98973	2.50032	2.45159	2.27456	2.28922	2.29424	2.05918	2.07289	1.86221	1.75689	1.84001	2.08819	2.05985	2.11093	2.20382	2.10019
395	247.238	19.2103	pos	0.404207	0.535413	0.302416	0.64962	0.754357	0.503679	0.437217	0.743984	0.445111	0.562909	0.737474	0.713058	0.731112	0.284928	0.34877	0.289588	0.455681	0.23812	0.729123	0.686882	0.688017	0.697976	0.687874
396	133.065	8.97708	pos	6.24133	4.58314	3.84377	6.50567	8.29608	5.32206	1.69433	4.19179	1.37331	2.99014	1.33174	1.50409	2.6598	3.44143	1.62261	3.5639	3.23575	3.61204	4.07925	3.97679	4.19329	4.20897	4.0072
397	481.204	1.99892	pos	0.245969	0.179012	0.318586	0.306505	0.327115	0.341338	0.574327	0.585461	0.60033	0.594182	0.53521	0.54431	0.614818	0.670344	0.472798	0.512212	0.497873	0.606717	0.481519	0.486891	0.47967	0.472683	0.455251
398	431.293	16.4545	pos	8.45718	7.47723	5.46976	7.78816	9.82218	8.59522	7.09505	4.97478	5.05663	4.20765	4.24559	7.13407	4.61705	5.40764	4.40596	5.06292	4.99565	7.37809	6.34343	6.26409	6.50203	6.67329	6.32496
399	437.215	8.84697	pos	1.43382	2.62137	1.63102	1.68108	2.18661	0.801126	0.126706	0.668784	0.109057	0.19596	0.204594	0.0616562	0.449597	0.853114	0.143643	0.860671	0.594903	0.180302	0.734531	0.767988	0.7493	0.777318	0.734501
400	696.411	15.3293	pos	2.69262	1.73661	2.83162	2.62884	3.29122	2.75236	1.26673	2.45824	2.71755	3.15339	1.22389	2.06298	2.45096	3.01709	1.91912	2.5567	1.57682	4.19537	2.78097	2.82936	2.8544	2.9755	2.82076
401	309.191	15.8668	pos	2.06249	1.67575	1.1166	1.74067	1.97334	2.15871	2.38532	1.52454	1.24464	1.23262	1.13143	1.93477	1.40428	1.35918	1.37063	1.3498	1.51225	1.73358	1.59197	1.58701	1.67252	1.56766	1.58207
402	213.145	10.9887	pos	2.14551	2.43953	0.977173	0.319915	0.356297	0.635344	0.972776	0.710639	0.240064	0.326801	1.32772	0.252182	0.314015	0.252554	0.638967	0.20671	0.23852	0.349781	0.622049	0.591114	0.630592	0.606938	0.624418
403	294.159	7.25968	pos	0.26488	0.172163	0.143689	0.31021	0.542196	0.286036	0.173073	0.153711	0.188689	0.145398	0.111408	0.220549	0.168291	0.180581	0.162304	0.189135	0.16531	0.212783	0.240527	0.24979	0.250968	0.256559	0.256226
404	291.173	16.4981	pos	2.98288	2.60905	1.98327	2.7829	3.3558	3.06886	2.61326	1.73817	1.71238	1.58501	1.57853	2.59077	1.76105	2.0193	1.58856	1.87841	1.8872	2.67351	2.3123	2.23544	2.35976	2.3476	2.23621
405	352.225	15.8874	pos	18.0135	11.4254	10.9132	18.5548	20.1058	22.4647	19.3046	12.7992	13.0251	11.5245	9.97751	19.9371	12.6995	14.3713	12.5878	14.2058	16.2954	16.2015	15.355	14.8145	15.6139	15.3361	15.8939
406	185.076	14.9706	pos	2.76274	2.32833	1.64678	2.45651	2.73261	2.81877	2.208	1.4204	1.99164	1.89585	1.23309	2.28087	1.3479	1.95703	1.63102	1.68341	1.73007	1.99439	2.03378	2.04968	2.1116	2.15042	2.14821
407	235.166	16.2922	pos	6.76653	5.71352	4.47623	6.27582	7.64898	6.66761	5.62857	3.99348	3.98221	4.23007	3.34386	4.95851	4.00291	4.38073	3.53431	4.04854	4.40546	4.92034	4.8973	4.71522	4.9258	4.99373	4.71947
408	254.242	12.6552	pos	0.168553	0.228361	0.188365	0.0996719	0.113919	0.163732	0.13488	0.172722	0.106114	0.15212	0.493109	0.133535	0.144476	0.1705	0.163201	0.112908	0.107879	0.102864	0.172679	0.167569	0.165372	0.176802	0.170905
409	485.285	17.4291	pos	0.640914	1.36665	1.21309	0.931689	0.747421	0.473512	0.416686	0.282542	0.530465	0.252962	0.440288	0.34966	0.112364	0.210823	0.0676543	0.180939	0.143831	0.106056	0.444983	0.446458	0.447967	0.435789	0.467746
410	283.204	14.2512	pos	0.33338	0.243396	0.175396	0.376598	0.664307	0.386057	0.260888	0.215777	0.23733	0.212145	0.116763	0.341396	0.20141	0.264788	0.196691	0.212544	0.260513	0.297812	0.339585	0.345507	0.350942	0.363448	0.355578
411	211.093	5.31769	pos	2.02173	1.8626	2.27623	4.06012	3.50445	2.78748	2.07199	3.27811	2.52789	2.60588	1.66705	2.80829	1.95458	2.38956	1.69796	4.2352	2.3302	3.34532	2.55165	2.45128	2.49865	2.46605	2.37602
412	128.061	17.0606	pos	15.2377	12.7502	11.9663	14.8406	17.908	15.5097	13.2662	9.59478	10.6323	10.4641	6.95745	12.1677	13.6908	14.7829	11.2411	13.5464	12.4148	13.5146	12.4121	12.4558	12.6846	13.248	12.704
413	519.275	16.0578	pos	2.02588	1.68973	1.62843	1.9331	1.78468	2.10314	2.09879	1.61558	1.47236	1.42229	1.3864	2.03112	1.51863	1.66994	1.40637	1.58575	1.66156	1.79229	1.81347	1.74109	1.74682	1.70417	1.69994
414	317.249	13.6145	pos	0.835879	0.936135	0.806714	0.970915	1.3587	0.769421	0.970179	0.916313	1.35313	0.965219	1.0931	0.825674	0.610107	0.683094	0.647076	0.73587	0.596062	0.706718	0.945199	0.938439	0.98526	0.996434	0.976794
415	290.268	12.5112	pos	0.664177	0.522021	0.296996	0.234775	0.308845	0.235831	0.346822	0.463746	0.24877	0.293442	0.566487	0.21708	0.485715	0.248938	0.191152	0.238437	0.180752	0.19447	1.01493	0.985263	1.00241	1.03779	1.05177
416	186.075	1.11885	pos	1.5873	2.75005	2.47146	2.01766	1.32018	1.51731	3.32228	2.87171	3.10131	3.58599	3.81315	2.07251	2.98688	2.18758	2.32609	2.49399	1.85746	2.08814	2.19302	2.17936	2.21613	2.08542	2.10793
417	599.299	8.21377	pos	0.244142	0.0998593	0.10101	0.221154	0.348672	0.304246	0.0686618	0.0689728	0.0722	0.0855191	0.0240233	0.0785835	0.0439582	0.0526908	0.0258528	0.0411419	0.0463262	0.0938485	0.144028	0.134069	0.139545	0.138424	0.137121
418	649.217	0.841614	pos	0.748232	1.17947	0.992916	0.716337	0.534797	0.650507	0.420709	0.454454	0.512389	0.640098	0.601778	0.796744	0.397322	0.450902	0.424453	0.2824	0.276565	0.292937	0.503248	0.488534	0.48352	0.483493	0.512437
419	415.21	14.1379	pos	10.3664	12.9617	10.6331	12.3337	9.28927	12.1619	8.06472	8.56469	13.788	8.90073	11.562	7.66922	9.3585	13.1044	8.25858	10.0345	13.5352	7.9952	10.89	11.2279	11.0534	11.6561	11.3787
420	546.223	8.74223	pos	0.0209999	0.0351169	0.0206847	0.0494012	0.0335634	0.0531665	0.22795	0.0565001	0.0837653	0.101145	0.34621	0.207439	0.347156	0.178806	0.355561	0.118785	0.123135	0.283241	0.152508	0.14728	0.150489	0.154018	0.158069
421	279.105	5.27102	pos	0.29124	0.173547	0.232259	0.341934	0.446325	0.374275	0.20081	0.236194	0.303377	0.256533	0.204205	0.388615	0.34436	0.473003	0.357209	0.547526	0.392	0.822802	0.365758	0.361954	0.369777	0.348097	0.350537
422	213.127	14.2653	pos	3.24778	1.91537	1.61162	3.11802	3.68341	4.03664	3.00422	1.79941	2.2479	2.11918	1.66974	3.88578	1.65282	2.07588	1.90603	2.00429	2.39348	2.53749	2.53022	2.50291	2.50025	2.65323	2.60447
423	284.313	16.2802	pos	1.13279	1.35988	7.46891	2.00559	1.03909	2.49092	0.738321	4.45594	2.13041	7.47968	9.85897	4.87462	4.97906	2.20585	5.89718	4.9183	1.89059	3.16264	3.04876	3.07333	3.12585	3.26	3.09823
424	137.059	1.06944	pos	12.6653	16.8964	17.0317	11.7399	8.57202	9.0795	14.6841	17.5488	15.5381	19.2616	22.8725	10.5436	24.8046	21.3313	13.0325	16.9441	11.7715	14.5346	13.7479	13.96	13.805	13.7851	14.6343
425	137.084	14.9104	pos	1.45502	1.23428	1.23756	1.64361	1.60667	1.84145	1.91367	1.38305	1.27835	1.28682	1.23515	1.96793	1.32793	1.53659	1.26167	1.48691	1.58153	1.40995	1.40832	1.49444	1.43836	1.49963	1.44941
426	293.131	5.17936	pos	0.243919	0.205214	0.136084	0.320491	0.280188	0.272962	0.304644	0.200133	0.173926	0.16846	0.156332	0.234307	0.302654	0.289012	0.231315	0.250714	0.214395	0.302999	0.244019	0.240766	0.235747	0.245932	0.230317
427	367.261	17.4008	pos	5.85091	4.13596	3.25533	6.15964	9.99583	5.70286	3.83048	3.56208	3.2579	3.02935	1.96352	3.5534	3.37737	3.75766	2.6549	3.4217	3.35845	3.87139	5.24166	5.07556	4.99394	4.91014	4.93509
428	395.201	7.84734	pos	1.75366	1.00321	0.94087	1.90633	3.7504	2.64635	0.894774	0.545704	1.01472	0.531042	0.765684	1.25016	0.303844	0.382941	0.301751	0.395219	0.413558	0.362788	1.22421	1.19255	1.14948	1.22746	1.21172
429	121.099	5.19365	pos	20.012	13.8212	11.8692	20.659	22.263	23.2524	22.7449	17.9324	14.7667	14.2532	13.8854	19.5537	17.2466	17.4659	14.5594	17.5624	15.8518	19.5458	18.0222	18.0764	18.4326	18.467	17.274
430	251.147	14.9798	pos	9.30348	7.05718	5.40908	8.05721	10.0571	8.49934	4.83418	3.47705	4.74131	4.41029	2.93072	5.49056	4.00333	5.62589	4.22342	4.20052	4.10231	5.0065	5.69494	5.99053	6.05201	6.10373	5.98773
431	340.225	14.9221	pos	6.24957	5.09371	4.51747	6.59971	6.581	7.44017	7.24886	5.04047	4.71684	4.62037	4.09534	6.89092	4.92578	5.6465	4.59657	5.5422	6.09638	5.46185	5.70945	5.6458	5.50852	5.89621	5.56018
432	752.333	7.5607	pos	0.101542	0.0288635	0.0413505	0.0337843	0.0666493	0.0927468	0.115497	0.0472929	0.0698353	0.116519	0.111775	0.159091	0.102594	0.115214	0.165555	0.0689924	0.119631	0.104544	0.0943878	0.0931975	0.0970284	0.0954436	0.0903708
433	470.157	5.71627	pos	0.274279	0.572696	0.622969	1.43175	0.869825	0.238776	0.399783	0.477665	0.66695	0.360794	0.576922	0.739793	1.85917	3.34273	1.15088	3.55493	2.50356	2.90902	1.25776	1.21669	1.19157	1.20483	1.17156
434	125.053	7.7372	pos	1.21178	1.08208	1.69717	1.86657	1.37667	1.66359	2.79174	2.89853	3.18385	2.89422	2.8658	2.59183	3.03036	3.11997	2.66225	2.74027	2.4098	3.66485	2.43308	2.56175	2.45636	2.58883	2.53243
435	181.097	16.3383	pos	3.63155	3.35804	2.56094	3.39256	3.81986	3.39998	2.88122	2.35183	0.282949	2.27627	0.200491	2.7949	0.24784	2.37273	2.07473	2.27644	2.38379	2.8589	2.74936	2.75044	2.69083	2.81357	2.6199
436	441.209	7.2727	pos	7.92666	5.3037	5.32463	7.12278	8.1151	5.98478	4.34361	3.04228	4.10037	3.87632	2.02562	2.71917	6.04853	6.51207	2.88656	6.07786	3.40491	5.80968	5.57855	5.50596	5.24416	5.35607	5.28
437	478.29	15.6714	pos	11.9699	17.6109	17.0393	13.5283	12.0741	10.1007	15.9605	11.5676	12.7475	8.86566	15.9495	9.36673	7.5731	20.6345	11.8794	20.9123	15.1494	16.2295	14.6882	14.5659	14.5204	14.424	13.7142
438	309.11	5.28953	pos	0.918296	0.573054	0.623251	1.11091	1.47557	1.23396	0.638336	0.612698	0.886293	0.748144	0.523263	1.21337	0.659962	1.13252	0.957189	1.0143	0.84497	2.47579	1.02497	1.04412	1.01594	0.986782	0.978739
439	426.297	14.2729	pos	93.0757	55.763	45.474	84.801	101.71	117.88	80.3884	49.4623	61.3395	56.5821	45.4839	105.109	45.0062	57.6984	53.1566	52.2263	63.3841	68.9136	73.1135	69.7843	69.6777	70.4099	67.9062
440	119.05	9.73387	pos	4.3636	3.10685	3.31329	6.49429	9.35816	7.57898	2.1111	2.33191	4.11433	2.9596	1.50357	3.2109	3.23451	6.18168	2.86773	5.65113	4.10413	5.54453	4.79049	4.66291	4.62189	4.87496	4.91549
441	173.101	5.42489	pos	0.583606	0.352768	0.386831	0.680563	0.861291	0.90469	0.613328	0.456116	0.485299	0.563617	0.353439	0.850127	0.56668	0.761164	0.609495	0.616076	0.638984	1.13044	0.639974	0.634707	0.679638	0.656387	0.657071
442	636.457	21.1152	pos	0.251418	0.114063	0.154464	0.484988	0.261537	0.535072	2.50288	1.18082	0.609906	1.32701	0.809905	2.37044	0.23563	0.198772	0.265671	0.214868	0.272903	1.01327	0.672486	0.691237	0.688538	0.660447	0.648851
443	188.09	1.01182	pos	1.78413	2.19266	2.09864	1.91719	1.04228	1.75606	3.81819	2.74642	2.47142	4.05308	3.35927	3.15698	2.03685	1.71813	1.40167	1.36194	1.0168	2.74881	2.04271	2.07367	1.95114	1.96849	1.96802
444	439.354	20.7035	pos	2.07429	16.1763	2.85313	4.48774	6.48839	5.80486	0.510073	23.8916	1.43023	10.8058	9.89236	6.65705	1.07438	8.93614	2.14168	1.56675	2.22431	0.608364	6.08547	5.97314	5.70427	5.74507	5.85325
445	534.359	16.5412	pos	1.0466	0.886019	1.14933	1.31789	1.28906	1.17488	0.58684	1.43247	2.08575	1.88402	0.621111	1.16103	1.5038	2.14857	1.32357	1.53847	0.879043	2.80109	1.40062	1.39252	1.32481	1.42166	1.40616
446	548.332	14.7055	pos	1.20623	0.95032	0.910437	1.35529	1.39538	1.47401	1.70529	1.34468	1.14549	1.33748	1.07568	1.72164	1.35544	1.60128	1.30038	1.46908	1.49001	1.51656	1.43566	1.35693	1.44708	1.42656	1.45128
447	243.079	5.39649	pos	1.41695	0.972751	1.37026	1.25227	1.25819	1.45978	0.946219	1.06848	0.958041	1.04956	0.88275	1.20982	1.31829	1.15179	0.710171	1.10898	0.711349	1.18442	1.10282	1.06202	1.10733	1.14493	1.11738
448	340.291	19.2121	pos	0.512941	0.728064	0.933156	1.13949	0.989221	1.01261	0.484622	1.30567	2.10221	1.28837	0.834395	1.20313	3.4841	4.47134	4.84121	5.84317	3.94012	5.54535	2.47438	2.42481	2.44925	2.58934	2.43387
449	476.244	7.27894	pos	1.28714	0.836361	0.858829	1.14153	1.21773	0.934786	0.782669	0.52852	0.672696	0.761985	0.401066	0.528165	1.01229	1.17215	0.567169	1.07098	0.617328	1.20588	0.940004	0.902593	0.92788	0.89794	0.878273
450	689.21	0.71447	pos	67.9413	75.0475	73.8402	56.208	82.4521	90.5986	7.60051	10.7431	12.9996	45.863	27.8218	54.5546	15.8895	13.4498	17.5007	3.48502	4.1411	11.7457	29.3136	28.6259	28.8273	30.4617	28.5389
451	813.296	0.802876	pos	0.60709	1.11775	1.76552	0.758429	0.413161	0.665989	0.531461	1.07917	1.07442	0.589806	0.564348	0.652667	0.446437	0.492266	0.930856	0.725093	1.38088	0.436109	0.693342	0.734552	0.729595	0.712533	0.693816
452	576.327	19.9554	pos	0.146831	0.16744	0.18907	0.125871	0.0600109	0.0905113	0.0668239	0.0791502	0.109978	0.092634	0.208034	0.0921295	0.0808857	0.183264	0.0853503	0.084064	0.114784	0.132652	0.107925	0.107084	0.114512	0.108524	0.110682
453	311.095	7.73728	pos	0.307037	0.265021	0.310357	0.482397	0.450054	0.423041	0.171613	0.222481	0.353661	0.267514	0.204493	0.338272	0.201608	0.344419	0.313635	0.421678	0.347951	0.682391	0.355397	0.337714	0.333081	0.347007	0.351633
454	410.836	16.2778	pos	0.242942	0.253139	0.187346	0.219688	0.16969	0.219444	0.202676	0.155895	0.140994	0.147201	0.124805	0.177554	0.147681	0.169888	0.149629	0.157262	0.180158	0.17737	0.196133	0.187788	0.18348	0.18559	0.184418
455	354.28	14.4344	pos	2.49041	2.97964	3.01808	2.26013	5.04907	4.46876	1.98476	2.67354	2.52171	2.69479	2.66324	2.44527	2.26587	2.27677	1.94136	1.9805	3.25688	2.87484	2.37114	2.22994	2.26192	2.3309	2.36439
456	334.604	17.7319	pos	0.0952279	0.0934075	0.22583	0.331228	0.295182	0.217121	0.190657	0.445106	1.09197	0.567739	0.216471	0.419022	0.462213	0.631432	0.636921	0.959942	0.348881	0.632646	0.456047	0.451218	0.461216	0.457666	0.430257
457	58.9983	0.635252	pos	1.47337	1.47803	1.71306	1.25413	1.00807	1.14891	1.08787	1.38796	1.21711	1.68371	1.57862	1.28467	1.15521	1.24514	1.28403	0.991645	1.03877	1.17091	1.21464	1.29338	1.25902	1.21902	1.27215
458	151.074	8.97665	pos	8.26155	6.07074	5.04379	8.86833	11.9	7.48953	2.55946	5.44283	2.60733	4.26336	2.51334	2.7753	3.83961	4.89523	2.57743	4.80273	4.37873	5.51491	5.52699	5.46363	5.72345	5.74298	5.40921
459	802.338	7.3192	pos	0.169355	0.0993285	0.110771	0.138869	0.648821	0.313985	0.180244	0.332086	0.211212	0.255453	0.111602	0.214357	0.577158	0.736348	0.443626	1.70224	0.207658	0.776752	0.38324	0.388402	0.380373	0.395904	0.36769
460	269.167	8.96832	pos	0.77019	0.59361	0.489516	0.827742	1.17915	0.753336	0.219781	0.499042	0.231949	0.306037	0.137971	0.307578	0.276286	0.398489	0.198184	0.40718	0.337273	0.438885	0.518894	0.510419	0.531816	0.536281	0.502471
461	302.304	13.9831	pos	0.238718	0.283891	0.188779	0.122432	0.648052	0.161866	0.0948838	0.224705	0.124889	0.16198	0.463982	0.140611	0.223245	0.241178	0.165598	0.14146	0.13755	0.174693	0.195266	0.206043	0.201471	0.207968	0.208611
462	169.1	16.3268	pos	7.16148	5.91331	4.66201	6.46861	7.54043	6.67147	5.69819	3.91253	4.03472	4.15035	3.42772	5.22683	3.95592	4.41373	3.68935	4.25465	4.54594	5.30058	5.24366	5.0467	4.99853	5.21785	4.92536
463	267.158	8.82141	pos	0.494392	0.27047	0.220458	0.606397	0.956362	0.518635	0.0988	0.107268	0.254104	0.149119	0.254828	0.151893	0.0663993	0.0848594	0.0585574	0.110436	0.0904537	0.144774	0.2612	0.267314	0.272802	0.273914	0.257088
464	181.096	17.0524	pos	1.76853	1.56784	1.51713	1.73918	1.98405	1.72811	1.49918	1.21257	1.27886	1.21858	1.03276	1.37052	1.55112	1.68117	1.24942	1.51367	1.40603	1.4711	1.48432	1.52315	1.44026	1.50728	1.43151
465	249.137	7.20316	pos	2.53559	1.04638	1.24625	2.51257	3.22718	3.2216	2.54492	1.62402	2.37157	2.65049	2.30749	2.38396	1.9975	2.4874	1.93024	2.31399	2.46495	3.53379	2.52314	2.39196	2.44455	2.45937	2.3489
466	758.31	6.80196	pos	0.0649603	0.0279621	0.0266069	0.0991271	0.467823	0.257033	0.127702	0.233103	0.19531	0.249386	0.0099666	0.136191	0.0895769	0.15217	0.0935511	0.327478	0.100999	0.534103	0.179179	0.188656	0.192356	0.189512	0.190506
467	312.194	15.3683	pos	6.46794	4.88092	3.60765	5.36966	6.91617	5.70978	3.04115	2.17839	3.08116	2.8685	1.70075	3.57907	2.53898	3.7836	2.72452	2.65847	2.68214	3.26859	3.86473	3.82728	3.92803	4.0873	3.8384
468	271.261	22.4074	pos	0.412752	0.31875	0.349363	0.609893	0.444812	0.405977	0.393895	0.394598	0.527858	0.55101	0.248218	0.629605	0.533328	0.55889	0.556854	0.748229	0.577106	0.616116	0.483454	0.466122	0.459365	0.448587	0.461811
469	215.141	9.90457	pos	0.439269	0.285533	0.324243	0.554273	1.3145	0.491193	0.124395	0.524933	0.122136	0.193241	0.189085	0.12054	0.469018	0.593839	0.302213	0.811358	0.554839	0.63918	0.456916	0.455805	0.450221	0.45972	0.42915
470	686.476	22.0854	pos	0.0990449	0.0946414	0.0858463	0.152609	0.0550408	0.158478	0.642769	0.407217	0.226159	0.465341	0.335254	0.611629	0.130372	0.115346	0.164276	0.107447	0.126707	0.315991	0.211632	0.215805	0.222979	0.226228	0.215444
471	509.341	16.0421	pos	9.7625	6.92187	6.58964	11.4263	13.7515	13.4165	9.39037	6.90872	6.62104	5.67406	6.04534	9.09866	6.26789	7.52612	5.6238	8.16339	8.93554	9.04921	8.75879	8.26	8.21982	8.42913	8.22018
472	241.156	17.0602	pos	0.463991	0.377957	0.34364	0.454439	0.51141	0.480149	0.381051	0.30083	0.312278	0.338135	0.227153	0.351429	0.372394	0.434373	0.356766	0.404221	0.39037	0.389338	0.407573	0.396015	0.416758	0.405619	0.388044
473	172.132	5.92606	pos	0.572438	0.732842	0.611032	0.471094	0.418408	0.446272	0.497359	0.676725	0.573797	0.594647	0.678194	0.735406	0.657124	0.903368	0.648373	0.500049	0.431451	0.469333	0.904254	0.841077	0.871447	0.892371	0.87202
474	93.0692	5.20123	pos	1.72139	1.23315	1.12522	1.90577	2.02734	2.03577	2.00513	1.65434	1.39917	1.33355	1.28739	1.73604	1.57358	1.60415	1.3116	1.67272	1.43137	1.82185	1.59294	1.58688	1.69512	1.65455	1.63727
475	404.21	12.76	pos	0.928096	1.25805	0.585827	0.363834	1.11806	2.05977	1.0358	1.45187	0.473189	0.480094	0.900949	0.444675	0.482242	2.33681	0.829492	0.339348	1.88822	0.463313	1.40735	1.34765	1.37164	1.44543	1.41662
476	150.273	1.98783	pos	0.458172	0.44623	0.599294	0.519006	0.488907	0.520738	0.74665	0.855415	0.839482	0.814031	0.819464	0.712211	0.78247	0.813616	0.645854	0.690359	0.643383	0.760989	0.664203	0.644912	0.673119	0.665825	0.629085
477	262.251	23.0562	pos	1.08217	1.1994	1.30066	0.891443	0.508841	0.753654	0.601005	0.889064	0.970606	1.29162	1.23742	0.874571	1.21391	1.16331	1.32569	0.97239	0.867638	1.08192	0.851043	0.88792	0.904154	0.853085	0.892486
478	148.31	5.19698	pos	0.0972201	0.054586	0.048445	0.0921035	0.151158	0.163388	0.108074	0.0709652	0.0616871	0.0506694	0.0559615	0.0834045	0.0744684	0.0808419	0.0637712	0.0780825	0.0726169	0.0839194	0.0833575	0.0802093	0.0806799	0.0819127	0.0773817
479	550.385	18.0603	pos	0.276095	0.39718	0.328165	0.235024	0.309201	0.220213	0.0637495	0.0659877	0.0683595	0.0515718	0.0988595	0.084274	0.0971515	0.154903	0.059245	0.137153	0.141147	0.0856531	0.151691	0.154501	0.160564	0.151476	0.149826
480	514.262	8.07789	pos	4.21395	1.7796	1.70775	3.77253	7.59565	4.61492	3.37963	1.53905	2.63498	1.61007	1.74552	3.37625	1.75927	2.78461	1.03816	1.92519	1.32935	3.04088	3.07948	3.05984	2.90127	2.96589	2.91284
481	455.222	3.91724	pos	2.12925	0.959708	1.30383	1.18894	1.80462	2.13111	2.15857	1.12715	1.64974	2.08428	1.86301	2.21479	1.64031	1.55856	1.61474	1.0469	0.94758	1.97482	1.62804	1.51017	1.59265	1.58575	1.56353
482	351.201	6.00925	pos	0.348891	0.314453	0.430875	0.373307	0.378083	0.380651	0.645881	0.470216	0.707486	0.276362	0.694488	0.28213	1.64786	0.822884	0.643116	1.08211	0.478409	0.586095	0.594162	0.577565	0.574694	0.551469	0.564919
483	355.166	6.01133	pos	0.837059	0.863957	1.10068	0.76221	0.784655	0.847361	1.09881	0.956593	1.44077	0.602654	1.4956	0.521048	1.20294	0.842569	0.516039	1.74749	0.639422	0.711292	0.851446	0.817197	0.872471	0.843844	0.874791
484	281.145	14.129	pos	0.37731	0.443237	0.323646	0.454557	0.396798	0.437556	0.303227	0.296863	0.504412	0.323255	0.37728	0.279064	0.331561	0.476013	0.292057	0.355291	0.451076	0.236817	0.371906	0.390805	0.38541	0.399993	0.394803
485	409.18	21.7753	pos	0.395554	0.562222	0.624567	0.403323	0.277877	0.333572	0.389899	0.500288	0.437788	0.462084	0.561223	0.415881	0.428668	0.362835	0.396783	0.37038	0.328547	0.339854	0.387912	0.390041	0.399674	0.397631	0.372377
486	558.34	12.1012	pos	1.27546	0.839155	0.750867	1.5169	2.44427	1.66963	1.29859	1.517	1.55379	1.10762	0.686641	1.91064	1.09267	1.29398	1.21498	1.23286	1.48732	1.5325	1.89046	1.77099	1.80276	1.8764	1.85971
487	448.353	14.3074	pos	2.25237	1.41943	1.33594	2.27036	2.68596	3.49954	2.89575	2.05766	1.69748	2.17566	1.49826	3.24994	0.706387	2.28551	1.97804	2.23894	2.52039	2.4212	2.51102	2.4184	2.58744	2.46537	2.56478
488	207.129	14.7628	pos	7.32509	4.96056	4.75136	7.84493	7.85787	9.59111	10.7974	6.63204	6.15184	6.61522	5.14304	10.3373	7.41725	8.99463	6.81679	8.58268	9.47309	7.82708	7.38095	7.20963	7.36862	7.74953	7.56129
489	219.173	10.5911	pos	0.35141	0.443431	0.516518	0.351027	0.274628	0.319282	0.328339	0.434824	0.392646	0.417018	0.479172	0.361427	0.390933	0.364831	0.342765	0.329038	0.284482	0.325886	0.37251	0.348721	0.353509	0.354501	0.348443
490	225.126	14.9939	pos	5.95304	4.97963	4.56714	5.00684	4.96051	5.50112	5.91836	5.00082	4.91387	4.98056	5.28719	6.45536	4.22931	4.14227	4.65564	4.28672	4.55784	4.5169	4.72555	4.82113	4.7841	5.06608	4.93451
491	496.184	5.56102	pos	0.0781945	0.0184998	0.0397663	0.0773153	0.0744575	0.124748	1.55308	0.687679	0.672357	1.31391	0.841666	0.914402	0.174363	0.149122	0.234619	0.142284	0.181197	0.475955	0.404463	0.389651	0.380924	0.395237	0.37768
492	407.254	16.2778	pos	40.9883	40.9553	32.3856	37.5332	33.7104	36.9759	35.2693	27.7638	25.3477	27.4182	22.5116	32.2362	27.2189	28.9252	25.11	28.0782	29.3416	29.8694	32.2012	31.3951	30.4737	32.3551	30.5984
493	244.13	17.6828	pos	0.13749	0.154577	0.220577	0.269861	0.239151	0.189634	0.231167	0.332838	0.749617	0.427994	0.231132	0.346316	0.352615	0.395853	0.394803	0.427694	0.271026	0.376563	0.309087	0.315829	0.31465	0.308056	0.294263
494	448.289	16.0594	pos	1.36293	0.971872	0.917118	1.42218	1.73504	1.69899	1.37183	1.04526	0.964292	0.846724	0.927838	1.33748	0.930126	1.08243	0.812368	1.05696	1.0984	1.36451	1.23198	1.18412	1.20884	1.25282	1.17046
495	225.126	14.2632	pos	8.50786	5.03538	4.07575	7.89158	9.13803	10.257	7.41148	4.6551	5.6823	5.33726	4.26139	9.59329	4.15068	5.34135	4.80673	4.98438	6.15077	6.36222	6.43211	6.42411	6.44719	6.84533	6.63165
496	291.084	9.70705	pos	1.0913	0.678337	0.654999	1.50465	2.48553	2.00136	0.436466	0.463664	0.909557	0.614763	0.258536	0.690644	0.641402	1.28444	0.569931	1.16608	0.833308	1.2045	0.964091	0.954661	0.954004	1.01738	0.989263
497	274.175	9.87197	pos	0.384455	0.263476	0.296392	0.253846	0.226423	0.271995	0.81258	0.890969	0.337484	0.523756	0.657006	1.03354	0.283674	0.229908	0.28402	0.197738	0.15153	0.742999	0.417191	0.412307	0.412947	0.428374	0.396269
498	118.064	2.4968	pos	10.906	15.4999	18.3353	10.0589	7.23049	9.78027	31.0022	41.7668	33.4594	44.035	30.6039	17.2922	36.1438	35.3946	36.7051	41.6662	51.2147	30.5171	29.2716	28.8424	29.7927	30.8766	30.4649
499	140.07	1.22653	pos	10.4254	6.49532	9.82289	8.7408	8.93892	11.8429	8.46073	7.78323	8.09492	11.0809	8.88364	9.52236	11.5953	12.2373	11.6857	15.0944	12.1639	10.9923	10.4341	10.3007	9.76358	10.2631	9.90951
500	104.106	0.752801	pos	72.3278	110.957	92.2369	66.2162	62.7937	62.1631	76.9391	84.9854	80.9162	76.4139	96.4432	77.5689	73.1162	70.1882	64.5424	64.1277	58.3306	61.3104	73.4437	70.6985	70.2052	72.8222	68.5516
501	107.084	6.80043	pos	2.40521	1.83329	1.69813	1.86835	2.84334	2.48573	1.50145	1.33077	1.33041	1.21773	1.39119	1.54275	1.27345	1.5095	1.4645	1.16728	1.33992	1.28891	1.78616	1.66365	1.74457	1.78051	1.74357
502	211.168	6.80791	pos	23.6605	17.4599	16.8797	18.8214	27.3296	25.2345	14.8304	12.4807	12.7604	11.7575	12.1536	15.2503	12.1559	14.0386	13.8029	10.5017	12.4537	11.7062	16.908	16.1247	17.0529	17.289	16.4444
503	446.289	14.9901	pos	1.83041	1.57398	1.46886	1.62241	1.52726	1.78272	1.90835	1.67186	1.51005	1.57545	1.53952	1.91775	1.41338	1.44204	1.41638	1.3847	1.43935	1.49309	1.48165	1.5209	1.52137	1.59838	1.54983
504	391.705	9.94816	pos	0.0666414	0.0544454	0.0968812	0.207072	0.23957	0.199071	0.0657918	0.108445	0.166363	0.107294	0.0657542	0.0958179	0.135818	0.313577	0.150116	0.294429	0.205011	0.226708	0.176713	0.167806	0.169704	0.165168	0.165181
505	313.271	17.0627	pos	1.21633	1.41575	1.10851	1.4628	1.72577	1.07653	0.618523	0.753403	1.58697	0.914991	0.761143	0.788526	1.28098	2.27807	2.21552	3.56421	1.34341	2.93851	1.47404	1.55415	1.52811	1.58496	1.50322
506	426.297	15.1126	pos	17.0365	15.4845	14.682	9.32105	8.26325	11.4063	15.4097	16.6023	14.8076	16.7876	21.828	19.0998	12.1414	9.79438	16.4582	11.1983	10.9579	11.8365	12.9679	12.5316	12.8698	13.0689	12.195
507	345.131	7.73722	pos	0.486376	0.369094	0.693978	0.807189	0.514555	0.742346	1.80687	1.54465	1.81925	1.5002	1.41281	1.39617	1.81566	2.04924	1.52898	1.72924	1.46355	2.72539	1.42126	1.46634	1.37557	1.43536	1.37325
508	221.137	14.9347	pos	2.85948	2.30585	1.90749	2.82974	3.08871	2.9929	2.76984	1.97677	2.07689	1.96041	1.55709	2.85718	1.90539	2.21115	1.8278	2.20586	2.38311	2.26311	2.31096	2.36842	2.28828	2.45613	2.39226
509	103.052	1.58376	pos	2.54658	6.67879	7.63807	2.85009	1.97449	3.40674	3.89893	6.25524	8.19024	3.27057	4.60047	4.08825	21.7125	12.7966	53.5934	22.015	35.6913	12.7821	13.7302	13.3039	13.5619	13.858	12.8992
510	373.107	1.97453	pos	0.379333	0.515427	0.522441	0.311831	0.260435	0.332551	0.343987	0.484964	0.334055	0.442199	0.406001	0.368489	0.367155	0.333596	0.319455	0.273263	0.262655	0.322249	0.358222	0.336053	0.338885	0.334368	0.338761
511	371.256	12.9014	pos	1.21311	0.877612	0.70005	1.3021	2.33451	1.20636	0.767841	0.89622	1.06014	0.882526	0.486771	0.974734	0.705765	0.852189	0.786586	0.819306	0.843537	0.993244	1.21882	1.14492	1.14679	1.18167	1.20511
512	585.426	22.4906	pos	6.41094	4.68963	3.56465	5.9682	6.22113	7.23828	4.89137	2.8151	2.84027	2.02258	2.52056	4.38411	4.53161	5.1331	4.07664	5.73346	6.43127	2.88835	4.68632	4.4683	4.66704	4.65803	4.40673
513	123.08	1.98783	pos	36.8539	35.0438	48.5679	42.0005	39.3431	41.9879	60.9046	69.2526	68.5436	66.6176	68.046	57.748	63.8319	65.9801	51.7925	56.5639	53.2144	62.1969	54.0132	53.0718	55.4481	53.8651	51.2938
514	158.144	11.361	pos	1.89474	1.92702	2.22548	1.78659	1.39284	1.66983	1.43904	3.8492	2.08684	3.11755	2.67789	2.67918	2.42596	1.86227	2.04512	1.73225	1.35129	1.46105	2.05988	1.972	2.0438	2.03291	1.92355
515	223.127	14.9423	pos	4.95581	3.77089	3.07068	4.40989	5.3687	2.86179	2.47864	1.73574	1.96836	1.74201	1.44201	2.56919	1.69828	2.00615	1.68887	1.84665	1.9421	1.9687	2.05435	2.10759	2.15711	2.14545	2.21815
516	137.016	2.88493	pos	0.597619	0.818244	0.900769	0.529516	0.389222	0.487753	0.588309	0.749153	0.673703	0.73859	0.832677	0.621708	0.664059	0.582894	0.58661	0.495538	0.470399	0.483329	0.599889	0.606347	0.571526	0.581317	0.569532
517	251.163	8.93587	pos	12.1957	12.3192	8.97054	13.7806	19.524	10.3578	2.05534	6.96102	1.87564	4.06615	1.96029	2.18075	4.49976	6.40804	2.25477	6.55428	5.62533	5.04723	7.78577	7.58339	7.87136	7.93785	7.40482
518	494.256	7.27391	pos	22.5871	16.7407	17.6378	20.8852	20.6578	17.4082	13.6154	10.2127	12.9081	13.1366	6.96268	9.07407	18.1119	19.1961	9.49268	17.5546	10.6914	16.5944	16.5153	16.6292	16.6922	16.0649	15.5958
519	97.9938	0.639035	pos	1.19505	2.82	4.67289	0.703741	0.473051	0.598066	4.63642	13.2016	7.68515	9.31988	30.8578	3.90911	13.1346	5.20398	7.36407	8.92956	5.66671	1.42622	6.55762	6.37549	6.83632	6.46893	6.40401
520	437.371	16.0191	pos	0.165167	0.0407512	0.036208	0.027975	0.228419	0.102418	0.00886461	0.293669	0.0278056	0.180301	0.0225857	0.271925	0.357961	0.358856	0.0458852	0.101894	0.0490083	0.0468847	0.0908504	0.088281	0.0905698	0.085851	0.092384
521	399.084	15.1326	pos	0.0584437	0.0410383	0.167456	0.252069	0.142993	0.124958	0.344361	0.551836	0.389515	1.48751	0.293759	0.200928	0.182345	0.19023	0.0758196	0.224872	0.0902928	0.457556	0.254322	0.248926	0.250857	0.256126	0.267574
522	459.219	7.2727	pos	6.88789	4.56565	4.70081	6.26415	6.92474	5.19263	3.87023	2.64756	3.47387	3.45164	1.69022	2.30976	5.18714	5.66102	2.48508	5.23859	2.97358	5.00227	4.76021	4.8482	4.57175	4.58605	4.55028
523	395.291	17.0711	pos	118.163	93.9556	93.1441	125.42	155.892	130.265	103.627	72.3667	82.2174	83.2609	44.8606	92.5458	116.496	128.915	91.9072	112.883	105.279	101.086	98.4114	101.045	104.465	104.701	99.3056
524	157.076	2.48901	pos	0.0792591	0.122861	0.15033	0.0918628	0.0692691	0.0857525	0.66112	0.602691	0.690306	0.678722	0.414788	0.188057	0.584731	0.53311	0.721517	0.802655	0.951904	0.462897	0.473769	0.450202	0.453698	0.467576	0.481581
525	515.204	4.89245	pos	1.09085	0.896062	0.664871	0.738592	1.45246	0.731403	0.222232	0.249303	0.482351	0.191237	0.123626	0.138673	0.14809	0.150402	0.0884642	0.212583	0.161166	0.215507	0.491384	0.505329	0.507847	0.531795	0.508572
526	159.053	14.2673	pos	14.2039	10.9649	5.68647	13.0724	14.2081	16.4954	13.2574	9.77344	10.9873	10.7108	5.98561	16.3893	8.86774	9.85449	9.03348	8.88166	10.3039	11.3416	11.4417	11.2633	11.3845	12.0883	11.7294
527	411.307	19.6054	pos	0.425365	1.59855	1.44994	3.46784	3.09295	1.28974	1.11741	1.59843	1.85353	1.95502	0.418466	1.22569	1.79368	0.864354	0.947134	1.49321	1.05267	2.88784	1.52385	1.45494	1.51741	1.5659	1.4775
528	434.2	7.79431	pos	0.802485	0.536511	6.04144	5.24277	8.34357	0.777087	0.414202	0.508028	0.577074	0.188876	0.43268	0.574962	0.459692	0.582709	0.208175	0.691461	0.793439	0.301957	0.6025	0.584931	0.566918	0.574215	0.560424
529	447.286	16.0807	pos	9.27765	3.37098	3.14687	4.97365	6.09468	5.81827	4.90887	3.50502	3.28303	2.89249	3.09526	4.7417	3.14797	3.77921	2.68628	3.68461	3.90224	4.68287	4.20703	4.04227	4.09432	4.35135	4.14407
530	353.225	10.9873	pos	14.3626	18.1229	5.92813	1.22466	1.10411	3.43197	6.46356	3.96212	0.70717	1.54092	8.47416	0.661087	1.37419	1.08181	4.26888	0.733101	0.894247	1.86178	3.33625	3.1847	3.36447	3.29054	3.15134
531	420.184	4.80846	pos	0.0573593	0.315522	0.279361	0.392526	0.234173	0.193912	1.44636	0.39967	0.628687	0.996534	0.774355	1.01475	0.553725	0.624756	1.05801	0.784793	0.615864	0.879537	0.644721	0.616408	0.614997	0.61702	0.595014
532	274.272	12.343	pos	78.2569	97.6857	71.6351	49.3936	50.6788	63.7348	55.9605	74.6938	53.0632	66.9652	145.807	55.6606	60.81	70.0144	62.6085	47.2704	50.7632	48.9286	70.3444	68.5669	72.2124	73.6809	69.748
533	472.319	16.7264	pos	2.88721	1.62229	1.53749	3.31251	3.25378	4.08651	3.77721	2.40346	2.38897	2.08969	1.74398	3.54455	2.63235	3.08027	2.53311	3.0106	3.40501	2.43985	2.73152	2.66561	2.7105	2.54692	2.60554
534	144.08	2.48608	pos	0.697964	0.866569	3.61376	0.775643	0.480394	1.29149	33.6045	27.9175	34.0745	32.3758	15.2337	5.10261	27.5734	26.2436	39.4053	44.6712	57.906	21.8977	20.1421	19.66	20.5419	21.1847	20.7864
535	416.277	14.7087	pos	0.125398	0.0694313	0.0736387	0.151499	0.150329	0.194454	0.258953	0.149257	0.0976734	0.152479	0.108629	0.227611	0.194555	0.242587	0.159991	0.224382	0.253481	0.195126	0.158651	0.157358	0.155607	0.167113	0.15711
536	132.402	1.98874	pos	0.0870554	0.071949	0.104695	0.0950779	0.0997548	0.101388	0.153862	0.16853	0.164664	0.156424	0.161755	0.141376	0.156396	0.161869	0.127789	0.133913	0.129291	0.154075	0.131909	0.127527	0.128326	0.127745	0.121717
537	105.069	7.74124	pos	2.04349	1.51856	1.99801	2.40977	2.72828	2.5976	3.04931	2.72403	3.29716	2.8651	2.94883	2.92882	2.96504	3.23265	2.64321	3.02152	2.40604	4.13331	2.92928	2.92255	2.74763	2.953	2.85877
538	109.064	1.99751	pos	3.14225	2.9229	4.20194	3.4881	3.17315	3.37894	5.49964	6.08418	6.08603	5.92101	6.33367	5.10997	5.72679	5.8753	4.61388	4.97159	4.64615	5.42972	4.54889	4.51514	4.79778	4.78353	4.74003
539	309.095	9.69996	pos	15.3867	10.8753	10.1292	17.1899	28.0014	22.688	5.74788	5.28155	9.78352	7.02438	2.77736	8.2946	7.58026	11.9953	5.79822	10.8177	8.20392	12.5283	12.4548	11.9813	12.1908	12.9211	12.5407
540	572.353	10.8321	pos	0.558151	0.400043	0.396414	0.768812	1.37978	0.778385	0.355031	0.656565	0.757059	0.491156	0.274351	0.757698	0.608253	0.62617	0.761452	0.605062	0.701145	0.663581	1.0514	1.03573	1.08332	1.11338	1.0889
541	77.0023	2.49156	pos	0.0256016	0.0260146	0.0498272	0.0309509	0.0262468	0.0267147	0.441636	0.317867	0.42639	0.404579	0.209815	0.0689939	0.373794	0.341487	0.511106	0.629343	0.841954	0.270384	0.281542	0.264109	0.273638	0.26263	0.267351
542	500.288	15.4237	pos	0.613757	0.889941	1.0021	0.639256	0.594854	0.527217	0.590678	0.752161	0.743453	0.543103	0.791859	0.554477	0.602149	0.871397	0.747091	1.05029	0.644666	1.23764	0.76218	0.77561	0.731696	0.749715	0.722718
543	349.113	0.766698	pos	0.264219	0.460972	0.358847	0.187725	0.181003	0.241643	1.98353	1.61208	1.0673	1.26878	0.753402	1.27208	0.52259	0.55557	1.11375	0.338379	0.948638	0.750601	0.660137	0.687772	0.654247	0.681531	0.64162
544	376.206	18.5081	pos	0.354385	0.475678	0.587909	0.409756	0.264889	0.377625	0.436768	0.823538	0.481271	0.621661	0.51765	0.552689	0.630392	0.38777	0.431962	0.462609	0.386402	0.406551	0.441533	0.462387	0.455554	0.440902	0.471034
545	159.08	15.0382	pos	6.38769	5.80994	4.58918	5.97373	7.78943	5.364	5.3175	4.59899	4.66275	4.81459	4.96322	5.9077	3.77759	3.86774	4.4763	3.73416	3.87327	4.28625	4.61207	4.67529	4.53526	4.83091	4.84603
546	195.064	7.73255	pos	1.83905	1.74124	2.90296	2.69458	1.76789	2.36446	4.80002	4.45116	5.12947	4.59524	4.60031	4.15551	5.15022	5.53246	4.55373	4.81111	4.23816	6.95463	3.96337	4.15823	3.99278	4.25111	4.0887
547	432.235	14.1372	pos	2.15288	2.71425	2.1245	2.60515	2.06964	2.66015	1.60153	1.68424	2.85972	1.79476	2.25127	1.60165	1.96335	2.83759	1.68545	2.13096	3.03133	1.62813	2.42683	2.51021	2.39612	2.46254	2.32399
548	390.244	6.8165	pos	0.306544	0.253436	0.243012	0.238928	0.315759	0.283406	0.186676	0.171416	0.179789	0.160173	0.18955	0.198447	0.177156	0.201506	0.175441	0.155351	0.157854	0.166781	0.22605	0.210441	0.224244	0.22324	0.217399
549	220.177	7.49062	pos	0.952157	0.888474	1.01194	0.997342	1.68217	0.881715	0.16209	0.157522	0.541278	0.19168	0.365724	0.265764	0.0844149	0.0933223	0.0866704	0.141394	0.0861316	0.158025	0.540744	0.506105	0.504546	0.519938	0.526812
550	431.293	16.9854	pos	4.27564	2.95647	1.98655	3.41454	5.38599	4.20119	3.26107	1.82468	1.80223	1.66093	1.52877	3.19817	1.91978	2.28629	1.78852	2.22917	2.19156	3.65366	2.8082	2.69949	2.7691	2.91287	2.74399
551	449.302	16.4618	pos	13.8207	12.0174	8.63443	12.8109	16.0453	14.1418	11.6396	7.95919	8.23778	7.04427	6.85062	11.9197	7.5797	9.12162	7.13081	8.13651	8.33122	12.4905	10.2877	10.1343	10.4079	10.9238	10.3087
552	339.971	18.4767	pos	0.15548	0.197811	0.282757	0.29086	0.2066	0.208362	0.282311	0.324718	0.302169	0.285578	0.145725	0.332326	0.244913	0.247695	0.238463	0.25942	0.272752	0.23079	0.25087	0.236991	0.253708	0.253674	0.244403
553	169.026	18.7292	pos	0.75015	1.16707	2.64725	1.82887	1.61962	1.03886	0.463187	0.483755	1.59181	0.753026	0.625687	1.03299	0.536062	0.692952	0.471525	0.824149	0.663231	0.627729	0.889542	0.915338	0.963247	0.933134	0.929736
554	440.278	14.2727	pos	1.31035	0.814925	0.657267	1.18931	1.4476	1.66632	1.10669	0.704965	0.869196	0.818078	0.64459	1.43272	0.63174	0.823488	0.744368	0.748732	0.890741	0.963463	1.05536	1.00444	0.996641	0.994673	0.978401
555	258.046	18.6185	pos	0.10666	0.116714	0.0707434	0.12617	0.16462	0.133536	0.107393	0.197646	0.0927381	0.131977	0.171207	0.185196	0.131166	0.0697873	0.0843537	0.0713319	0.0474866	0.0464096	0.138459	0.131226	0.1373	0.14158	0.134279
556	81.5201	29.7133	pos	6.80987	9.89269	10.1359	6.38847	4.87392	5.87776	6.94824	8.90894	7.70579	8.94422	9.99956	7.47357	7.69578	7.0804	6.70698	6.2682	5.47324	6.07001	6.79977	6.61034	6.76546	6.85804	7.15318
557	430.283	16.6647	pos	2.1398	1.31944	1.59475	2.24934	2.57591	2.65742	2.19481	1.46439	1.72237	1.30568	1.14365	2.23124	1.4809	1.89839	1.54952	1.79389	1.76644	1.93694	1.78458	1.83587	1.85169	1.74034	1.74039
558	199.137	16.2864	pos	7.77372	6.85596	5.39148	7.93245	8.77591	7.71023	6.54278	4.71157	4.66974	4.97179	4.00949	5.8279	4.60331	5.13194	4.26262	4.91476	5.37318	5.89593	5.54523	5.57161	5.75215	5.95708	5.75792
559	109.1	16.2822	pos	34.5096	29.9482	24.1114	33.6966	36.7512	33.7443	28.5262	20.5138	20.0112	21.0167	16.7286	24.5789	20.3431	22.6831	18.868	21.489	23.0916	25.259	25.6301	25.4112	25.4857	25.7936	23.9655
560	413.14	5.37242	pos	1.31172	1.49128	1.27249	1.57876	2.05744	1.31914	0.869738	1.50777	1.42113	1.90446	1.12358	1.36976	1.34565	1.30276	1.29975	2.69033	1.19006	1.0629	1.45736	1.40728	1.50299	1.51447	1.45474
561	355.117	7.68488	pos	3.63885	2.00678	2.57091	4.72564	5.08477	5.12578	2.89866	2.83996	3.52538	3.65845	2.19874	4.69922	2.20086	4.4304	3.86378	4.06856	3.08666	10.2237	4.4178	4.12901	4.12354	4.30297	4.23421
562	265.141	3.75988	pos	1.16355	0.848854	0.8566	1.21829	0.833002	1.50501	1.39549	0.727592	1.09766	1.42605	1.41445	1.34827	1.89529	1.75133	1.06476	1.16452	0.691289	1.45413	1.1903	1.14732	1.15427	1.10622	1.11595
563	336.251	12.8532	pos	0.378186	0.504267	0.285553	0.578611	0.678294	0.500446	0.34352	0.301242	0.327179	0.273355	0.362913	0.254943	0.485432	0.301264	0.481342	0.244693	0.375987	0.308743	0.476856	0.485903	0.51372	0.50243	0.489726
564	123.082	8.96447	pos	2.98349	2.40078	2.03015	3.12682	4.18505	2.66192	1.06149	2.0989	0.9828	1.62031	1.12249	0.95936	1.40433	1.71979	0.928044	1.70356	1.57663	1.76028	2.02848	2.03527	2.09894	2.16644	2.0289
565	434.607	6.6692	pos	0.2514	0.392012	0.300522	0.293677	0.172965	0.240125	0.362539	0.377638	0.434431	0.547703	0.635966	0.454831	0.265798	0.243193	0.249153	0.170618	0.148328	0.358966	0.341162	0.32305	0.317049	0.321293	0.320365
566	618.273	7.2746	pos	1.92547	1.09287	1.82946	1.54857	2.17718	2.50933	1.28167	0.886118	1.72435	1.32545	1.24602	1.60273	1.44864	1.37342	1.47123	1.55249	1.12016	0.84012	1.4759	1.53629	1.44846	1.45125	1.42297
567	209.08	4.9361	pos	2.00373	1.31048	1.99207	4.7156	3.12858	2.83156	3.59381	4.2039	3.20632	3.685	2.29983	3.09129	1.12187	1.73119	1.7167	3.45064	2.05576	4.69061	2.79395	2.78159	2.86488	2.87397	2.99224
568	199.097	14.9627	pos	2.97028	3.87246	2.37638	2.70946	4.54294	2.87514	2.39333	1.94692	2.20146	1.97576	1.39254	2.58567	1.83412	2.03133	1.77817	1.82334	1.91957	2.10574	2.16509	2.23384	2.22415	2.34558	2.26337
569	366.25	15.1062	pos	1.81329	1.62406	1.48548	0.999454	0.879703	1.17703	1.69358	1.80318	1.61107	1.82042	2.3075	2.12266	1.19878	0.975612	1.68497	1.12587	1.16469	1.22872	1.31093	1.26252	1.32901	1.36049	1.35107
570	337.239	14.2737	pos	0.922869	0.500336	0.413369	0.852796	1.00245	1.10107	0.763327	0.532119	0.62634	0.666681	0.433606	1.01235	0.599057	0.552602	0.527632	0.532022	0.647985	0.670526	0.713341	0.719119	0.73459	0.694749	0.681527
571	354.238	14.9019	pos	1.48118	1.12778	1.05942	1.61081	1.59725	1.85426	1.89866	1.23846	1.08959	1.10241	0.949631	1.74695	1.30501	1.48888	1.21182	1.40507	1.53921	1.33258	1.36925	1.41003	1.33088	1.41198	1.33006
572	289.161	14.8987	pos	0.604645	0.518115	0.456283	0.643606	0.708285	0.802535	0.757259	0.555965	0.47966	0.522295	0.424777	0.76998	0.557188	0.662804	0.472779	0.618731	0.666386	0.597158	0.60741	0.632947	0.629728	0.617905	0.588469
573	524.332	14.9333	pos	217.154	180.148	162.956	226.044	226.514	254.692	232.685	170.62	159.333	154.099	142.388	221.461	163.568	185.928	152.774	180.441	189.194	184.71	196.901	197.823	189.329	196.235	184.849
574	422.139	4.11463	pos	0.055986	0.0425534	0.0618097	0.14691	0.092424	0.131513	0.143758	0.217976	0.103523	0.151468	0.0781184	0.209576	0.0917716	0.119983	0.0642633	0.086421	0.0624591	0.16428	0.0976542	0.101412	0.096734	0.0981619	0.103739
575	150.026	16.8808	pos	2.5539	3.62194	3.774	2.58172	1.89447	2.30998	2.69245	3.21152	2.94249	3.29029	3.93976	2.73546	2.85204	2.60023	2.68277	2.44634	2.11341	2.45496	2.73234	2.55122	2.57077	2.68856	2.60801
576	461.77	6.89468	pos	0.311846	0.544976	1.44609	1.11577	0.640907	0.740054	1.46154	0.793873	1.10752	0.766092	1.24796	0.881978	0.300791	0.393871	0.228027	0.349401	0.568059	0.258358	0.659869	0.647001	0.692735	0.643724	0.666468
577	314.336	15.9048	pos	0.383969	0.341878	0.656441	0.317118	0.242429	0.208627	0.164179	0.156051	0.154645	0.205359	2.47414	0.15826	0.144521	0.316771	0.745743	0.217351	0.0900267	0.204364	2.17996	2.23663	2.26401	2.11045	2.1383
578	552.312	6.13719	pos	0.291276	0.545783	0.550776	0.349915	0.339802	0.28901	0.366405	0.343094	0.24416	0.172022	0.203568	0.259204	0.121129	0.140735	0.0570905	0.120611	0.161758	0.141339	0.250069	0.234891	0.248664	0.23836	0.236411
579	128.061	16.3264	pos	30.9044	27.3428	21.2808	29.0065	32.0004	30.019	26.5358	19.8022	18.7716	19.7181	16.962	24.98	18.4865	20.4373	17.2097	20.3018	20.9457	24.4452	22.9183	22.561	22.9975	24.2102	23.8359
580	804.291	5.30505	pos	0.0413225	0.476842	0.0555109	0.662659	0.735261	0.189711	3.66726	0.985945	3.26939	2.65165	2.49515	3.74396	1.28698	2.16631	2.1164	1.49165	2.40145	3.17636	2.00958	2.02431	1.97501	2.09711	1.93848
581	150.059	1.0322	pos	2.33152	3.22737	3.83141	1.67702	1.90186	1.39297	2.0809	3.04664	1.58492	2.06091	1.75647	1.93085	7.92844	5.27823	6.24619	6.94005	7.39578	2.82183	3.53105	3.55947	3.67279	3.61376	3.39282
582	128.061	14.9473	pos	19.6728	14.9944	13.7377	18.0973	20.6443	20.2414	18.5849	13.5582	14.736	13.478	11.7194	19.3653	12.8799	14.8039	12.7448	14.4374	14.9077	15.7754	15.5887	15.5599	15.6172	16.5919	16.2459
583	125.994	0.62929	pos	0.858549	3.41577	5.41821	0.526951	0.748217	0.88683	5.20357	14.7654	8.63658	10.4986	33.1048	4.54255	14.6861	5.71366	8.26557	9.98228	6.17266	0.923435	6.95482	6.8954	7.32536	7.30659	7.29697
584	383.215	6.35816	pos	0.278511	0.292789	2.06698	1.21226	0.856423	0.646413	0.405995	0.497172	0.465404	0.463659	0.153344	0.326543	0.683981	0.38952	0.319255	0.566446	0.404213	0.339737	0.520218	0.524626	0.50758	0.52649	0.489956
585	234.015	5.9865	pos	0.342252	0.281673	0.422691	0.223932	0.263342	0.223961	0.241872	0.294914	0.376497	0.307733	0.521938	0.242583	0.363102	0.313305	0.248592	0.340571	0.239263	0.198092	0.33074	0.310553	0.319735	0.325667	0.308807
586	486.318	13.2053	pos	1.76649	1.12315	0.956674	1.85278	3.50358	2.11084	1.84975	1.25643	1.92422	1.49158	0.692796	2.20205	2.25574	3.09064	2.1752	2.31423	2.00229	1.83937	2.31697	2.17878	2.16947	2.22157	2.1553
587	466.291	14.2895	pos	9.93357	7.61199	7.26666	8.09767	7.32113	9.46822	9.95038	8.46258	9.05758	7.96118	9.57946	11.7578	4.21018	3.88784	6.81273	5.77342	6.67805	8.23689	7.69804	7.67246	7.96732	8.20677	8.0829
588	282.278	19.1962	pos	26.4596	32.3571	17.5627	37.1252	40.8363	28.2819	26.9293	43.7801	23.2247	32.4515	42.2295	42.3129	27.426	12.2094	15.4489	11.6304	7.67526	7.09203	34.5172	33.6047	34.8192	35.7863	36.2195
589	465.294	14.74	pos	1.48526	1.04562	0.962454	1.7273	1.65685	2.17312	2.50744	1.54529	1.33736	1.51026	1.20985	2.37591	1.76727	2.16212	1.55918	2.11613	2.25658	1.83785	1.74288	1.64622	1.7491	1.70838	1.7809
590	298.096	2.38294	pos	3.34228	8.214	3.44537	3.28785	2.30126	2.48413	0.581991	0.661456	0.907531	1.98914	5.3213	1.37077	1.52511	5.25273	2.69942	1.34337	0.538054	1.74157	2.22297	2.19219	2.36256	2.28666	2.3049
591	411.359	18.4785	pos	0.0613481	0.826022	0.132616	0.137687	0.17752	0.122304	0.465523	0.656006	0.112929	0.634681	0.587305	0.15318	0.876001	0.799487	0.101195	0.0779448	0.0494595	0.0332451	0.286662	0.305903	0.286475	0.28577	0.287622
592	281.039	0.662898	pos	0.301079	0.248945	1.13463	0.319645	0.10144	0.331493	1.39528	2.1133	1.80181	1.10157	1.99368	0.653021	1.755	1.33675	1.16866	1.18051	1.00951	1.30915	1.32991	1.23674	1.25361	1.2553	1.24382
593	152.061	14.2361	pos	3.29291	1.95958	1.76099	3.42113	4.02752	3.97174	3.05908	1.92713	2.3689	2.24534	1.97527	3.95007	1.66251	1.96058	2.01769	2.05086	2.39072	2.6326	2.72633	2.64686	2.64005	2.77861	2.82591
594	442.292	12.3991	pos	0.77168	0.23641	0.223637	0.971695	0.96504	1.98985	2.09406	1.31021	0.955695	1.48327	0.55444	2.4307	2.10246	2.59694	2.53184	2.96293	3.54275	1.01274	1.70745	1.59049	1.6696	1.68868	1.61652
595	265.251	20.634	pos	0.907838	0.722317	0.733729	0.877816	1.19832	0.995133	0.674629	0.494325	0.572216	0.429632	0.251449	0.611333	0.394766	0.453891	0.333582	0.438485	0.446547	0.599301	0.660905	0.641467	0.663828	0.6758	0.626683
596	360.148	0.905655	pos	1.43466	2.19045	1.822	1.17179	1.00945	0.985799	3.13748	2.15081	2.51104	3.34193	3.20525	2.81338	1.58826	1.01889	1.09223	0.670191	0.338415	1.19929	1.52749	1.49983	1.43292	1.48993	1.55172
597	622.28	10.0511	pos	0.187775	0.141153	0.158593	0.329636	0.445696	0.308782	0.0614249	0.0763418	0.209511	0.0918532	0.0612243	0.0871417	0.12137	0.269684	0.134513	0.28881	0.195774	0.227716	0.226115	0.220112	0.228708	0.214769	0.213998
598	355.205	6.81403	pos	5.58766	3.84873	3.80462	4.3018	6.53609	5.92475	3.51438	2.82386	3.03251	2.74268	2.64181	3.5784	2.81536	3.44317	3.27829	2.42373	2.88037	3.0589	4.0185	3.85118	4.08471	4.14207	3.91371
599	437.108	0.675531	pos	0.142059	0.108696	0.113185	0.114431	0.177903	0.137693	0.107317	0.114142	0.102155	0.351447	0.196092	0.286253	0.087615	0.130345	0.180648	0.0611915	0.0646164	0.130614	0.122333	0.126673	0.129922	0.124455	0.120341
600	60.0439	17.0287	pos	9.77752	8.78079	7.40476	8.98281	8.75881	9.27133	8.63555	6.01812	6.39673	6.37651	4.34044	8.31821	7.93418	8.32877	6.70442	7.44867	7.14169	8.65831	8.4991	8.39112	8.30262	8.60917	7.95346
601	286.178	16.4681	pos	0.995893	0.799508	0.631936	0.937124	1.10778	0.963718	0.801281	0.516481	0.502588	0.447654	0.458174	0.729984	0.505243	0.591213	0.502951	0.563027	0.560967	0.83556	0.709101	0.680085	0.712111	0.704515	0.664475
602	302.211	14.7939	pos	0.568779	0.44296	0.431813	0.722491	0.651902	0.809631	0.897748	0.528842	0.512404	0.569481	0.443399	0.875635	0.658537	0.737845	0.546218	0.672833	0.755898	0.6657	0.603343	0.617446	0.592679	0.641794	0.612513
603	717.287	5.19925	pos	0.231457	0.270919	0.245783	0.20301	0.121669	0.17312	0.206573	0.258276	0.205424	0.240295	0.241814	0.181953	0.24703	0.20419	0.200848	0.200739	0.166393	0.163484	0.203753	0.198602	0.198148	0.196562	0.187504
604	311.256	17.8861	pos	0.041457	0.0324923	0.0722639	0.0782191	0.062186	0.0775268	0.184221	0.220792	0.185055	0.257701	0.0617009	0.272775	0.587532	0.49077	0.449133	0.417416	0.490395	0.652803	0.268478	0.249129	0.256411	0.264147	0.265389
605	423.198	7.27421	pos	3.00193	2.10305	2.14659	2.69856	3.0972	2.3322	1.58809	1.13584	1.55839	1.43284	0.826052	1.04563	2.18313	2.38391	1.05461	2.26802	1.27512	2.21778	2.07072	2.16062	1.98962	2.04219	2.05544
606	119.085	17.0572	pos	2.43498	1.99227	1.75079	2.34004	2.81019	2.5149	2.00101	1.50333	1.57111	1.5099	1.02573	1.85208	1.98534	2.23913	1.65319	1.98479	1.8015	2.01777	1.94959	1.96069	1.89515	2.05921	1.95968
607	488.314	15.8722	pos	2.76582	1.85574	1.61838	2.6504	3.0969	3.06643	1.96816	1.40004	1.53753	1.13753	1.13723	2.17379	1.42785	1.64044	1.33713	1.7095	1.96795	1.71433	2.02027	1.95872	2.01339	1.88249	1.92153
608	561.154	6.03148	pos	0.10316	0.157373	0.265898	0.333955	0.070462	0.136781	0.535413	0.46991	0.387053	0.28225	0.445726	0.500446	0.453383	0.680593	0.578001	0.430093	0.504443	0.774996	0.488479	0.450631	0.464372	0.459441	0.463723
609	163.038	6.47009	pos	2.44806	7.29338	3.63219	6.90595	3.46446	2.36458	4.3116	4.99089	9.46609	6.66389	19.1453	5.01154	7.58249	7.59629	9.15513	7.09436	5.71852	4.0586	6.2535	6.02584	6.28361	6.34887	5.91207
610	492.343	16.4537	pos	162.471	142.779	106.702	151.604	186.026	163.16	130.456	92.7532	95.3742	80.5959	80.4977	131.437	90.1806	103.481	84.7201	97.0142	95.8609	135.649	123.074	121.552	124.096	125.312	115.858
611	355.281	15.3237	pos	2.35733	1.1813	1.60532	1.83837	3.56015	1.82539	0.805278	2.10867	3.06935	3.39471	0.74895	2.16307	2.70862	2.8883	2.10699	2.87583	1.67089	5.60373	2.35522	2.25357	2.28867	2.20826	2.18142
612	510.354	16.4602	pos	247.173	220.932	170.611	234.036	282.444	247.248	202.535	146.794	149.917	127.07	127.832	203.309	140.219	160.574	129.812	150.405	147.489	208.631	188.992	184.053	190.482	194.086	179.566
613	283.13	1.19317	pos	0.92703	0.54852	0.478138	0.27602	1.06176	0.468312	0.143621	0.206777	0.178326	0.207308	0.468376	0.113065	0.420434	0.3228	0.216377	0.231783	0.116686	0.172563	0.340385	0.335737	0.326002	0.340991	0.354516
614	339.106	6.69101	pos	4.44972	4.62499	3.92556	6.23055	7.95198	6.07691	8.50565	5.27958	9.62377	11.647	14.2528	14.3396	4.29873	5.88805	5.13287	3.85917	3.72536	24.2249	8.15801	8.08601	8.28941	8.24952	7.6756
615	563.283	8.98124	pos	0.385454	0.224096	0.197137	0.37607	0.533691	0.27854	0.052306	0.216416	0.0342719	0.13521	0.0350191	0.0449134	0.11822	0.162419	0.0661545	0.182216	0.164629	0.153527	0.200518	0.197021	0.208192	0.207053	0.194184
616	439.354	17.8961	pos	0.0466467	0.746694	0.119477	0.231965	0.284257	0.108836	1.3199	0.230353	0.918598	1.19543	3.64301	0.172703	0.80617	0.346317	0.104728	0.167068	0.119689	0.224367	0.549527	0.543289	0.546865	0.512812	0.554381
617	191.179	7.48375	pos	0.203186	0.185327	0.228463	0.206625	0.389531	0.19154	0.0340304	0.0333421	0.114693	0.0375222	0.0757959	0.0538214	0.0155563	0.0172383	0.0185104	0.0239796	0.0139511	0.0342019	0.118995	0.117878	0.117583	0.121375	0.111691
618	135.107	9.69918	pos	0.705435	0.541087	0.525161	0.852916	1.20349	1.03934	0.37935	0.437762	0.570656	0.449894	0.274551	0.506816	0.511632	0.700394	0.380474	0.65084	0.565821	0.750372	0.671395	0.633151	0.666363	0.686122	0.67785
619	209.131	14.9294	pos	7.03397	5.47455	4.99082	7.06347	7.53547	7.97693	7.40713	5.32307	5.26194	4.99558	4.23473	7.35705	4.9888	5.73809	4.64967	5.46019	5.91414	5.72269	5.9764	5.83171	5.91334	6.18838	6.26318
620	317.134	13.0379	pos	0.157949	0.253685	0.262404	0.150459	0.0814906	0.127816	0.154532	0.220011	0.196714	0.215891	0.240268	0.173977	0.188427	0.165513	0.174525	0.15753	0.130855	0.142567	0.160068	0.147109	0.154123	0.153343	0.155878
621	354.298	20.2587	pos	1.4065	1.16649	0.660734	0.495445	0.657921	0.741885	0.747756	0.771055	0.395728	0.577137	0.600338	0.441238	0.599206	0.510696	0.501555	0.424646	0.387814	0.635121	0.634606	0.600471	0.630451	0.636022	0.598365
622	230.246	12.4144	pos	3.60899	3.87577	2.45248	1.82869	2.10158	2.5378	3.18942	3.59439	2.24019	3.5429	6.56554	2.47771	3.01694	3.4419	3.38191	2.64606	2.64359	2.03442	3.77046	3.62357	3.88671	3.90534	3.73818
623	366.173	1.99113	pos	37.7481	36.3417	50.4414	41.6662	37.2124	40.9327	52.9985	65.5463	59.328	60.8417	60.617	52.5433	52.9734	53.3427	47.1678	47.7377	44.3245	51.6367	48.3722	48.3598	50.0058	49.4367	46.1413
624	479.101	7.26726	pos	0.603018	0.244501	0.254391	0.566803	0.885192	0.44074	0.225405	0.0864913	0.190911	0.165856	0.0370109	0.0984064	0.35522	0.435841	0.108711	0.44824	0.158241	0.429404	0.331618	0.350414	0.322198	0.332552	0.334923
625	211.147	16.2967	pos	8.78354	7.42119	6.11184	8.27231	9.11574	8.26041	7.30155	5.05574	4.9635	5.33523	4.29947	6.6454	4.77841	5.52762	4.5091	5.36397	5.68376	6.50436	6.19745	6.30784	6.14002	6.6259	6.22499
626	705.181	0.712613	pos	67.0862	127.69	141.076	108.007	37.3607	43.8768	105.975	156.367	136.31	131.355	209.185	66.1934	161.996	148.958	114.079	137.482	110.557	99.8643	122.635	118.735	120.907	126.894	117.388
627	291.173	15.8735	pos	6.89634	4.35299	4.05184	7.11976	7.88816	8.57944	7.14233	4.70892	4.81696	4.15551	3.53702	7.63813	4.69195	5.24653	4.64919	5.33628	6.08439	5.97192	5.58144	5.52636	5.88431	5.79982	5.90906
628	203.088	14.9265	pos	0.674609	0.512267	0.477944	0.640364	0.747289	0.765782	0.72266	0.479016	0.473903	0.499437	0.356753	0.716481	0.494976	0.55538	0.468079	0.539713	0.544267	0.590005	0.543946	0.534429	0.557998	0.563778	0.578034
629	343.148	1.22333	pos	10.9597	26.6312	23.742	12.9736	6.96069	4.77447	0.779725	4.09706	1.98768	1.19852	4.85357	1.08518	12.4806	5.92207	5.39503	5.97346	3.8599	3.52945	7.42509	7.58211	7.46865	7.87161	7.93926
630	60.0439	14.9549	pos	11.5483	13.8317	13.8716	10.798	8.85619	11.7258	12.8834	12.797	11.8154	12.1796	12.2174	14.0216	10.995	11.2108	11.1142	10.4522	10.4034	11.588	11.295	11.0969	10.9554	11.7459	11.6761
631	555.524	12.3362	pos	0.390796	0.427358	0.254013	0.137189	0.212989	0.285749	0.208009	0.281157	0.150143	0.251004	0.794264	0.183479	0.222408	0.291207	0.273139	0.158387	0.204665	0.188418	0.307711	0.301494	0.314776	0.327249	0.314979
632	127.108	6.79281	pos	1.65213	1.41743	1.24828	1.29662	2.22343	1.78276	1.00671	0.870214	0.879969	0.827378	1.03382	1.04872	0.866361	1.03531	0.968842	0.81009	0.883237	0.869242	1.2244	1.15813	1.22793	1.23509	1.16635
633	762.47	18.5328	pos	0.449282	0.578169	0.727498	0.506053	0.328372	0.456806	0.591861	0.831265	0.593551	0.64055	0.572908	0.516086	0.552865	0.518087	0.500927	0.401338	0.39351	0.40604	0.540117	0.50192	0.53169	0.507767	0.518027
634	256.262	12.3664	pos	0.915888	1.2109	0.853592	0.582722	0.614151	0.785206	0.68846	0.904113	0.625207	0.836552	1.79221	0.683263	0.711805	0.865556	0.756981	0.520475	0.593007	0.574098	0.864696	0.808736	0.861955	0.860551	0.876194
635	279.093	11.7997	pos	0.35637	0.461592	0.483245	0.316223	0.232377	0.2926	0.32035	0.398396	0.363272	0.403162	0.478218	0.352119	0.372454	0.333301	0.3103	0.311754	0.279251	0.308039	0.324816	0.331081	0.329166	0.350151	0.341591
636	419.277	12.8934	pos	2.41723	1.73936	1.3834	2.68792	4.45662	2.43383	1.54254	1.77531	2.13273	1.75238	0.932324	1.92522	1.41393	1.71558	1.57576	1.64568	1.72257	2.01158	2.41286	2.26493	2.26599	2.24196	2.25458
637	184.01	29.7465	pos	0.416895	0.59642	0.61919	0.37384	0.278482	0.371922	0.428356	0.561674	0.437838	0.521692	0.585553	0.444987	0.521851	0.437936	0.40558	0.409314	0.357299	0.360579	0.437342	0.403727	0.419075	0.431206	0.428354
638	326.301	18.5972	pos	0.391511	0.192906	0.224136	0.56613	1.2049	0.651512	0.250345	0.216305	0.206645	0.234103	0.153211	0.335588	0.191211	0.248052	0.238006	0.271424	0.237297	0.431144	0.370204	0.347398	0.34393	0.363762	0.354889
639	552.106	6.89262	pos	0.208372	0.117468	0.264761	0.126387	0.158387	0.171635	0.15557	0.129566	0.163268	0.157707	0.149048	0.16613	0.207489	0.228766	0.198653	0.173137	0.177349	0.241693	0.19005	0.189837	0.192154	0.179481	0.181175
640	67.0537	1.98807	pos	0.608898	0.60525	0.841997	0.702936	0.627429	0.660181	0.976353	1.15012	1.12708	1.09504	1.12931	0.885646	1.02658	1.0837	0.851929	0.939294	0.863582	1.00168	0.863615	0.840804	0.89813	0.867458	0.829116
641	167.106	5.19925	pos	40.3138	25.5542	21.0834	39.598	46.0142	48.1571	45.1749	32.4377	26.5605	25.3813	24.2344	39.1925	32.9423	33.5556	27.9582	33.3762	31.8181	37.7094	35.5373	33.8607	35.5535	36.005	33.6485
642	529.574	14.9333	pos	1.38028	1.15841	1.05194	1.46964	1.44435	1.6292	1.53409	1.10547	1.03066	1.00191	0.93753	1.45195	1.05405	1.18651	0.969351	1.15513	1.23466	1.18206	1.25331	1.27177	1.20137	1.3056	1.23623
643	619.277	15.6992	pos	0.396954	0.539253	0.575333	0.457157	0.309694	0.314961	0.304322	0.734076	1.10634	0.829549	0.410323	0.52411	0.883203	1.04058	1.09232	1.59746	0.500226	0.905822	0.731968	0.716729	0.72484	0.721077	0.67565
644	465.296	13.7241	pos	0.118792	0.0645934	0.0565998	10.4424	1.15554	0.198987	0.132713	1.10898	4.78454	2.96491	0.134538	0.150388	0.117202	0.163642	0.0812913	0.160054	0.119101	0.12233	1.27806	1.22643	1.2297	1.2382	1.17125
645	332.132	0.788277	pos	1.59025	2.53648	2.77429	1.94928	1.28294	1.66164	2.29234	1.82114	2.11592	3.59432	2.74885	3.84914	2.47803	1.63861	2.11027	1.87603	1.52914	2.38801	2.05717	1.98022	1.95348	1.91095	1.90885
646	163.134	16.2911	pos	1.21454	1.12388	0.890118	1.23454	1.36415	1.24797	1.05522	0.753446	0.817975	0.787748	0.709761	0.96247	0.754906	0.799222	0.686173	0.773983	0.83873	0.86198	0.928574	0.894855	0.906876	0.957368	0.886878
647	328.318	19.6369	pos	0.0884301	0.0962284	0.0850839	0.118653	0.192877	0.134864	0.0951185	0.108974	0.081748	0.0958488	0.0610334	0.122347	0.0990985	0.0816845	0.11273	0.106866	0.0856317	0.127406	0.0994598	0.103013	0.104644	0.108287	0.102556
648	323.144	12.7433	pos	1.05227	0.690467	0.503702	1.74042	2.50279	1.05276	0.534605	0.578173	0.735503	0.434434	0.482783	0.661446	0.477699	1.19781	0.426134	1.04308	0.986045	2.22802	1.10954	1.07843	1.11824	1.16893	1.14795
649	697.287	1.99892	pos	1.33523	0.988518	1.57192	1.56202	1.59348	1.74066	2.74605	2.81703	2.91681	3.04544	2.67715	2.72716	2.86852	3.0688	2.20376	2.44188	2.38187	2.72418	2.34488	2.30244	2.30318	2.35416	2.17505
650	217.154	3.96928	pos	1.04078	0.49423	0.588975	0.763928	1.00192	1.26532	1.36345	0.623301	0.98201	1.27698	1.01957	2.3648	1.35681	1.44701	1.7383	1.79861	1.0556	3.05013	1.21846	1.18372	1.15541	1.13728	1.13017
651	501.246	9.68635	pos	1.58365	0.94702	0.914142	2.02075	3.84844	3.14894	0.571059	0.490337	0.937322	0.674451	0.245461	0.877651	0.751782	1.33878	0.540903	1.11285	0.8472	1.42343	1.36319	1.30255	1.26635	1.33849	1.36074
652	332.196	9.82089	pos	0.354852	0.0688204	0.0852825	0.114053	0.234499	0.143792	0.22777	0.172491	0.0333682	0.0573277	0.0264405	0.0395642	0.053835	0.0561229	0.00873981	0.017972	0.0155246	0.0627083	0.090471	0.0939096	0.0985364	0.0960393	0.0948694
653	348.162	5.57923	pos	0.625287	0.647471	1.59124	0.828694	0.820962	1.09422	2.41145	1.6219	2.2293	1.4372	1.50801	1.36388	1.94163	1.9492	1.43711	2.42967	2.09655	1.57656	1.55209	1.57972	1.45691	1.49953	1.51469
654	173.164	10.4572	pos	0.225143	0.280404	0.311927	0.200878	0.151893	0.179071	0.196437	0.257106	0.214525	0.746039	0.275388	0.226535	0.235223	0.202774	0.204841	0.176214	0.172813	0.192497	0.218009	0.207982	0.200832	0.208155	0.203856
655	508.339	14.7103	pos	26.6982	17.1051	16.4585	31.5666	31.2271	41.7102	52.3682	30.0457	25.4299	30.9	22.4771	48.022	37.7793	45.4024	33.1597	44.424	48.2139	37.8857	34.6586	31.9908	34.3871	33.7794	34.1286
656	506.322	15.8836	pos	18.6989	12.3876	11.4464	18.4923	20.8979	22.3746	17.3676	11.8839	12.238	10.2411	9.14047	18.2905	12.0317	13.5287	11.5625	13.4304	15.5083	14.6816	15.6649	14.9091	15.2962	14.528	14.6517
657	237.158	17.0626	pos	2.29994	1.81288	1.83988	2.19003	2.69996	2.36678	1.86454	1.35456	1.51031	1.47695	0.935697	1.72925	2.00747	2.2428	1.63786	1.96497	1.82737	1.85959	1.94712	1.95219	1.88488	1.92511	1.80807
658	505.397	16.4602	pos	1.48941	1.32907	1.03882	1.41953	1.71632	1.51754	1.23106	0.885203	0.892713	0.756419	0.782497	1.21435	0.829712	0.967128	0.765949	0.914269	0.909794	1.28005	1.13482	1.08998	1.1325	1.18166	1.10336
659	243.055	0.651269	pos	1.17593	2.04893	1.41801	0.882079	0.732881	1.02788	1.86046	1.72363	1.85023	1.54019	1.11966	1.76683	1.29565	1.22153	1.44459	0.810786	1.51711	1.25732	1.29797	1.28329	1.31821	1.21293	1.26635
660	239.137	10.1784	pos	0.421541	0.265014	0.19632	0.332698	0.57673	0.597755	0.541261	0.304728	0.258402	0.248161	0.199548	0.569619	0.312119	0.389513	0.306194	0.319725	0.381349	0.61138	0.407926	0.376802	0.385369	0.380122	0.387224
661	286.178	14.2554	pos	2.19689	1.19643	1.0117	1.95914	2.47488	2.82542	1.87368	1.10965	1.40965	1.27502	1.03168	2.38687	0.999704	1.31592	1.20392	1.21726	1.47631	1.60228	1.67267	1.65863	1.6417	1.66183	1.54648
662	797.51	23.7201	pos	10.1456	10.1931	9.20399	8.61823	5.72738	7.27119	3.8702	5.16371	7.23739	8.06698	8.68645	6.47673	4.19127	5.25617	5.22543	3.83951	4.12438	3.4594	5.99584	5.97672	5.54749	5.84058	5.75814
663	562.204	6.18442	pos	0.040132	0.0475999	0.0946889	0.0899064	0.0278855	0.0545001	0.357681	0.15519	0.143024	0.216706	0.333622	0.162293	0.316738	0.19157	0.218533	0.137882	0.151672	0.211031	0.17128	0.165484	0.175768	0.175608	0.179852
664	462.227	5.43003	pos	0.111069	0.0531108	0.067399	0.0790751	0.0680877	0.0814391	0.188358	0.20615	0.17687	0.289047	0.170753	0.129277	0.212024	0.252357	0.145895	0.115196	0.153246	0.26085	0.143921	0.14262	0.133704	0.143545	0.137992
665	103.041	2.49034	pos	1.33317	1.8911	2.25513	1.63488	1.04325	1.31055	3.1146	2.77053	3.28652	3.31552	2.14769	1.53431	2.81432	2.70242	3.84199	4.22812	5.41226	2.22485	2.24143	2.3262	2.15301	2.3214	2.24475
666	193.988	29.8606	pos	0.153535	0.223117	0.714657	0.134046	0.104546	0.131631	0.141466	0.186172	0.139703	0.182952	0.193771	0.152814	0.163955	0.149104	0.138861	0	0	0.130703	0.142428	0.139282	0.149724	0.141922	0.138324
667	116.986	0.61752	pos	1.87757	1.56935	1.5758	1.31345	0.872032	0.925768	1.07975	1.31961	1.06476	1.60553	1.40593	1.27276	1.12744	1.13371	1.09127	0.917479	0.901975	1.04132	1.09416	1.10438	1.13146	1.14936	1.1831
668	505.174	0.869073	pos	1.92585	3.10002	2.61128	1.88138	1.35638	1.59569	1.20038	1.43821	1.39471	1.71069	1.83234	1.87929	1.32797	1.28371	1.14315	0.95064	0.90254	0.887361	1.41996	1.35316	1.39791	1.46421	1.36674
669	93.0692	1.99283	pos	1.68114	1.66911	2.27177	1.93753	1.78789	1.91781	2.79282	3.31672	3.23046	3.11484	3.22348	2.54843	3.04194	3.16189	2.42051	2.72193	2.62124	2.90534	2.51177	2.44645	2.57273	2.56441	2.38801
670	307.174	14.172	pos	0.73578	0.46096	0.347378	0.726249	1.06669	0.845874	0.43621	0.264023	0.360595	0.263071	0.234532	0.474072	0.236049	0.261617	0.28074	0.310179	0.31792	0.452991	0.468074	0.449272	0.472351	0.48388	0.486772
671	544.361	11.9946	pos	1.57366	1.01852	0.670606	1.38689	3.45574	1.61188	0.97071	1.01354	1.21603	0.701907	0.508973	1.42126	0.720822	0.947615	0.876142	0.846672	0.884167	1.62862	1.6798	1.60214	1.62354	1.72681	1.70283
672	341.303	21.2318	pos	0.310981	0.320953	0.71173	0.404113	0.420867	0.311313	0.186581	0.199664	0.527728	0.322707	0.173603	0.482016	0.294406	0.394341	0.34708	0.385122	0.272744	0.404426	0.344352	0.330893	0.353526	0.356411	0.356984
673	253.178	10.7394	pos	0.243383	0.19001	0.128042	0.282174	0.613179	0.215034	0.106166	0.149093	0.174784	0.142043	0.0793313	0.149611	0.208813	0.210457	0.165429	0.161305	0.158799	0.189277	0.284522	0.311185	0.298128	0.299443	0.29905
674	535.364	16.5019	pos	0.270939	0.170282	0.289197	0.291499	0.318133	0.259791	0.0789909	0.364089	0.605761	0.547402	0.148931	0.311445	0.399776	0.561138	0.375945	0.405772	0.233681	0.784379	0.357423	0.363506	0.360773	0.380099	0.348767
675	516.402	16.4584	pos	0.534104	0.478158	0.353441	0.503432	0.629271	0.559936	0.429019	0.314459	0.313496	0.261108	0.267304	0.427941	0.299482	0.34642	0.277306	0.316344	0.316984	0.448046	0.410698	0.401275	0.411253	0.403288	0.379858
676	183.112	17.0618	pos	3.21143	2.7152	2.52581	3.12536	3.66942	3.26993	2.71768	2.00549	2.1797	2.16298	1.59782	2.40616	2.80733	3.08589	2.31793	2.82487	2.53149	2.67075	2.75709	2.70048	2.58017	2.68203	2.55657
677	267.157	7.19518	pos	0.913755	0.340569	0.42098	0.981804	1.22002	1.26396	1.01266	0.663597	0.930425	1.03956	0.935908	0.977745	0.750274	0.90922	0.747351	0.883725	0.956767	1.36675	0.987812	0.93181	0.968721	0.945774	0.911037
678	126.042	17.0625	pos	0.994029	0.836028	0.858077	0.937355	1.17033	0.978918	0.806102	0.647824	0.664701	0.629838	0.4787	0.747564	0.899249	0.942088	0.728948	0.798156	0.775731	0.825783	0.806271	0.864319	0.852483	0.869581	0.826179
679	151.074	1.98783	pos	71.108	68.7276	93.5217	80.6359	74.8437	79.946	114.059	131.491	128.745	124.918	127.03	108.984	121.768	125.461	99.5742	107.009	100.558	117.205	102.642	100.459	104.521	102.017	95.9934
680	149.105	6.74818	pos	1.87515	1.813	1.58338	1.74446	2.57002	2.01263	1.66876	1.43541	1.70821	1.79775	2.25082	2.04479	1.343	1.62883	1.46319	1.35597	1.25151	2.67188	1.77875	1.72555	1.82164	1.87468	1.83893
681	897.524	17.718	pos	0.0544431	0.0280577	0.145907	0.490821	0.547161	0.267901	0.188005	0.728942	3.7753	1.09635	0.162351	0.777349	0.82449	1.61058	1.58398	3.24764	0.709585	1.71629	0.898471	0.885339	0.888949	0.940962	0.863175
682	377.281	17.0698	pos	6.84808	5.41045	5.37641	7.10582	8.87013	7.46374	5.98798	4.14743	4.70813	4.64993	2.55998	5.28849	6.69483	7.32262	5.22077	6.63369	6.04763	5.88828	5.58294	5.95416	6.07344	5.99262	5.91227
683	102.042	16.3118	pos	1.704	1.57245	1.36158	1.60204	1.83779	1.66271	1.43924	1.20897	1.17422	1.19992	1.15019	1.33823	1.14628	1.1951	1.03808	1.17318	1.18214	1.29031	1.28032	1.24937	1.25928	1.3528	1.30253
684	408.286	15.0997	pos	4.2199	3.6166	3.41709	2.42745	2.36822	2.84357	3.47119	3.72347	3.37796	3.77095	4.84263	4.3141	2.77539	2.25986	3.61467	2.56051	2.42477	2.68133	3.01134	2.94224	3.02913	2.96816	2.79156
685	192.014	1.37849	pos	0.00617096	0.00545427	0.00531066	0.00249839	0.00239784	0.0010684	0.00394933	0.0173311	0.0100518	0.00631281	0.00760169	0.00506416	0.852983	0.680148	0.184114	2.03584	1.73737	0.280198	0.317509	0.316252	0.305566	0.293053	0.307392
686	297.11	5.28557	pos	1.56096	0.933577	1.05184	1.94404	2.52175	2.11821	1.0356	0.973189	1.45582	1.22887	0.820198	1.94127	1.07352	1.97658	1.53552	1.76451	1.39343	4.28224	1.75152	1.7367	1.76343	1.72135	1.62541
687	333.255	16.2941	pos	1.52922	1.19662	0.903558	1.43339	1.66966	1.54206	1.20222	0.857693	0.823284	0.847427	0.660192	1.12677	0.78173	0.935958	0.744255	0.86686	0.983899	1.0453	1.07893	1.01737	1.05066	1.06741	1.10937
688	190.049	16.8675	pos	0.470797	0.66912	0.660424	0.433986	0.32053	0.394512	0.503595	0.567586	0.568577	0.539368	0.670177	0.502581	0.525669	0.486084	0.51826	0.431114	0.396875	0.430902	0.49637	0.518986	0.491961	0.47883	0.482308
689	291.091	1.08716	pos	0.802737	1.22859	1.01137	0.629729	0.454266	0.67986	2.06511	2.18241	1.39078	1.39402	1.86516	1.10194	1.87192	2.28659	1.2899	1.04403	0.871516	2.32001	1.02576	1.01991	1.02015	0.950356	1.02361
690	277.206	18.596	pos	1.10358	1.42765	0.646643	0.920386	0.993544	0.843416	0.911755	0.80882	0.496872	0.680344	0.574763	0.583658	1.28401	1.07113	0.855169	0.863418	0.719348	1.06281	0.885445	0.865529	0.83476	0.839617	0.816348
691	205.095	17.5652	pos	1.25444	1.40212	1.55847	1.18956	1.0162	1.24134	1.36612	1.4088	1.10916	1.40614	1.18712	1.39637	1.17315	1.04811	1.08491	0.822161	0.954072	1.05908	1.14506	1.16896	1.17403	1.20209	1.10288
692	443.175	1.25683	pos	0.613973	0.636916	0.695094	0.836515	0.757348	0.73465	0.269572	0.753774	0.389039	0.322649	0.283329	0.338486	0.830454	1.30752	0.621189	1.14524	0.923295	0.924574	0.665793	0.637911	0.637122	0.655528	0.687688
693	530.322	16.0893	pos	4.67589	4.86984	4.7462	4.53391	3.73193	4.65761	5.09222	4.93049	4.34876	4.27985	4.87432	5.06966	4.23251	4.29551	3.71203	4.11331	3.91343	4.48029	4.617	4.35786	4.31528	4.61417	4.55247
694	193.158	6.8071	pos	30.9682	22.1056	21.2656	24.3611	36.2674	33.0471	19.3608	15.8622	16.3964	14.9731	15.3892	19.7652	15.328	17.7909	17.7987	13.2226	15.7952	15.1263	21.7311	20.5508	22.0303	22.4172	21.6693
695	263.124	4.86523	pos	0.242988	0.20735	0.246057	0.234329	0.159547	0.185935	0.295755	0.287854	0.29	0.269528	0.44473	0.18775	0.458671	0.40309	0.269763	0.403761	0.273211	0.354685	0.280485	0.278974	0.276358	0.272796	0.296282
696	118.065	2.82778	pos	10.5841	14.6184	16.1624	9.82351	7.07645	9.37528	13.9588	17.4272	16.039	17.3634	30.8325	13.2196	13.3819	12.7405	13.8868	12.5076	11.0924	11.5599	11.6021	11.6013	12.2191	12.3755	12.3077
697	215.14	7.85408	pos	1.70451	0.971854	0.946442	1.87368	3.4146	2.6371	0.940469	0.464436	1.11446	0.550208	0.837239	1.39998	0.242182	0.320173	0.296768	0.316881	0.311148	0.325568	1.24684	1.17407	1.1457	1.19865	1.17108
698	778.379	8.23202	pos	1.81435	0.911896	0.944766	1.52852	1.98696	2.11381	0.60723	0.356653	0.618854	0.609875	0.22733	0.624695	0.144993	0.230553	0.172446	0.200375	0.252662	0.646491	1.07181	1.01441	0.993531	1.05987	1.05616
699	187.112	14.9383	pos	0.625854	0.507761	0.486504	0.619087	0.682939	0.677062	0.633149	0.446911	0.484729	0.443123	0.416863	0.642575	0.411774	0.479334	0.439399	0.471529	0.473956	0.483308	0.523939	0.556055	0.551017	0.526818	0.517699
700	543.21	1.34965	pos	0.266796	0.241473	0.26585	0.268865	0.198121	0.235986	0.557469	0.896585	0.691529	0.95007	0.767544	0.527136	0.982126	0.960266	0.74695	0.875827	0.705294	0.956546	0.738919	0.698689	0.75299	0.747032	0.758629
701	487.163	0.860546	pos	4.39428	7.21046	6.16383	4.38789	3.17377	3.72001	2.65167	3.05352	3.13448	3.7623	3.79864	4.23176	2.83679	2.80075	2.53463	2.09207	1.91899	1.9575	3.20828	3.03774	3.05517	3.23083	3.02112
702	294.093	6.69529	pos	0.0653174	0.0622408	0.0372575	0.0480262	0.0556758	0.0677114	1.09608	0.139061	0.194999	0.207874	0.0868591	0.751598	0.178928	0.173686	0.34475	0.116066	0.170229	1.22535	0.259694	0.248826	0.240545	0.247611	0.23997
703	277.084	5.29542	pos	0.342217	0.214249	0.248092	0.419781	0.531479	0.454085	0.255427	0.22384	0.338014	0.293516	0.191923	0.446489	0.248634	0.417704	0.37215	0.394828	0.321902	0.889215	0.382402	0.388651	0.380452	0.359015	0.367019
704	346.112	14.4323	pos	0.215108	0.116766	0.0906311	0.20708	0.219472	0.234812	0.166679	0.0918441	0.113918	0.102448	0.0817661	0.241388	0.18105	0.231249	0.153006	0.206727	0.279821	5.97391	0.506851	0.497768	0.464942	0.495795	0.488315
705	217.154	4.24867	pos	2.11337	0.798232	0.585791	2.50316	1.98252	2.82199	1.48404	0.728389	1.08652	2.4337	0.94765	1.85716	3.16003	3.45933	1.58136	6.34775	2.30204	6.3781	2.73215	2.61797	2.61282	2.53724	2.51888
706	502.147	2.65916	pos	0.0160403	0.0380898	0.0864173	0.0713396	0.0150722	0.0423743	0.0412338	0.0579158	0.0514439	0.0429556	0.0145956	0.173443	0.156863	0.166471	0.0650096	0.148768	0.0961169	0.165102	0.0857052	0.081668	0.0826773	0.0831607	0.0783607
707	338.102	0.745721	pos	0.487975	0.446007	1.33352	0.363931	0.238678	0.330286	0.201206	0.411277	0.233103	0.348282	0.441924	0.199259	3.99536	1.49427	1.69792	0.862568	0.616053	0.80097	0.904176	0.927154	0.939645	0.95406	0.985808
708	72.0803	0.828959	pos	1.05232	1.50644	4.22094	1.05145	1.00788	2.04361	2.35127	3.40169	3.56559	1.82459	2.51477	1.61793	5.77892	2.82227	11.5172	4.82982	7.96645	3.64801	3.66457	3.60477	3.51158	3.61774	3.83286
709	387.286	16.2858	pos	49.5853	51.9515	44.0313	47.7786	48.4672	48.6848	45.3458	37.6863	36.6145	38.7164	34.891	42.1872	36.3077	37.5065	33.6319	36.5481	37.3258	39.9985	40.868	38.7737	40.1414	42.1195	39.3851
710	189.163	3.89884	pos	0.335067	0.172654	0.197123	0.19742	0.300589	0.324427	0.342617	0.148996	0.265802	0.30974	0.292104	0.364229	0.277084	0.276068	0.263101	0.181423	0.154131	0.439376	0.281556	0.263966	0.273864	0.271014	0.259004
711	224.126	5.75676	pos	0.866829	0.716339	0.538741	0.969938	2.09664	0.954103	0.741824	0.848999	0.894331	0.724524	0.662921	1.07563	0.752345	0.847222	0.779411	0.759796	0.784236	0.992065	1.1946	1.14757	1.20275	1.25288	1.22527
712	117.069	16.3485	pos	1.83946	1.5925	1.35594	1.73509	1.73142	1.68177	1.40622	1.1226	1.07708	1.16169	1.05279	1.45045	1.07654	1.15891	1.00099	1.13476	1.18009	1.37982	1.26877	1.2877	1.27279	1.37143	1.28761
713	299.256	17.6319	pos	0.242007	0.355635	0.681828	0.427041	0.352605	0.293594	0.292793	0.239379	0.439431	0.317627	0.314042	0.346179	0.115072	0.108531	0.0927451	0.124107	0.115264	0.151191	0.266839	0.245194	0.262167	0.255388	0.261924
714	488.314	14.9274	pos	4.45157	3.57483	3.41905	4.48938	4.52732	4.95453	4.74876	3.53201	3.37472	3.14965	2.80828	4.59034	3.15694	3.69726	3.10098	3.50156	3.84762	3.64658	3.80616	4.04211	3.69848	3.88493	3.85596
715	200.18	14.8887	pos	1.06634	1.09209	0.813513	0.792011	0.852282	0.915457	0.732849	1.12767	0.843938	0.987206	0.865558	1.06772	0.859699	1.03777	0.768306	0.757345	0.64821	0.636424	0.977477	0.927489	0.893078	0.92678	0.938358
716	197.131	16.3466	pos	7.17229	6.35502	4.78744	6.75398	7.64005	6.72271	5.76403	4.01245	3.91061	4.03285	3.46272	5.15263	3.94563	4.45245	3.66919	4.25911	4.41677	5.30496	5.53069	5.46057	5.21304	5.38413	5.11316
717	210.065	1.00341	pos	1.25589	1.6352	0.849613	1.0825	0.989013	0.568754	0.797643	1.46963	0.747901	1.53666	2.55691	0.983735	1.03912	1.02582	0.951291	0.785112	0.669932	1.02119	0.925892	0.930351	0.857104	0.895938	0.899071
718	543.129	0.73808	pos	6.32302	9.71878	10.4243	9.04447	3.5364	4.2348	15.9133	20.7112	18.765	23.0357	39.077	7.05209	21.8568	17.7763	16.0318	18.5004	9.78273	15.921	14.8111	14.4208	14.5413	15.5031	14.3051
719	248.138	19.4812	pos	0.0622845	0.11417	0.0978148	0.107125	0.0791584	0.118224	0.0671066	0.158865	0.100131	0.112433	0.094042	0.10533	0.268744	0.22548	0.240703	0.222023	0.259325	0.241712	0.160487	0.154024	0.152807	0.165	0.155144
720	423.247	16.2625	pos	2.78964	3.08535	2.61472	2.50938	2.06622	2.41923	2.49192	2.13678	1.92023	2.12418	1.92962	2.31156	2.168	2.16737	1.93212	2.06866	2.13078	2.08232	2.2021	2.29026	2.28291	2.35758	2.17448
721	375.248	17.5695	pos	0.696771	0.747348	0.739042	0.655409	0.677515	0.781232	0.92913	0.653787	0.484235	0.703681	0.895238	0.797892	0.462993	0.465223	0.564331	0.306398	0.382212	0.377343	0.562496	0.58626	0.582498	0.615901	0.587971
722	136.063	1.00836	pos	12.7958	12.8915	4.83761	6.53209	9.55763	6.08857	3.42266	5.26321	3.82816	3.19503	2.90199	3.28425	5.65015	2.7128	12.5006	6.02766	8.41509	3.24577	4.55347	4.28464	4.43812	4.68085	4.50375
723	413.105	9.9628	pos	0.110175	0.104744	0.176162	0.560253	0.660399	0.4832	0.156671	0.198634	0.468046	0.238982	0.17347	0.24046	0.292042	0.876919	0.349837	0.960723	0.549267	0.630145	0.433955	0.414864	0.422429	0.406238	0.399453
724	141.069	17.0625	pos	8.55844	6.82537	6.53288	8.35735	10.0677	8.80611	7.28293	5.23291	5.79526	5.71426	3.73936	6.9466	7.52162	8.23126	6.17561	7.62512	7.0651	7.57445	6.89026	6.90082	7.00192	7.45258	7.05517
725	455.332	15.4113	pos	1.41137	0.756553	0.473509	0.738841	1.48989	0.684466	0.6932	0.305613	0.537636	1.05014	1.22714	0.549579	1.14754	0.812449	0.527791	0.409411	0.398156	0.433499	0.689105	0.668797	0.69525	0.722777	0.668316
726	403.097	1.82081	pos	0.125303	0.239802	0.341969	0.293163	0.110896	0.112562	0.400717	0.650193	0.587581	0.683722	1.17431	0.143611	1.14231	0.922456	0.317358	1.64882	0.53315	0.687684	0.444957	0.436804	0.457091	0.434701	0.469528
727	297.142	1.29345	pos	4.15573	1.74331	1.71816	1.62338	5.74756	1.94139	0.212777	0.750333	0.712391	0.441304	0.696824	0.261485	1.08801	1.47954	0.933784	0.895485	0.491634	0.44652	1.43261	1.32979	1.3962	1.41845	1.44643
728	69.033	1.00402	pos	3.82461	4.48257	4.42197	3.27461	2.43887	2.65127	3.51603	3.04559	3.34862	4.40496	5.6944	3.64256	2.66464	2.61417	2.15256	2.21267	1.83792	2.34808	2.78152	2.9106	2.83898	2.79694	3.00879
729	478.84	16.4462	pos	0.173517	0.16216	0.101393	0.151208	0.21786	0.177532	0.131962	0.0798974	0.0855522	0.0875331	0.0720166	0.141033	0.0884047	0.0992178	0.0794712	0.100333	0.0998994	0.154694	0.141424	0.130618	0.138035	0.135251	0.131934
730	119.085	14.1611	pos	3.46777	3.48872	2.89029	3.83213	3.62647	4.05498	2.77248	2.61592	3.75353	2.74983	3.06934	3.04402	2.68631	3.62239	2.51323	2.8786	3.73642	2.7341	3.36294	3.38389	3.40696	3.62086	3.54536
731	195.126	10.9891	pos	4.74767	5.4809	2.3335	0.830568	0.727758	1.51837	2.34422	1.87883	0.785629	1.13418	3.27045	0.801787	0.867909	0.777856	1.62123	0.697791	0.705841	1.02815	1.51936	1.42313	1.54027	1.53192	1.537
732	429.272	16.7314	pos	4.23423	3.20163	3.57324	4.84612	5.88941	5.70869	5.11593	3.28736	4.64943	3.3169	2.48853	5.17707	3.65994	4.43884	3.80532	4.79016	4.81529	3.97987	4.02667	4.08793	4.01115	3.7966	3.8287
733	280.244	18.1553	pos	2.9691	3.60726	1.65591	4.15881	4.81941	3.4534	3.02264	5.53219	2.72488	4.07925	4.065	5.05035	3.58105	2.20173	2.0277	1.8437	0.871477	0.755841	3.72789	3.54868	3.5902	3.60718	3.40322
734	213.038	7.26949	pos	0.265026	0.134888	0.147512	0.241839	0.335602	0.188995	0.123309	0.0611319	0.0974982	0.0985047	0.0360489	0.0607586	0.16064	0.210229	0.0642231	0.208465	0.0861181	0.186299	0.153326	0.151844	0.156199	0.155824	0.143865
735	136.075	14.9503	pos	0.892124	0.760045	0.764133	0.854194	0.840644	0.801049	0.807129	0.713486	0.715002	0.679359	0.632542	0.871502	0.562307	0.646675	0.617888	0.607173	0.656197	0.727603	0.69173	0.695962	0.725212	0.746017	0.698329
736	362.324	12.5892	pos	1.34362	1.77172	1.11778	0.793165	0.824726	1.12036	0.855714	1.1199	0.760136	0.98127	2.59729	0.879388	0.872817	1.20699	1.02458	0.68589	0.829283	0.720221	1.17167	1.11464	1.0709	1.11989	1.1008
737	326.207	14.9294	pos	1.41584	1.13691	1.03008	1.46258	1.4973	1.60329	1.47287	1.09998	1.02684	1.00669	0.879753	1.4706	1.06324	1.15758	1.00999	1.20751	1.17867	1.23374	1.26526	1.24373	1.17924	1.27227	1.28128
738	205.158	8.96711	pos	1.09915	0.828332	0.60983	1.21325	1.58686	0.923015	0.213415	0.567318	0.240615	0.391719	0.186732	0.339276	0.358523	0.498801	0.220331	0.514454	0.465299	0.547787	0.652072	0.648737	0.663508	0.656133	0.609183
739	294.2	12.7051	pos	0.532828	0.44343	0.246133	0.519721	1.09735	0.444079	0.358793	0.347512	0.447729	0.316823	0.187163	0.34941	0.355696	0.589095	0.446958	0.48405	0.361803	12.5601	1.28501	1.28125	1.31762	1.36916	1.37091
740	597.298	15.71	pos	0.505812	0.472561	0.569417	0.678408	0.475326	0.436038	0.368708	1.13892	2.22138	1.33164	0.404374	0.857521	1.48976	2.03489	2.10776	4.02746	0.725232	1.71112	1.18635	1.19963	1.14711	1.14996	1.10225
741	369.149	5.19901	pos	17.9285	18.5786	16.1387	17.837	13.2564	17.7882	20.0617	19.2988	15.8866	16.169	16.5248	18.8026	18.2846	16.02	15.279	15.6943	14.6973	14.194	16.6354	15.8587	16.516	17.3437	16.2766
742	463.281	14.9326	pos	10.0573	7.97058	7.14922	10.4199	10.7799	11.77	10.7134	7.76121	7.25892	7.13965	6.03345	10.3213	7.25589	8.39309	6.79259	8.30047	8.70455	8.39136	8.69751	8.81735	8.36572	9.11321	8.5154
743	475.79	15.0066	pos	0.741356	0.549699	0.434506	0.641073	0.804253	0.697968	0.39091	0.186509	0.267514	0.330812	0.207953	0.314429	0.297521	0.429378	0.324782	0.310472	0.28941	0.399874	0.472526	0.472486	0.491624	0.460469	0.45015
744	776.365	9.02317	pos	0.352661	0.140549	0.227285	0.485178	0.586489	0.649937	0.226439	0.0871455	0.484846	0.152959	0.19151	0.794437	0.0867791	0.142363	0.218165	0.170576	0.131552	0.563341	0.359585	0.365878	0.363038	0.339676	0.344354
745	233.152	7.84858	pos	10.5243	5.95257	5.77109	11.1235	20.1409	15.9699	5.9349	2.80897	6.54516	3.43393	5.25497	8.57338	1.42518	1.80853	1.72137	1.89081	1.87851	3.28982	7.65267	7.11518	7.06511	7.45241	7.31496
746	177.054	6.69091	pos	5.36449	5.88599	4.86712	7.52773	9.1333	7.0375	10.205	6.66775	11.2261	13.0065	15.7411	15.7573	5.75404	8.83872	7.16241	5.47277	5.2751	32.0531	9.82502	10.0193	10.3374	10.4081	9.62466
747	152.061	14.9376	pos	11.2539	8.26999	7.54168	10.534	11.2509	11.6592	11.0254	7.90893	8.35503	7.51837	6.40695	10.924	7.58573	8.64271	7.04114	8.03178	8.61071	8.80817	8.67569	8.78041	8.9652	9.04275	9.44682
748	195.993	29.8044	pos	0.582183	0.819253	0.911711	0.571892	0.421677	0.523217	0.61748	0.785677	0.688574	0.789067	0.8881	0.669765	0.666181	0.583703	0.611733	0.564366	0.491097	0.534233	0.598928	0.581864	0.616075	0.630816	0.626136
749	272.297	12.3546	pos	0.749016	0.901044	0.675232	0.429667	0.399484	0.586606	0.54557	0.683152	0.431933	0.629449	1.45262	0.459209	0.516398	0.624135	0.566314	0.317013	0.394945	0.349683	0.704453	0.677758	0.649091	0.703103	0.679458
750	250.143	8.26831	pos	0.686523	0.424693	0.317508	0.679556	1.51283	0.677068	0.463105	0.533178	0.639338	0.439479	0.292061	0.713997	0.422449	0.499843	0.461422	0.485364	0.529811	0.596511	0.777527	0.764367	0.776875	0.809056	0.827644
751	261.168	16.4815	pos	1.05827	0.91858	0.685495	1.03347	1.32937	1.13061	0.856356	0.643952	1.16836	0.782128	0.53307	1.08156	0.57232	0.769053	0.763694	0.926869	0.653815	1.1348	0.868808	0.887013	0.925326	0.89666	0.847252
752	455.116	0.722636	pos	1.13984	1.96942	1.6142	1.07442	0.577272	0.51968	0.916743	2.02233	1.21189	1.53218	3.21806	0.49894	2.40703	1.65604	1.08029	1.54106	0.615846	1.40539	1.34689	1.26127	1.27745	1.3514	1.27428
753	503.183	6.23502	pos	0.155901	0.101559	0.138953	0.19682	0.11998	0.132822	0.153935	0.145291	0.159253	0.128985	0.126006	0.442789	0.261685	0.391693	0.418705	0.293434	0.462425	1.01826	0.280906	0.27486	0.285448	0.262266	0.269637
754	137.059	5.27765	pos	2.3573	1.73561	2.11215	2.96048	3.37796	2.97221	2.01829	2.14597	2.65763	2.47832	2.07708	3.02244	2.21767	3.18894	2.44461	2.85617	2.21777	5.73406	2.56832	2.71343	2.75575	2.81167	2.72991
755	919.5	17.7093	pos	0.0061586	0	0.0160199	0.117819	0.126441	0.0540418	0.0325557	0.163747	1.00779	0.258748	0.0308146	0.174591	0.184542	0.415289	0.407151	0.86743	0.182351	0.472881	0.228729	0.223628	0.214506	0.223189	0.210739
756	144.832	2.4881	pos	0.000458972	0.00278086	0.0038651	0.000785728	0.000361271	0	0.196126	0.159054	0.198441	0.194516	0.0783249	0.0183082	0.161162	0.152635	0.231072	0.264843	0.331494	0.124639	0.119795	0.112525	0.114881	0.121092	0.113337
757	126.043	14.947	pos	1.29631	1.02407	0.917877	1.18518	1.39017	1.26672	1.1159	0.882491	0.887331	0.840344	0.700594	1.11662	0.805153	0.92992	0.791311	0.891112	0.971191	0.967566	0.952598	1.02175	1.01924	1.01485	1.04179
758	419.241	8.22462	pos	0.474787	0.194531	0.201947	0.461245	0.881352	0.708667	0.133355	0.105171	0.145916	0.150486	0.0559566	0.16321	0.0453258	0.0672586	0.0393723	0.0547067	0.0607217	0.156127	0.273318	0.255988	0.250702	0.264627	0.264938
759	393.35	20.6996	pos	0.138971	1.16301	0.198376	0.324962	0.457797	0.409873	0.0206879	1.8055	0.0883167	0.728716	0.676787	0.409301	0.0648482	0.612842	0.108598	0.0998898	0.13448	0.0351878	0.405129	0.411246	0.384783	0.384668	0.409991
760	283.201	15.361	pos	1.14608	0.891573	0.671615	0.986845	1.29798	0.988864	0.629196	0.464032	0.566732	0.554653	0.394207	0.67116	0.476578	0.663198	0.521037	0.520279	0.530118	0.625799	0.746977	0.765817	0.782515	0.769958	0.717285
761	338.209	14.923	pos	1.26	0.964032	0.922768	1.31534	1.2986	1.41194	1.35626	0.936828	0.908108	0.890505	0.737941	1.30964	0.900055	1.07453	0.802941	1.02822	1.08426	1.06402	1.15865	1.09588	1.06672	1.07222	1.08753
762	105.069	16.3257	pos	5.40932	4.74041	3.89882	4.95077	5.59365	5.1844	4.44785	3.45946	3.43365	3.46851	2.98924	4.29597	3.32597	3.59112	3.01523	3.46695	3.49276	4.1581	4.08619	4.04625	4.0582	4.349	4.00126
763	274.18	16.4455	pos	1.7252	1.51191	1.11799	1.6055	1.87801	1.69394	1.3595	0.997698	0.982081	0.859135	0.836022	1.36058	0.959756	1.04655	0.827036	1.02644	1.02468	1.32626	1.25383	1.29307	1.30587	1.30433	1.20597
764	482.403	18.6588	pos	0.165611	0.237888	0.19658	0.122507	0.0849361	0.130353	0.108048	0.198397	0.143185	0.195077	0.306655	0.174133	0.184847	0.159477	0.158057	0.135948	0.120731	0.124686	0.166647	0.156115	0.161619	0.158551	0.152587
765	187.125	7.83565	pos	0.476461	0.340068	0.351816	0.538958	0.848645	0.713703	0.398957	0.287338	0.453258	0.315448	0.403521	0.503402	0.240369	0.27517	0.245809	0.259283	0.232816	0.348024	0.417781	0.418638	0.415592	0.43651	0.448406
766	391.91	17.0705	pos	0.728395	0.587592	0.578839	0.794672	0.980506	0.82316	0.637307	0.453491	0.508822	0.509542	0.265125	0.570462	0.734133	0.800917	0.5719	0.706656	0.653102	0.637938	0.614245	0.616027	0.649952	0.651939	0.607722
767	239.169	17.0626	pos	1.81015	1.51012	1.3767	1.77948	2.22556	1.94161	1.50365	1.15506	1.20707	1.1638	0.851593	1.41666	1.57769	1.68277	1.25662	1.5242	1.43509	1.54863	1.48623	1.50068	1.52256	1.54257	1.41074
768	251.163	9.93466	pos	3.99944	2.18608	2.29928	5.74654	9.65322	4.2436	0.580006	3.06456	0.810163	0.955705	0.986385	0.599584	2.49843	3.33331	1.55668	4.497	2.96514	3.54905	3.33066	3.17826	3.1605	3.13034	3.03369
769	624.211	7.6783	pos	0.0759468	0.114825	0.153021	0.0954389	0.0938926	0.126664	0.169864	0.102988	0.115209	0.141042	0.117112	0.30269	0.160113	0.23988	0.246575	0.209445	0.312465	0.818929	0.180286	0.176635	0.174516	0.187427	0.171805
770	344.073	14.4645	pos	0.0336499	0.005409	0.012013	0.0225639	0.0508121	0.0382345	0.251358	0.0418923	0.0533122	0.0445549	0.0509498	0.0339088	0.686208	0.87533	0.435239	0.702075	0.966066	38.6953	2.56571	2.44623	2.42923	2.63597	2.53175
771	295.131	3.79567	pos	0.125535	0.102363	0.132441	0.0760783	0.0836363	0.14867	0.399548	0.611347	0.599164	0.533961	0.214868	0.258529	1.43436	1.28259	2.71737	1.59512	2.75312	0.982347	0.795639	0.774121	0.771221	0.727202	0.750475
772	107.084	17.0624	pos	0.951389	0.824523	0.717724	0.940664	1.11461	0.935349	0.752836	0.566763	0.651254	0.655947	0.465394	0.727517	0.825151	0.906105	0.694254	0.793191	0.76328	0.804878	0.799157	0.805898	0.771929	0.802159	0.743249
773	431.252	18.0421	pos	5.4215	7.21211	14.3287	15.4635	16.0182	10.5567	7.99221	12.7788	24.0787	14.9467	9.05219	16.0171	11.5652	15.0603	12.814	15.2759	9.03399	13.0255	14.5215	13.3456	14.1494	14.4477	13.8765
774	557.232	9.79868	pos	1.22825	1.20491	1.09199	1.12257	1.62496	1.25798	0.394385	0.5038	0.807504	0.459185	0.284996	0.478907	0.574322	0.834537	0.438613	0.96266	0.641472	0.861917	0.953308	0.946826	0.976803	1.01326	1.01946
775	373.22	6.81607	pos	8.54901	6.4842	6.25755	6.67861	9.27421	8.72379	5.6276	4.57745	4.74025	4.3952	4.59614	5.49402	4.4646	5.16451	5.10226	3.85959	4.42449	4.30597	6.24425	5.84925	6.22513	6.41326	6.09229
776	239.142	14.9533	pos	6.41403	4.57584	4.07957	5.81824	6.83308	6.78137	5.22043	3.61547	4.03284	3.55593	2.94096	5.37637	3.65688	4.34257	3.54349	4.07547	4.39073	4.60561	4.87006	5.03195	4.65992	4.82312	4.63147
777	60.0439	16.3995	pos	13.3613	15.5779	15.5293	12.1764	9.72583	10.3202	12.741	13.3205	12.7413	12.5881	13.5071	12.8674	11.6414	11.0296	10.5642	10.7104	10.0404	11.0102	12.1183	12.0802	11.6892	12.8392	12.2256
778	70.0551	0.728011	pos	2.61486	2.60859	4.20421	1.91404	1.14269	3.55949	11.5994	8.30281	8.86976	6.00122	11.2563	9.01922	9.20512	6.00105	9.75667	5.43778	8.26469	5.75585	5.9583	6.00315	6.17645	6.39258	6.40993
779	161.094	14.2503	pos	0.985937	0.692872	0.560142	0.923967	1.41214	1.18667	0.776468	0.584081	0.732922	0.647117	0.492312	1.08725	0.556293	0.667265	0.596049	0.602875	0.705665	1.78234	0.86075	0.839622	0.898624	0.910515	0.857958
780	156.074	0.683809	pos	0.843536	0.724281	5.28871	0.852701	0.511258	1.7555	6.2405	6.11695	5.82411	4.65502	2.52659	3.79641	5.77759	7.41213	14.3708	8.53344	13.8402	6.92769	5.61699	5.3893	5.32437	5.36423	5.10339
781	180.121	5.19393	pos	1.15541	1.06291	1.01649	1.19796	1.04817	1.18253	1.21861	1.21699	0.992048	0.987126	1.01426	1.13412	1.09033	1.01135	0.944627	1.03654	0.897386	1.04702	1.03691	1.01927	1.04669	1.11389	1.06339
782	545.203	8.74024	pos	0.113736	0.0531675	0.0435043	0.188318	0.183323	0.210575	0.452824	0.133869	0.140298	0.102644	0.128956	0.730032	0.181712	0.405318	0.416265	0.171056	0.36194	1.01655	0.342121	0.334022	0.356996	0.360434	0.360131
783	227.091	4.93942	pos	0.315584	0.221101	0.31352	0.730728	0.45844	0.439859	0.553589	0.67402	0.522569	0.611041	0.374245	0.49014	0.182364	0.283284	0.265245	0.519749	0.329134	0.866671	0.430118	0.440041	0.446168	0.453108	0.470997
784	254.494	18.621	pos	0.100058	0.107532	0.0663427	0.129426	0.16459	0.135687	0.104286	0.201707	0.0933992	0.123187	0.16723	0.178198	0.138789	0.0634675	0.0792712	0.0705732	0.0413827	0.042123	0.14163	0.136978	0.135377	0.139917	0.129538
785	209.152	7.32659	pos	1.83133	1.19987	1.33061	1.62263	3.23513	1.71793	1.01613	0.69417	1.19901	0.669684	0.506424	0.517889	1.45834	1.82868	0.695371	1.81773	0.814973	1.81732	1.36116	1.38438	1.42602	1.35939	1.29704
786	325.104	7.6833	pos	1.38288	0.905825	1.05527	1.9706	2.09886	2.06064	1.14788	1.42631	1.64308	1.66283	1.671	1.96934	0.974067	1.8282	1.58641	1.68379	1.27451	4.16664	1.8552	1.73885	1.70761	1.7599	1.71122
787	410.21	19.4949	pos	0.116291	0.173616	0.159976	0.16237	0.106658	0.16542	0.107951	0.248425	0.15058	0.161341	0.153625	0.146479	0.300961	0.262067	0.268295	0.224326	0.245181	0.238591	0.218079	0.199825	0.205391	0.204782	0.202231
788	146.827	2.4881	pos	0.000391646	0.000666943	0.000852643	0.00178493	0	0.000934066	0.127335	0.101939	0.128585	0.12322	0.0431605	0.00333507	0.109243	0.0998461	0.158536	0.175299	0.238558	0.0837576	0.0796815	0.0766983	0.0794755	0.0745917	0.0813596
789	197.131	14.2483	pos	2.38853	1.33491	1.02832	2.22351	3.01734	2.8409	1.9426	1.23228	1.55607	1.40013	1.01916	2.5062	1.0517	1.31622	1.26665	1.20455	1.53713	1.80191	1.82863	1.77526	1.80635	1.94269	1.83425
790	337.966	0.639208	pos	0.24037	0.240139	0.292585	0.236314	0.161035	0.180242	0.177737	0.190174	0.178818	0.221426	0.190607	0.151636	0.15842	0.161857	0.171054	0.124315	0.106524	0.156696	0.194165	0.189749	0.179481	0.180895	0.190612
791	289.177	10.375	pos	0.459532	0.364232	0.295764	0.576957	1.05396	0.522842	0.335019	0.490296	0.519557	0.372155	0.307627	0.561529	0.428866	0.483265	0.473572	0.433829	0.482854	0.467233	0.725505	0.69977	0.736744	0.7281	0.769793
792	276.157	8.88706	pos	0.450859	0.266753	0.213698	0.432542	1.02058	0.432121	0.217016	0.216262	0.325647	0.204465	0.090923	0.283829	0.167817	0.249047	0.169082	0.165539	0.174301	0.241392	0.394253	0.389991	0.410898	0.378044	0.378701
793	721.248	1.99315	pos	0.332708	0.357165	0.428937	0.296343	0.266422	0.320301	0.352932	0.465342	0.360129	0.4359	0.388132	0.374631	0.382778	0.328188	0.350198	0.285848	0.269279	0.308487	0.358057	0.352525	0.372551	0.358594	0.338464
794	81.0665	1.99892	pos	5.12597	4.78008	7.04932	5.92637	5.45891	5.82104	8.76777	10.2612	9.87988	10.0129	9.61765	8.72073	9.03681	9.60399	7.5474	8.27052	7.7851	9.00073	7.53567	7.26943	7.61475	7.84625	7.93525
795	408.149	2.26607	pos	0.686292	0.860388	0.862982	0.584918	0.438168	0.414396	0.6032	0.50686	0.51225	0.707304	0.97037	0.535595	0.508224	0.513902	0.470516	0.389689	0.391102	0.449222	0.531926	0.53148	0.535076	0.495061	0.506919
796	371.163	4.95437	pos	1.11825	0.717405	0.77646	1.31418	1.15164	1.62083	2.17249	1.69056	1.42781	1.57789	1.27976	2.12684	1.58942	1.53356	1.21706	1.57511	1.52081	1.46736	1.41355	1.3992	1.4759	1.49492	1.51363
797	202.105	1.85306	pos	0.668196	0.86271	1.22115	1.19073	0.460506	0.582402	1.25487	1.70078	1.58057	1.88582	2.08211	0.703554	1.93997	1.63971	1.45499	1.83124	1.41481	1.42762	1.31597	1.29717	1.3213	1.24178	1.22438
798	445.366	23.45	pos	0.173523	0.0627753	0.691789	0.510261	0.322058	0.485278	0.261548	0.569018	1.00775	0.700371	0.318547	0.500695	0.288788	0.340801	0.333466	0.529086	0.293639	0.306448	0.444313	0.419806	0.415467	0.425106	0.40475
799	169.026	17.7589	pos	0.553476	0.839829	1.68333	1.81064	1.63253	1.16162	0.938804	1.58283	4.22661	1.99884	1.15481	1.90988	1.05985	1.42647	1.39461	2.2489	0.842155	1.47112	1.69122	1.66052	1.73127	1.79551	1.79226
800	439.154	0.687377	pos	0.703933	0.499718	0.42096	0.361539	0.897222	0.957005	1.06798	0.854721	0.902333	0.675871	0.26304	1.13721	0.325724	0.185179	0.736128	0.220599	0.781203	0.509261	0.595441	0.564076	0.56828	0.610323	0.570084
801	249.147	4.03437	pos	0.569469	0.200721	0.208419	0.482046	0.559777	0.489866	0.811455	0.267856	0.752982	0.539529	0.610698	0.493952	0.486915	0.500138	0.2688	0.318689	0.246916	0.845729	0.480099	0.477315	0.492817	0.475978	0.447807
802	322.185	9.725	pos	0.677898	1.11724	1.1468	0.532346	0.253807	0.431593	0.85099	1.20098	0.933602	1.01363	1.34704	0.898299	0.830979	0.627325	0.797288	0.585672	0.582952	0.472534	0.628588	0.628946	0.624536	0.58406	0.594394
803	632.322	8.82141	pos	0.358993	0.225435	0.170741	0.399011	0.483296	0.303662	0.0795118	0.0674112	0.188243	0.101458	0.19783	0.117238	0.0406927	0.0452807	0.0428784	0.0596405	0.0599421	0.0815043	0.196049	0.197283	0.198374	0.200747	0.183406
804	377.145	4.66202	pos	0.424749	0.466224	0.476255	0.471287	0.520916	0.451453	0.655612	0.468923	0.652509	0.464801	0.353475	0.616132	0.390891	0.435348	0.376364	0.379273	0.371925	0.769171	0.496548	0.492092	0.45893	0.464295	0.483082
805	153.069	16.3433	pos	9.24714	8.10815	6.09627	8.76946	9.834	9.04193	7.78155	5.60294	5.31296	5.48914	4.6403	7.23467	5.28031	5.67265	4.92541	5.70671	5.94319	7.01984	6.72035	6.63473	6.72197	7.22333	6.72013
806	382.256	9.26295	pos	0.0585661	0.0735478	0.0739722	0.19573	0.0963409	0.0554275	0.0667261	0.0506914	0.0834302	0.104903	0.180238	0.0447008	0.286337	0.192807	0.182277	0.636024	0.345883	0.238606	0.180132	0.16967	0.173538	0.165408	0.166579
807	222.081	4.32812	pos	0.118497	0.118602	0.112677	0.135536	0.126401	0.146531	0.456934	0.257786	0.288324	0.401597	0.261268	0.394011	0.213315	0.22445	0.251295	0.241254	0.257444	0.406084	0.220174	0.223896	0.217233	0.237135	0.229085
808	309.227	18.6362	pos	1.92132	3.4051	1.32002	1.12133	1.05959	0.890824	1.42979	1.64681	0.85317	1.37979	1.19281	0.715286	2.826	1.99329	1.89144	1.51678	1.14017	2.04946	1.58414	1.46275	1.48357	1.47702	1.45704
809	325.111	0.860546	pos	7.26675	11.597	9.60665	7.03059	5.32791	6.19487	5.01313	5.32247	5.63138	6.59904	6.89337	6.95449	4.89254	4.7721	4.03042	3.3682	2.9069	3.34379	5.13917	4.93339	5.12402	5.38619	4.9727
810	259.127	1.49297	pos	0.180108	0.189874	0.244922	0.311817	0.13093	0.157181	0.60605	0.516203	0.386107	0.392904	0.465827	0.353305	0.472257	0.39437	0.2285	0.378252	0.249436	0.335728	0.30054	0.275311	0.293922	0.299756	0.291053
811	233.153	11.0839	pos	0.46608	0.531901	0.286689	15.7496	3.54723	0.497802	0.158653	5.07583	3.11505	13.4467	4.60765	0.391983	3.0413	2.22902	1.82521	2.39056	0.735264	0.551629	3.1964	2.99942	3.22526	3.2925	3.23016
812	313.126	1.98611	pos	2.56642	2.39338	3.12631	2.64128	2.56126	2.71928	3.7936	4.25618	4.22269	4.18076	4.30581	3.69067	3.92879	4.14527	3.19493	3.48859	3.23963	3.78948	3.45082	3.43885	3.41775	3.30182	3.17486
813	152.061	17.0547	pos	6.14639	4.9617	4.28059	5.80053	7.1018	6.14476	4.88447	3.24516	3.71492	3.37588	2.42759	4.46492	4.86896	5.39894	3.88726	4.63323	4.32702	4.88191	4.84121	4.92016	4.91182	5.11079	4.6351
814	713.36	0.715621	pos	0.491027	0.889744	0.980821	0.734031	0.267366	0.317558	0.72042	1.06923	0.900691	0.860177	1.40546	0.460662	1.09872	1.02158	0.760359	0.930747	0.737957	0.669667	0.834828	0.819638	0.815302	0.858732	0.780083
815	169.085	1.991	pos	27.438	26.5063	34.9077	31.0692	29.6449	31.2523	45.8054	50.8742	50.1968	48.8758	49.1598	43.9104	49.2654	51.2648	38.4541	42.4061	39.2665	47.0145	40.3338	39.5747	41.2881	39.377	37.5298
816	744.323	4.98718	pos	0.199848	0.243933	0.251916	0.459393	0.310738	0.252637	0.165459	0.154495	0.447387	0.134392	0.220315	0.159663	0.130049	0.197801	0.118182	0.255549	0.11389	0.378685	0.229753	0.233451	0.214466	0.218361	0.22254
817	65.0381	1.12105	pos	0.351759	0.808741	0.464609	0.325333	0.233965	0.237634	0.390008	0.414515	0.409693	0.469732	0.612462	0.309457	0.768716	0.569165	0.403251	0.510575	0.339178	0.341575	0.367856	0.389229	0.397322	0.379019	0.401027
818	293.207	14.5416	pos	1.99633	2.29139	1.04739	0.960033	0.76811	1.08587	0.514247	0.35002	0.316887	0.381485	0.57401	0.538556	0.478242	0.546757	0.446736	0.492409	0.620355	0.472128	0.775679	0.708798	0.741654	0.718404	0.73169
819	401.27	14.5353	pos	0.708662	0.486982	0.484865	0.929281	1.15305	0.992877	1.00623	0.908356	0.807368	0.922547	0.480524	1.01641	1.01029	1.09424	0.947719	1.24343	1.29238	0.791247	1.10538	1.00905	1.03572	1.05323	1.02688
820	406.327	20.5957	pos	0.334557	0.498433	0.524798	0.334168	0.249745	0.320484	0.373256	0.482695	0.371011	0.433843	0.481459	0.385982	0.413365	0.364566	0.341945	0.305388	0.278603	0.321824	0.376667	0.352441	0.351311	0.357656	0.343196
821	542.319	15.7163	pos	1.05208	2.79103	2.48494	1.29948	1.23343	1.01048	1.74974	1.30723	1.20109	0.960372	1.89629	1.12001	1.11437	2.18975	1.0126	1.97667	1.70631	1.54671	1.47449	1.43405	1.45973	1.42337	1.34511
822	292.189	8.99812	pos	3.45192	1.47668	1.23675	3.88752	5.82393	6.01697	5.19133	3.50039	2.14423	2.83048	2.01991	6.62395	1.31354	1.73418	1.45792	1.38438	1.24859	6.39178	3.62618	3.44535	3.573	3.42414	3.31953
823	284.111	1.4249	pos	12.4328	41.4072	11.4254	5.73614	5.16589	2.32587	0.509249	1.61666	0.691853	0.610599	3.47086	0.569691	21.7457	4.6119	16.0716	6.31057	5.48234	3.25308	7.90974	7.90202	7.71037	8.12349	8.45223
824	227.164	13.0534	pos	0.596922	0.743875	0.20257	0.0826	0.173313	0.250051	0.834973	0.424782	0.0734461	0.238305	0.400486	0.124598	0.315873	0.128351	0.304068	0.0809966	0.0752418	0.276878	0.269874	0.278824	0.290144	0.26733	0.267944
825	515.384	16.4596	pos	1.62127	1.46557	1.11234	1.55522	1.87614	1.66025	1.31974	0.964714	0.972337	0.816695	0.810929	1.32219	0.92436	1.04781	0.846749	0.976757	0.963622	1.3758	1.23543	1.21062	1.26229	1.27715	1.16736
826	328.226	14.7278	pos	2.2352	1.85177	1.48135	2.59289	2.34601	3.37862	4.12637	2.40586	2.05452	2.40382	1.88895	3.85612	2.94922	3.48935	2.58814	3.40915	3.73135	2.91259	2.67301	2.52599	2.71504	2.76302	2.74646
827	301.213	16.2903	pos	2.3983	2.0017	1.58931	2.29356	2.75086	2.44551	1.94112	1.32904	1.32549	1.40073	1.11235	1.6919	1.35022	1.53505	1.27921	1.42792	1.51441	1.68433	1.67765	1.63027	1.79343	1.72725	1.71424
828	227.142	14.9423	pos	1.17716	0.889497	0.800144	1.02759	1.11116	1.18506	1.18735	0.829763	0.866882	0.79982	0.744249	1.12299	0.894501	1.01604	0.785535	1.0045	1.07967	0.91156	0.982016	0.910313	0.98388	0.944504	0.922479
829	245.225	18.495	pos	4.36947	5.43922	7.32692	7.28933	5.97615	5.90942	6.63396	7.53621	6.74574	6.5373	4.16607	7.6121	5.95368	5.65253	5.34518	5.54868	6.05248	5.34931	5.86465	5.8131	6.22852	6.16295	5.77127
830	680.292	8.81632	pos	0.470526	0.218107	0.318751	0.319628	0.542043	0.563286	0.216695	0.172282	0.186024	0.159652	0.133087	0.239689	0.199492	0.238271	0.187093	0.302637	0.299196	0.165622	0.282164	0.279403	0.292091	0.303977	0.281849
831	295.207	16.3847	pos	1.60693	1.7171	1.05425	1.39055	1.65388	1.48846	1.19766	0.909655	0.843349	0.82844	0.940494	1.04263	1.0594	1.05127	0.985	0.948657	0.918601	1.14595	1.14588	1.05546	1.10344	1.13509	1.07137
832	746.317	5.04104	pos	0.708094	1.11926	0.930159	1.38256	0.914605	1.13446	2.03053	1.00704	1.80394	2.012	0.744585	2.50728	2.01165	2.578	1.62001	3.46112	1.84558	4.72125	1.91813	1.95823	1.80172	1.90552	1.82089
833	93.0692	6.79597	pos	0.860635	0.643026	0.651428	0.684631	1.01067	0.86611	0.573994	0.524755	0.531621	0.519209	0.549104	0.615281	0.549788	0.617524	0.616044	0.503791	0.538469	0.565267	0.642241	0.63159	0.689252	0.668156	0.672715
834	335.123	1.61385	pos	0.12547	0.0813238	0.210979	0.362666	0.103055	0.263434	3.237	1.30964	1.84431	2.27967	1.67663	1.06704	0.366893	0.363157	0.825945	0.444699	0.301929	0.751288	0.732028	0.707272	0.690561	0.688318	0.665223
835	346.127	2.14996	pos	0.0835611	1.01429	0.125658	0.0603624	0.0339533	0.0191834	0.00849413	0.0372314	0.0114167	0.0155478	0.0837647	0.00863182	1.88402	0.226331	0.883134	0.277274	0.236893	0.187084	0.242085	0.254287	0.24915	0.263458	0.262572
836	678.26	5.70497	pos	0.146682	0.0402232	0.117943	0.0599812	0.181852	0.156143	0.262188	0.146295	0.205651	0.38259	0.258125	0.396986	0.140834	0.163946	0.190859	0.112163	0.13969	0.196583	0.181916	0.189172	0.174123	0.185148	0.175141
837	215.141	16.2874	pos	1.2153	1.16802	0.961543	1.97652	2.06513	2.15087	0.941796	1.38315	1.34633	0.837261	1.09436	1.78345	0.764365	1.54027	1.34933	1.55895	1.64533	1.61112	1.70783	1.66684	1.60417	1.57577	1.58048
838	644.491	17.7916	pos	0.0979905	0.142552	0.112083	0.0950436	0.0631151	0.0855041	0.0639369	0.127756	0.10564	0.184564	0.178722	0.135479	0.154569	0.117404	0.110762	0.123258	0.0683383	0.106123	0.107352	0.111953	0.116876	0.117193	0.113192
839	89.0376	7.72919	pos	0.958411	0.845685	1.30836	1.3073	1.0366	1.28908	2.67502	2.32022	2.94573	2.44688	2.32216	2.38738	2.61656	2.94265	2.23984	2.62217	2.11696	4.08847	2.15426	2.14671	2.10117	2.30125	2.22106
840	384.196	1.19272	pos	0.976484	1.39884	1.37563	0.90793	0.162888	0.22779	0.622644	1.84522	1.17812	0.330782	0.988241	0.522399	1.35056	0.974304	0.984495	0.707061	0.32514	1.33329	0.678117	0.666845	0.667935	0.716573	0.713425
841	447.247	18.737	pos	2.90179	4.56817	9.21499	5.84331	5.25488	3.6032	1.98748	2.13984	5.76051	2.85943	2.43743	4.05841	2.46749	3.07759	2.07745	3.27132	2.71416	2.62323	3.76678	3.54398	3.58576	3.86322	3.65724
842	182.08	1.00532	pos	2.33129	4.31254	3.128	2.23951	1.9386	1.80189	2.34441	5.57933	4.37725	2.80015	3.26545	2.30702	11.6709	4.73357	26.4184	12.4859	18.0126	5.7112	6.77502	6.98426	7.21081	6.96763	6.55613
843	233.135	14.9162	pos	1.40553	1.07277	0.956533	1.30967	1.40283	1.57938	1.63242	1.9931	1.10681	0.956489	0.823602	1.6211	1.11194	1.30828	1.00717	1.21285	1.3728	1.26066	1.25489	1.2206	1.3155	1.30918	1.32816
844	221.147	16.3178	pos	4.33197	3.73183	3.09519	4.06443	4.36124	3.98272	3.38241	2.51408	2.41978	2.43501	2.1497	3.1641	2.34751	2.74112	2.22293	2.66274	2.73064	3.18418	3.38264	3.24818	3.1182	3.23404	3.0974
845	463.137	13.6243	pos	0.0302116	0.0211883	0.0833669	0.13185	0.0809373	0.0688337	0.169153	0.222254	0.136588	0.85069	0.139906	0.0896359	0.100248	0.0770626	0.0271012	0.102447	0.0361493	0.209741	0.127525	0.127338	0.138335	0.134108	0.13378
846	175.147	6.80522	pos	17.1941	12.2058	11.5876	13.3234	20.3615	17.9829	10.2878	8.62116	8.82412	7.94968	8.15898	10.463	8.22902	10.0196	9.8257	7.10883	8.77363	8.28246	12.3689	11.5351	12.2197	12.0701	11.404
847	206.107	14.9303	pos	1.51146	1.13006	1.03916	1.50617	1.55818	1.69541	1.63553	1.14861	1.21081	1.02395	0.956134	1.64068	1.1344	1.30082	0.981012	1.22115	1.36804	1.29648	1.27804	1.25328	1.27471	1.35886	1.34403
848	587.443	21.5879	pos	0.498354	0.492038	0.233333	0.432794	0.615816	0.49616	0.154358	0.103461	0.125532	0.110224	0.0802974	0.121066	0.266448	0.390661	0.138378	0.333982	0.314751	0.109559	0.240125	0.236948	0.245917	0.22937	0.224774
849	126.044	16.3221	pos	2.11874	2.04182	1.3531	1.9937	2.22944	2.03795	1.64257	1.25269	1.13915	1.2239	1.07061	1.59316	1.18648	1.26834	1.05376	1.25897	1.25214	1.46547	1.58995	1.47037	1.54302	1.46477	1.48497
850	229.106	5.28039	pos	1.28818	1.13139	1.42047	3.42992	2.44644	2.25755	1.72915	2.83113	2.09246	1.49814	1.5749	1.89025	1.699	2.09872	1.65871	3.12179	1.75999	2.41673	2.21038	2.11354	2.10064	2.05775	2.00791
851	285.174	14.7664	pos	0.360415	0.285774	0.271002	0.39028	0.414212	0.359494	0.465377	0.308239	0.275989	0.309537	0.215851	0.456481	0.307327	0.362546	0.300951	0.377103	0.425215	0.364729	0.335072	0.341424	0.367713	0.350897	0.344088
852	192.084	16.4018	pos	1.58872	1.42963	1.00686	1.48206	1.71898	1.51158	1.26648	0.988634	0.929954	0.897539	0.843949	1.19545	0.884554	0.95894	0.792543	0.993798	1.00581	1.18614	1.19227	1.13114	1.20831	1.24715	1.21771
853	454.292	16.0986	pos	7.09433	8.51365	9.49004	4.98163	3.34334	3.23333	4.37379	3.29179	2.85636	2.43681	5.53134	2.23307	2.40195	3.84956	1.59454	2.54154	2.48776	2.13709	3.85001	3.56572	3.69455	3.59125	3.52301
854	542.694	1.9961	pos	0.119829	0.10144	0.164079	0.105214	0.0943832	0.12461	0.16493	0.227421	0.184681	0.181802	0.270682	0.170297	0.212466	0.151045	0.171148	0.150394	0.134744	0.136188	0.161242	0.160651	0.158321	0.150405	0.149671
855	284.292	20.2295	pos	25.2399	18.6141	13.9585	31.609	39.1666	36.0494	19.8843	42.8408	20.1054	25.5616	26.4996	41.3187	27.2883	15.6399	18.4565	19.1215	10.7377	13.8181	30.8433	28.4072	30.4714	30.3343	28.8896
856	312.136	1.37997	pos	0.548961	1.69988	1.19838	0.578878	0.453967	0.240113	0.247662	0.338706	0.133846	0.183495	0.406189	0.101449	2.2185	0.539121	0.631226	0.565051	0.385889	0.563906	0.530899	0.550866	0.548293	0.579253	0.574799
857	166.174	5.19901	pos	0.256789	0.165587	0.134738	0.255058	0.292503	0.309098	0.281742	0.196443	0.169066	0.155913	0.156189	0.242454	0.214019	0.213269	0.174921	0.216849	0.200768	0.23873	0.223731	0.211876	0.221794	0.220707	0.205341
858	474.232	6.34138	pos	0.612433	0.347101	0.401346	0.69337	1.10121	0.817005	1.11788	0.456772	0.693882	0.536743	0.646638	0.619415	0.577399	0.78705	0.374406	0.615647	0.350707	0.970121	0.647319	0.614528	0.643172	0.678971	0.636822
859	274.18	17.0044	pos	0.841653	0.561552	0.416473	0.717321	0.969811	0.839155	0.601766	0.357267	0.377539	0.332784	0.284145	0.582834	0.406385	0.476998	0.367738	0.461512	0.443381	0.655533	0.554188	0.586644	0.53819	0.566433	0.54012
860	285.114	1.47511	pos	1.49795	5.06234	2.02582	1.2203	1.05874	0.737537	0.803345	1.00737	0.815812	1.17705	1.28288	0.605901	3.00072	1.25114	2.15054	1.03865	0.654639	0.526939	1.32623	1.30946	1.30445	1.31151	1.41898
861	312.142	6.15397	pos	0.121753	0.374228	0.57847	0.0937692	0.0939806	0.0970659	0.0342036	0.175881	0.0343323	0.0240612	0.12344	0.093428	2.82273	0.350246	0.475741	0.589384	0.385576	0.426027	0.348581	0.343921	0.362772	0.368989	0.374033
862	249.147	8.82985	pos	1.04532	0.620035	0.479158	1.2418	1.92189	1.01489	0.254476	0.277705	0.56038	0.358994	0.575682	0.356334	0.188367	0.217749	0.171175	0.236078	0.204891	0.498726	0.595955	0.588683	0.62139	0.597818	0.561692
863	431.292	22.4915	pos	2.08166	1.49345	1.14427	1.98552	2.07697	2.44779	1.61203	0.941236	0.978263	0.694393	0.842343	1.51158	1.49194	1.69512	1.31722	1.8858	2.13713	0.973414	1.48598	1.44111	1.50949	1.58947	1.49014
864	107.085	16.3015	pos	2.35352	2.12757	1.65374	2.24728	2.59158	2.30415	2.02281	1.56287	1.42039	1.53561	1.26356	1.84082	1.45451	1.61892	1.26711	1.51869	1.62431	1.80246	1.72705	1.7602	1.85045	1.884	1.7778
865	390.609	16.2812	pos	0.30566	0.315961	0.263702	0.277439	0.282488	0.29653	0.267869	0.222539	0.221865	0.239892	0.210892	0.255819	0.224132	0.21897	0.211007	0.221924	0.219907	0.247921	0.247764	0.226893	0.242546	0.248593	0.239846
866	603.435	22.4491	pos	1.3653	0.975506	0.752322	1.25844	1.33889	1.57501	1.14475	0.643563	0.627566	0.490977	0.572458	1.0261	0.936294	1.08274	0.908663	1.21057	1.35597	0.640699	1.03688	0.944906	0.989004	0.986245	0.956657
867	750.201	1.99113	pos	1.40462	1.54231	1.9802	1.29058	1.0611	1.33154	1.69809	2.17606	1.78467	1.98962	1.86975	1.85911	1.75364	1.47916	1.5069	1.28876	1.20692	1.32391	1.50778	1.45677	1.5703	1.57531	1.47031
868	308.09	5.71547	pos	0.145947	0.226526	0.286788	0.607405	0.371423	0.193042	0.194312	0.254641	0.282157	0.11365	0.202817	0.323581	0.595956	0.964187	0.272121	1.20721	0.856699	0.91795	0.470294	0.433002	0.446587	0.457126	0.432144
869	552.278	9.79729	pos	0.708082	0.533535	0.443275	0.610207	1.42541	0.831541	0.103273	0.118944	0.285551	0.11677	0.060486	0.134049	0.145656	0.301569	0.121193	0.415897	0.222446	0.353571	0.46502	0.433664	0.439986	0.422894	0.431851
870	217.153	18.4631	pos	0.544453	0.505582	0.440715	0.654135	0.707459	0.661637	0.532663	0.382381	0.372317	0.353492	0.377255	0.523993	0.483216	0.503619	0.298369	0.460846	0.396276	0.510168	0.464986	0.423014	0.460687	0.447491	0.451601
871	476.275	14.6922	pos	0.95893	0.961839	1.14345	0.95254	1.26759	0.983463	1.17612	0.753168	1.03378	0.69529	0.995241	0.836462	0.498628	1.53488	1.02481	1.44017	1.03405	1.54299	1.12967	1.14789	1.10361	1.1531	1.05332
872	210.134	16.3527	pos	2.03644	1.76506	1.35174	1.94053	2.24283	2.07985	1.68477	1.17694	1.2214	1.1811	0.995496	1.55836	1.12777	1.29919	1.03393	1.24384	1.32492	1.57468	1.53344	1.437	1.46307	1.56557	1.46199
873	615.493	24.2915	pos	4.2728	2.54637	3.23066	3.31502	2.15677	3.04234	2.39027	2.54996	2.40973	3.23935	2.25722	2.75958	3.88524	4.36453	3.96617	2.7014	2.90317	3.27889	2.44512	2.4316	2.39642	2.32153	2.23765
874	335.255	15.6173	pos	1.20874	0.906923	0.670041	1.41853	2.47909	1.4055	0.659178	0.857763	2.42126	1.43865	0.580766	1.37017	0.648081	1.19728	0.809324	1.07368	0.746883	2.49094	1.32731	1.28855	1.21032	1.2901	1.23715
875	466.291	17.7327	pos	0.949615	0.917787	1.88017	2.46647	2.17314	1.77291	1.47918	3.19496	6.74866	3.80538	1.69057	3.01452	3.26246	4.03404	4.18725	5.84121	2.52395	3.94089	3.1639	3.04905	3.06536	3.32053	3.06201
876	215.141	16.738	pos	0.679131	0.391972	0.389779	0.818641	0.850581	2.15889	0.941682	0.577224	0.553196	0.517695	0.418532	1.82458	0.650255	0.744014	0.619643	0.781135	0.842652	0.627574	0.701445	0.663597	0.652556	0.665414	0.634927
877	758.436	17.5591	pos	0.288589	0.272627	0.27712	0.279755	0.246967	0.289635	0.335032	0.296497	0.17929	0.326865	0.149396	0.353731	0.246244	0.216227	0.223784	0.0937625	0.206839	0.205192	0.241965	0.264428	0.258494	0.252308	0.264268
878	159.116	17.063	pos	3.33185	2.9469	2.84017	3.44075	4.15597	3.56091	2.87619	2.13554	2.43587	2.40175	1.53518	2.66425	3.15108	3.3786	2.6723	3.0827	2.82438	2.82631	2.78964	2.86747	2.8353	3.0611	2.83711
879	464.209	8.63799	pos	0.70019	0.254412	0.358864	0.842742	1.15369	1.18081	1.22606	0.605178	0.580729	0.534911	0.501462	1.19076	0.97935	1.11391	0.529131	1.15954	0.823314	1.49441	0.909138	0.851673	0.828511	0.864903	0.837373
880	113	18.6828	pos	2.04083	3.10453	6.71147	4.62114	4.09761	2.73692	1.38694	1.52029	4.13249	2.18304	1.91474	2.76111	1.58586	1.95843	1.43778	2.25186	1.82015	1.72594	2.39844	2.52932	2.62161	2.60088	2.46629
881	408.258	6.817	pos	10.1546	8.42171	8.51308	8.19981	10.2006	10.2511	7.32679	6.03544	6.21299	5.72809	6.29953	6.91609	5.87073	6.55764	6.52881	5.09461	5.56872	5.08656	7.64357	7.34518	7.75726	8.13182	7.82151
882	244.098	0.866179	pos	8.8232	8.39774	8.18113	6.56359	7.09822	3.42642	1.67408	2.89573	1.31149	1.89112	6.04751	1.7512	4.22769	3.5996	2.49798	2.19753	1.48578	2.582	3.99626	4.04728	3.87453	3.88112	4.23562
883	697.141	0.708455	pos	0.464149	0.743917	0.827719	0.623176	0.565615	0.608848	0.632569	0.929708	0.781934	0.78415	1.2906	0.399181	0.951624	0.897834	0.656289	0.818003	0.657369	0.579203	0.715253	0.701895	0.694846	0.756066	0.691687
884	242.099	1.84711	pos	0.353842	0.447149	0.564588	0.59246	0.213967	0.261145	0.441933	0.696879	0.581137	0.861581	1.04616	0.287273	0.875759	0.630175	0.636302	0.67971	0.508755	0.537954	0.524388	0.511328	0.538867	0.504242	0.551534
885	372.307	15.6864	pos	0.668175	1.30037	0.360751	0.120265	0.186081	0.299866	0.84745	0.581627	0.0875485	0.382261	0.637032	0.131393	0.513039	0.198645	0.453932	0.090927	0.0982268	0.314675	0.338232	0.317347	0.32642	0.321872	0.305857
886	423.231	17.6044	pos	0.60002	0.710013	0.865761	0.600302	0.46412	0.542654	0.649883	0.677844	0.603418	0.613507	0.686836	0.679173	0.502282	0.462964	0.414604	0.271281	0.37131	0.373787	0.507396	0.497518	0.53766	0.53834	0.535473
887	372.366	16.2864	pos	1.78832	1.55762	1.24059	1.75525	2.05838	1.79547	1.54054	1.11817	1.05845	1.13941	0.879972	1.33912	1.08249	1.17769	0.997256	1.12153	1.23926	1.31748	1.29641	1.25221	1.31457	1.3848	1.3332
888	615.493	23.2806	pos	6.79313	3.76566	5.04614	4.7831	3.11999	5.03143	3.43232	3.71257	3.69698	4.95038	3.02772	4.8621	4.64465	4.58993	5.01017	2.79136	2.86526	3.53715	3.42431	3.27223	3.19777	3.27451	3.09579
889	288.632	15.7564	pos	0.310562	0.767572	0.667995	0.363405	0.301679	0.27156	0.438415	0.424398	0.361341	0.330948	0.486057	0.29944	0.309941	0.50186	0.238195	0.42848	0.380403	0.389011	0.37686	0.384312	0.407225	0.410527	0.39025
890	286.178	14.9628	pos	1.73721	1.44293	1.30935	1.48352	1.61231	1.74902	1.72119	1.44308	1.32593	1.31869	1.41297	1.7835	1.23651	1.31633	1.32546	1.34142	1.38083	1.3295	1.43154	1.40152	1.42288	1.49331	1.34793
891	413.283	16.4149	pos	3.09521	2.692	1.98342	2.84888	3.60692	3.18552	2.56686	1.75233	1.74629	1.52863	1.52235	2.6989	1.6521	1.83177	1.51529	1.77242	1.77722	2.73147	2.33705	2.17039	2.22289	2.35708	2.20286
892	587.244	9.95867	pos	0.39507	0.298091	0.505553	1.32	1.55367	1.26212	0.415527	0.508436	1.0956	0.649068	0.413599	0.591706	0.74319	1.97658	0.891514	1.85927	1.23642	1.36704	1.06238	0.989575	1.02735	0.967814	0.990865
893	128.061	14.2472	pos	8.03093	5.06596	4.01181	7.80999	9.77104	9.8737	7.16562	4.7669	5.82926	5.2672	4.05313	9.50984	4.38716	5.27007	4.87301	4.92396	6.07159	6.5032	6.68892	6.56858	6.6423	7.10635	7.06791
894	185.108	16.3151	pos	2.57205	2.50733	1.59259	2.46511	2.65908	2.58525	2.2795	1.43149	1.37132	1.46486	1.19775	2.00558	1.36346	1.80588	1.53699	1.69147	1.74815	2.00382	2.06541	1.90123	1.95263	2.02789	1.90756
895	359.271	17.0686	pos	0.384996	0.29054	0.288864	0.398565	0.497121	0.402814	0.304304	0.265922	0.25057	0.238893	0.145441	0.27193	0.351401	0.368794	0.285452	0.360578	0.343185	0.338126	0.30878	0.331292	0.33816	0.329662	0.315879
896	521.163	6.88655	pos	0.427914	0.208436	0.491095	0.184468	0.353194	0.322004	0.329919	0.23657	0.315051	0.264245	0.300183	0.317703	0.389293	0.35488	0.366848	0.385815	0.371837	0.336249	0.329767	0.332319	0.358876	0.32842	0.336863
897	207.124	15.8163	pos	2.05596	1.17133	1.12943	2.13944	2.3126	2.7266	2.64013	1.64424	1.50372	1.54546	1.17771	2.59971	1.81992	2.17043	1.81426	2.19183	2.4294	1.97776	1.84435	1.88814	1.95118	1.99617	2.0148
898	513.339	14.7085	pos	0.150099	0.0947905	0.0911459	0.201008	0.183071	0.256021	0.325362	0.172848	0.146128	0.18641	0.132024	0.299387	0.236148	0.279375	0.202049	0.274821	0.295193	0.22916	0.211846	0.191406	0.206542	0.203807	0.201704
899	295.115	1.98833	pos	0.654287	0.560325	0.779767	0.710351	0.672329	0.703046	1.03147	1.14278	1.15222	1.15989	1.18567	1.02291	1.06266	1.06643	0.875064	0.932984	0.899825	1.02284	0.91228	0.912902	0.928173	0.864656	0.852578
900	522.193	5.33855	pos	0.151494	0.0568733	0.0972766	0.230998	0.25466	0.270622	0.963163	0.854352	0.516435	0.758698	0.54431	0.399455	0.488145	0.458854	0.488312	0.3131	0.26025	0.714524	0.437336	0.418218	0.442477	0.45738	0.458328
901	131.083	14.2767	pos	1.10342	0.620489	0.59576	1.01722	1.22457	1.20899	0.916385	0.679474	0.835815	0.76073	0.656421	1.14047	0.599172	0.730155	0.679036	0.729876	0.918795	0.821328	0.816081	0.862075	0.867764	0.905785	0.853802
902	281.188	14.9285	pos	1.19731	0.833777	0.778242	1.08949	1.20974	1.32099	1.13767	0.791001	0.805985	0.763078	0.624301	1.04985	0.79158	0.914954	0.759963	0.941101	0.932157	0.921469	0.973683	0.914043	0.943555	1.01053	0.968655
903	214.1	1.17611	pos	1.23576	1.92383	0.970156	1.25495	0.78555	0.757525	1.55742	1.90705	1.50822	1.42545	4.06975	1.06262	2.78529	1.71892	1.7148	1.49852	1.26214	1.89938	1.75502	1.75209	1.68431	1.74857	1.86689
904	504.172	7.166	pos	0.117539	0.094871	0.0907859	0.109282	0.130845	0.135966	0.10434	0.0684653	0.102038	0.0983569	0.0588439	0.204538	0.111461	0.145343	0.185158	0.151866	0.173772	0.306048	0.138701	0.144565	0.139585	0.144593	0.13189
905	534.486	23.0571	pos	8.00168	9.13536	9.79235	6.73826	3.58973	5.38275	4.73842	6.98835	7.27397	9.79594	9.48974	6.85927	9.65925	8.83372	10.0876	7.23564	6.63369	7.68805	6.90346	6.54706	6.51613	6.49968	7.03592
906	291.17	12.7367	pos	1.60967	1.26042	1.01036	1.98265	3.2921	1.57289	0.936479	1.11618	1.40221	0.997869	0.811216	1.18164	1.07459	1.43298	1.10088	1.27062	1.26533	1.93978	1.66566	1.66576	1.75237	1.80863	1.77442
907	237.125	15.868	pos	0.657728	0.510414	0.460705	0.719245	0.754436	0.807697	0.637829	0.42334	0.458156	0.413034	0.407324	0.633388	0.460694	0.460204	0.409891	0.494413	0.60257	0.501564	0.549741	0.503255	0.554069	0.539574	0.532467
908	161.025	29.8086	pos	0.341464	0.511797	0.541976	0.336797	0.246297	0.310465	0.357485	0.450389	0.41553	0.419022	0.507137	0.371777	0.380981	0.354308	0.359856	0.312523	0.275415	0.3068	0.3368	0.331181	0.357589	0.360123	0.340109
909	234.115	3.58182	pos	0.192096	0.407396	0.125922	0.135235	0.0643848	0.0886306	0.281531	0.28746	0.253697	0.23004	0.28394	0.168306	0.372521	0.287073	0.333262	0.329167	0.289082	0.229971	0.211895	0.201733	0.197741	0.195211	0.19276
910	289.201	17.0564	pos	0.726072	0.599853	0.564361	0.711607	0.957178	0.796451	0.605462	0.406327	0.477821	0.445317	0.292356	0.570306	0.597701	0.713356	0.501965	0.627785	0.58496	0.595175	0.612217	0.620453	0.631487	0.61843	0.571817
911	121.099	6.7869	pos	2.03107	1.57926	1.46773	1.60713	2.63308	2.17738	1.45082	1.32253	1.32649	1.21561	1.4765	1.44568	1.30483	1.43395	1.34562	1.15595	1.25149	1.25079	1.55808	1.50786	1.64889	1.63998	1.56599
912	203.831	2.48549	pos	0.138355	0.178878	0.176147	0.0895236	0.0752086	0.0896988	1.00137	0.84311	0.977416	0.935666	0.46393	0.133614	0.823415	0.797394	1.16119	1.2888	1.6532	0.607269	0.646841	0.652175	0.653266	0.64486	0.596227
913	325.14	4.63796	pos	1.16503	0.663776	0.957518	1.24822	1.24441	1.59327	2.26095	1.36895	1.41393	1.98724	1.64095	3.27077	1.30127	1.35064	1.43347	1.29122	1.30144	1.68066	1.54635	1.52164	1.41154	1.44251	1.46828
914	315.163	5.21905	pos	0.190364	0.110046	0.0961839	0.207621	0.246188	0.226796	0.223948	0.125986	0.127135	0.129619	0.110892	0.193891	0.14207	0.190939	0.141728	0.179203	0.141054	0.239071	0.172182	0.160117	0.155867	0.164937	0.165743
915	517.248	6.81405	pos	0.261281	0.132804	0.166213	0.131574	0.404815	0.308999	0.184175	0.113814	0.155278	0.113428	0.107386	0.210657	0.12735	0.171514	0.17959	0.185256	0.169299	0.173727	0.209318	0.190888	0.196673	0.201444	0.207258
916	664.489	22.092	pos	0.137227	0.163365	0.105139	0.241437	0.0983278	0.292179	1.18185	0.666142	0.353371	0.760434	0.578353	1.15306	0.143297	0.143934	0.174036	0.139988	0.15906	0.49827	0.330702	0.342371	0.362564	0.359222	0.343761
917	487.646	16.4529	pos	0.9971	0.865948	0.637551	0.926746	1.15018	1.00162	0.802472	0.572922	0.570139	0.490617	0.484032	0.800624	0.548653	0.626805	0.517946	0.58559	0.579947	0.835139	0.745394	0.724943	0.74936	0.779016	0.704565
918	363.139	7.74347	pos	0.144055	0.1563	0.244855	0.204718	0.455561	0.19119	0.351462	0.332478	0.349934	0.303671	0.347469	0.304895	0.395258	0.375847	0.280466	0.322221	0.283615	0.426773	0.302329	0.289893	0.276143	0.295276	0.279403
919	554.294	9.6915	pos	2.7922	2.37536	2.21602	3.07745	3.45938	3.45337	1.38872	1.29513	2.09224	1.69395	0.686757	1.90888	1.77908	2.43424	1.32499	2.0877	1.69312	2.50946	2.43364	2.3294	2.44334	2.58865	2.43953
920	480.185	4.43268	pos	0.0550507	0.0241985	0.0292604	0.0634979	0.0353304	0.0561744	2.01189	0.637341	0.274975	0.851146	0.471476	0.301859	12.1179	4.22272	1.13929	0.576825	0.295499	1.47192	1.25299	1.24026	1.14502	1.18086	1.18019
921	275.092	1.13164	pos	0.622269	1.32913	0.777614	0.68855	0.53884	0.484137	0.672685	0.797256	0.656495	0.781191	0.71662	0.23694	1.89487	1.5887	0.63576	1.16039	0.715605	0.943916	0.744322	0.765734	0.733669	0.753365	0.807894
922	211.143	18.4618	pos	0.781407	0.595949	0.463482	1.178	1.27503	1.05322	0.82526	0.508214	0.528781	0.482986	0.427324	0.888624	0.691853	0.819322	0.42805	0.749743	0.710125	0.771847	0.678929	0.660601	0.694536	0.720261	0.658071
923	310.243	18.6447	pos	0.351177	0.616442	0.218231	0.186447	0.197556	0.166482	0.268893	0.280838	0.137783	0.239869	0.182103	0.110371	0.502342	0.349511	0.337651	0.271884	0.207794	0.366799	0.271395	0.257086	0.266685	0.26254	0.245814
924	365.234	15.1332	pos	10.5581	8.90892	7.95781	7.75737	11.5796	7.84196	8.87492	9.61772	8.78074	9.63333	10.6656	10.9675	6.92368	6.4699	9.10551	6.94121	6.99607	7.6467	8.67146	8.4388	9.01455	9.28554	9.06042
925	247.128	10.0095	pos	0.0702848	0.0776032	0.0783237	0.598867	0.184803	0.0719731	0.0573518	0.872011	0.222031	0.216432	0.18682	0.090314	0.618499	0.264609	0.0953779	0.221399	0.0824463	0.353186	0.221077	0.219155	0.22578	0.239873	0.220548
926	458.287	12.4627	pos	0.403821	0.15834	0.134079	0.464351	0.561654	0.662665	0.598727	0.452369	0.403145	0.454984	0.228465	0.684121	0.497726	0.535376	0.539787	0.65556	0.686361	0.322344	0.540581	0.538242	0.506622	0.503808	0.501022
927	236.159	14.2657	pos	1.71386	1.02319	0.86688	1.6326	1.89385	2.14545	1.49091	0.936572	1.1914	1.14476	0.89395	1.84917	0.820691	1.04172	0.982788	0.938515	1.22633	1.23828	1.3565	1.25032	1.31499	1.35637	1.37681
928	100.024	0.638628	pos	12.446	12.2676	14.614	10.9612	8.51911	9.13914	10.5544	13.0342	10.9316	14.4859	14.6325	12.1415	10.2001	10.5083	10.526	8.41608	8.39338	10.258	10.6592	10.958	11.2488	10.1475	10.7643
929	450.207	5.81842	pos	1.16923	1.40116	5.1703	1.91521	2.35633	2.50058	1.50605	1.25108	1.51337	2.18597	2.73333	2.59519	2.63616	1.84866	1.75257	5.52092	2.21562	1.22513	2.59462	2.4529	2.39367	2.41383	2.35419
930	473.321	14.721	pos	1.38397	0.822635	0.832969	1.64046	1.59003	3.02028	2.8084	1.51331	1.25314	1.65626	1.16386	2.62693	1.96042	2.38762	1.74682	2.36151	2.59249	2.00444	1.92728	1.75874	1.92362	1.83734	1.83616
931	563.283	9.89416	pos	0.220893	0.115397	0.158246	0.249025	0.60896	0.253012	0.0439179	0.228006	0.0225542	0.0661565	0.0482594	0.0353883	0.23461	0.313084	0.152896	0.475694	0.29958	0.362235	0.233127	0.221338	0.222696	0.2197	0.209524
932	131.048	1.28122	pos	3.04836	5.3121	6.47689	2.74424	2.91124	2.03857	9.52017	4.75995	3.86459	5.25848	6.81246	2.2277	16.2924	17.042	16.6437	23.3597	14.5691	8.88415	9.21342	8.76328	8.31353	8.78952	8.56025
933	585.265	7.62879	pos	0.287875	0.149703	0.183813	0.216534	0.256502	0.201729	0.121801	0.220453	0.0664796	0.172595	0.107211	0.112974	0.161201	0.183661	0.167609	0.171524	0.169099	0.181876	0.190549	0.171651	0.182185	0.185083	0.184759
934	283.261	20.6291	pos	1.25682	0.968701	0.94803	1.21279	1.64461	1.39632	0.930281	0.672723	0.736731	0.587432	0.354248	0.851098	0.504569	0.59657	0.428415	0.57418	0.577516	0.775807	0.874795	0.850872	0.931932	0.925407	0.892613
935	603.269	10.3007	pos	0.21886	0.180352	0.0710907	0.229775	0.480218	0.216866	0.00211572	0.0240489	0.0283865	0.00690627	0.00897777	0.00739327	0.0223658	0.0742748	0.0131158	0.0541243	0.0222206	0.0421785	0.0764217	0.0810243	0.0815454	0.0781135	0.07453
936	79.0536	5.20216	pos	0.338363	0.262839	0.24506	0.379801	0.424497	0.417006	0.428716	0.324742	0.297468	0.286312	0.278214	0.344637	0.317353	0.346042	0.282756	0.371522	0.290122	0.412153	0.330628	0.329214	0.350541	0.348628	0.321315
937	374.277	18.5478	pos	1.76776	2.29456	2.22186	1.57329	1.50523	1.35126	1.5848	2.85934	1.64063	2.04605	1.53234	2.07337	2.31179	1.96549	1.62021	1.74211	1.38107	1.48431	2.00817	1.88148	1.89809	1.93542	1.8094
938	521.162	6.02353	pos	0.0773692	0.0606754	0.127724	0.221126	0.0540571	0.124232	0.504896	0.311887	0.255654	0.167644	0.256309	0.449592	0.357976	0.749691	0.497619	0.332998	0.494861	1.51329	0.418632	0.384795	0.392824	0.380027	0.389267
939	266.138	6.6605	pos	1.89423	0.360069	0.789391	1.07813	1.3288	1.77383	1.31532	1.0261	0.35497	0.304961	0.12796	0.237483	0.172488	0.095526	0.0430077	0.0592767	0.0399594	0.0911539	0.614891	0.597457	0.627963	0.611283	0.567232
940	158.005	29.8069	pos	6.67806	9.78576	10.5421	6.48679	4.87207	5.94314	6.81654	8.77075	7.70336	8.15406	9.83098	7.08623	7.89065	6.90348	6.64334	5.95327	5.3651	5.89106	6.94069	6.33078	6.97471	6.78769	6.69274
941	319.151	1.99832	pos	0.193447	0.137191	0.244984	0.229557	0.25352	0.255122	0.464691	0.457418	0.479782	0.49341	0.456497	0.434798	0.50486	0.532807	0.362747	0.417373	0.40942	0.509173	0.385737	0.361886	0.378815	0.354383	0.356062
942	269.189	16.4106	pos	0.55791	0.497648	0.348217	0.537575	0.584607	0.571172	0.472009	0.32884	0.286441	0.337544	0.255901	0.436943	0.288168	0.370961	0.278429	0.316081	0.344743	0.412749	0.390787	0.413034	0.407643	0.434736	0.415988
943	535.252	9.7892	pos	0.211099	0.15801	0.136347	0.176809	0.448303	0.266223	0.0336936	0.0367383	0.0896844	0.037649	0.0162774	0.042609	0.0483536	0.0842437	0.0359622	0.116659	0.0665169	0.108898	0.134515	0.130203	0.131572	0.133381	0.143366
944	267.206	16.439	pos	0.720907	0.693013	0.4718	0.624231	0.850082	0.709937	0.5954	0.426723	0.403204	0.349474	0.323563	0.615212	0.403743	0.486642	0.348146	0.401499	0.411857	0.623006	0.579839	0.552746	0.542641	0.538217	0.523331
945	302.105	1.19064	pos	3.20123	8.79483	2.10433	2.1369	1.76761	1.0154	1.2257	1.11621	2.43491	1.816	2.72963	1.61006	3.50014	2.07643	1.99241	1.918	1.32618	1.26166	1.94974	1.93403	2.02104	2.04349	1.85406
946	97.0642	5.19901	pos	0.963064	0.757217	0.655683	0.976896	1.07183	1.05348	1.06031	0.857527	0.7207	0.690552	0.731487	0.906589	0.806624	0.803507	0.686965	0.788011	0.757188	0.900091	0.821332	0.831805	0.854323	0.896779	0.817951
947	343.225	15.2034	pos	9.23301	6.81419	5.48646	10.1048	15.7061	9.89745	6.62376	6.9738	7.32487	6.76686	3.69159	7.6701	6.1783	6.87557	6.63961	6.61456	7.57506	8.03809	9.83164	9.69228	10.3023	10.6719	10.2225
948	483.268	9.64759	pos	0.215627	0.128695	0.128463	0.265531	0.507714	0.406798	0.127297	0.0989401	0.177957	0.193308	0.0719815	0.207755	0.177386	0.304741	0.17814	0.269303	0.16194	0.601713	0.263766	0.244874	0.246302	0.265989	0.259439
949	139.05	16.3442	pos	1.57233	1.41819	1.13309	1.49169	1.70861	1.53343	1.2942	1.03707	0.964518	1.02947	0.885136	1.3089	0.866189	0.984167	0.890068	0.972836	1.05784	1.22609	1.18656	1.1004	1.20849	1.19834	1.2077
950	247.064	0.817174	pos	0.641233	1.29803	0.923237	1.23359	0.952581	0.711248	0.422665	0.637697	0.461138	0.900369	0.731187	0.65331	0.62175	0.734792	0.358148	0.303029	0.247336	0.398606	0.558724	0.517089	0.56028	0.538237	0.570102
951	537.298	15.6294	pos	2.26031	1.4136	0.894888	2.27676	3.32365	2.39316	0.572311	1.13853	3.17585	1.94656	0.765793	1.83839	1.18134	2.16557	1.48479	1.62549	1.07846	4.61535	1.83897	1.97394	1.94374	1.98826	2.04392
952	263.235	18.4965	pos	11.9734	15.1532	20.0085	19.7509	15.8552	16.1863	17.9377	20.4802	17.9496	17.3291	11.5302	19.9293	16.3351	15.4526	14.5845	14.922	16.0484	14.5734	15.546	16.0975	16.8089	16.5034	15.3391
953	335.251	23.7237	pos	3.51371	3.27319	2.87999	3.0964	1.87276	2.31474	1.19765	1.58074	2.23879	2.74095	2.5389	2.06079	1.36555	1.62901	1.53866	1.10047	1.25673	1.06867	1.81817	1.79127	1.75128	1.80897	1.651
954	727.423	6.8103	pos	0.206181	0.105978	0.0890521	0.153735	0.306038	0.249368	0.0991892	0.0629639	0.0768588	0.0646853	0.0533417	0.0989653	0.0693089	0.102766	0.0956905	0.0584394	0.0825019	0.0690674	0.122805	0.125381	0.131147	0.117786	0.124461
955	425.168	1.55246	pos	0.173933	0.289294	0.446189	0.636485	0.497943	0.651301	0.0121797	1.2606	0.567014	0.30091	0.0527574	0.178046	0.608646	1.6925	0.618898	1.28557	1.07643	0.926943	0.555559	0.525225	0.547247	0.558892	0.510293
956	399.156	4.61099	pos	0.0305428	0.0517381	0.072638	0.0983956	0.113117	0.0989715	0.139384	0.209099	0.135373	0.193785	0.27496	0.200225	2.36848	0.732026	0.65992	1.05036	0.492905	0.558046	0.4497	0.456467	0.467553	0.480551	0.494882
957	699.351	14.5455	pos	1.47637	0.964781	0.765064	1.3459	2.38208	1.51199	0.32866	0.42102	0.790643	0.732718	0.256331	0.723048	0.431873	0.625552	0.372108	0.472093	0.395732	1.30807	1.03668	1.01003	1.04205	1.11968	1.05699
958	530.59	14.9276	pos	0.44841	0.373946	0.334054	0.463061	0.465239	0.524052	0.481777	0.35074	0.328253	0.318455	0.293479	0.441895	0.33216	0.395872	0.30806	0.369755	0.382802	0.374658	0.397872	0.411665	0.382476	0.405963	0.375502
959	355.282	18.4909	pos	16.6663	21.2472	28.1355	28.2102	22.9387	22.1565	25.1472	28.9829	25.3992	24.5173	15.6097	28.3612	23.6629	21.762	20.7134	21.4462	22.7316	20.3249	21.7961	23.0245	24.0264	23.1226	22.0992
960	781.321	9.02972	pos	0.118511	0.0598829	0.0883243	0.217367	0.202558	0.231908	0.0807805	0.0323623	0.176521	0.0578003	0.0688892	0.30123	0.0348279	0.0764347	0.0875657	0.0813379	0.0706167	0.203278	0.135586	0.134242	0.144355	0.131041	0.13212
961	307.127	4.66246	pos	0.194522	0.116091	0.188002	0.269275	0.237003	0.282682	0.389741	0.252752	0.265086	0.328826	0.274674	0.533108	0.20917	0.257636	0.239564	0.256442	0.242387	0.318387	0.282619	0.276949	0.254713	0.272737	0.268334
962	102.02	29.7793	pos	2.30674	3.57686	3.65509	2.40486	1.78972	2.14071	2.28319	3.1949	2.65586	2.93117	3.33894	2.64029	2.67319	2.358	2.23083	2.1554	1.89119	2.0926	2.35927	2.22319	2.48114	2.3669	2.38393
963	243.202	17.5695	pos	0.686314	0.598235	0.700619	0.834604	0.911477	0.825801	0.836075	0.692578	0.694154	0.786716	0.4717	1.02053	0.543568	0.539624	0.561252	0.443931	0.566024	0.659906	0.674985	0.661357	0.728566	0.691286	0.668901
964	237.125	14.9383	pos	2.06869	1.60898	1.42819	1.97108	2.15045	2.33191	1.99727	1.3377	1.43153	1.34578	1.16185	1.98556	1.39256	1.58968	1.27747	1.56077	1.59714	1.63068	1.73325	1.78857	1.72058	1.6204	1.65483
965	519.225	17.7444	pos	0.106826	0.151276	0.326426	0.311873	0.192982	0.169567	0.158749	0.363975	1.04261	0.469832	0.296823	0.359861	0.364086	0.436914	0.440553	0.495336	0.269311	0.351207	0.314222	0.322564	0.344189	0.31694	0.314465
966	220.116	1.85291	pos	14.5312	18.6242	26.0406	27.0647	9.89916	12.3597	27.3726	37.6617	34.7446	40.4351	45.7047	14.7197	42.8061	36.212	31.1059	39.9972	30.6656	31.2901	29.3134	28.0222	28.7385	26.8553	26.9056
967	909.593	14.2758	pos	0.464666	0.371132	0.357685	0.440843	0.370436	0.525336	0.473045	0.375683	0.43292	0.458141	0.371923	0.595817	0.389252	0.367024	0.411451	0.360056	0.392916	0.450999	0.433244	0.398466	0.420838	0.402143	0.43187
968	722.518	22.5288	pos	0.310925	0.388004	0.365045	0.256064	0.121137	0.165028	0.132321	0.210193	0.22906	0.294449	0.293219	0.230028	0.379984	0.356558	0.39585	0.24635	0.236476	0.355782	0.239401	0.218137	0.227273	0.238975	0.227356
969	109.1	17.0698	pos	11.3709	9.6356	9.34254	11.5059	13.6617	11.8775	9.11674	6.90666	7.64706	7.63745	4.54213	8.19079	10.4464	11.618	8.38382	10.1717	9.51952	9.26426	9.95757	9.79379	9.53024	9.56744	8.97231
970	337.119	0.804174	pos	0.275902	0.22545	0.296131	0.680957	0.562607	0.292454	0.254588	1.13818	0.745689	0.613654	0.353965	0.164586	1.12657	1.0032	0.474253	0.762832	0.309669	1.10558	0.597124	0.594203	0.603366	0.630194	0.56475
971	179.083	17.0469	pos	3.51785	2.88402	2.53721	3.17601	3.96573	3.46881	2.70008	2.02602	2.0893	1.96629	1.54596	2.51705	2.75776	2.90068	2.207	2.63279	2.3961	2.78902	2.78669	2.8172	2.75612	2.73509	2.54505
972	153.034	0.63259	pos	10.6766	10.6952	12.2925	9.79	7.416	7.70614	9.1557	11.2247	10.4635	13.5377	16.2568	11.4806	9.60708	8.93528	9.75853	7.31119	7.22902	7.9808	9.57965	9.27332	9.51691	8.81214	8.85263
973	688.64	23.0602	pos	0.105686	0.120476	0.136567	0.0885494	0.188144	0.0697657	0.0547719	0.0915739	0.0952288	0.127422	0.281857	0.0873619	0.132	0.115486	0.133839	0.0940351	0.0829871	0.0986821	0.0893432	0.0822673	0.0828807	0.0837895	0.0886509
974	128.95	0.275469	pos	5.74502	8.15557	8.85375	5.51615	3.95636	4.78676	6.1314	6.73031	6.43501	0	8.11098	6.03299	6.37725	4.85401	5.62781	4.82973	4.37139	4.85876	6.07092	5.69263	5.891	5.47878	5.67689
975	210.149	5.4822	pos	0.417754	0.327784	0.326207	0.492593	0.57425	0.75589	0.568548	0.316127	0.252669	0.521839	0.305766	0.705501	0.521404	0.625245	0.476445	0.559411	0.556493	0.715436	0.437699	0.4452	0.442661	0.415491	0.408153
976	569.231	2.48159	pos	0.000446362	0	0.000775118	0	0.000486559	0.00611305	0.205106	0.307958	0.337116	0.247557	0.0258608	0.0625524	0.278674	0.329096	0.246161	0.419908	0.358657	0.425817	0.193797	0.208111	0.198381	0.19321	0.187489
977	377.142	9.92443	pos	0.463319	0.276358	0.446665	0.9293	1.24089	0.850646	0.229988	0.659295	0.45767	0.358338	0.224505	0.285246	0.701459	1.3278	0.616443	1.55845	1.03867	1.19438	0.813401	0.752196	0.765358	0.761892	0.731886
978	208.131	16.4822	pos	1.07251	0.957016	0.739862	0.996264	1.21708	1.4937	2.30449	0.838971	0.66458	0.634576	0.61996	2.21376	0.606062	0.725945	0.577477	0.694507	0.63472	1.02225	0.870525	0.78666	0.847342	0.834807	0.809814
979	123.111	16.2766	pos	2.4955	2.31329	1.93452	2.40202	2.57446	2.31253	2.05877	1.55291	1.62024	1.70036	1.52732	1.86948	1.59146	1.80086	1.48062	1.63419	1.72775	1.86378	1.74611	1.76564	1.89602	1.88723	1.77735
980	659.361	14.531	pos	0.312776	0.205247	0.155807	0.272819	0.672222	0.314839	0.0806863	0.140454	0.269968	0.269279	0.0612704	0.250595	0.136848	0.199372	0.125372	0.160934	0.132673	0.467217	0.249982	0.232112	0.258925	0.248001	0.25017
981	411.091	9.37236	pos	0.68128	0.613848	0.573948	1.83056	2.46698	1.69761	0.583777	0.642058	1.98504	1.2432	0.510739	1.7448	1.55099	2.39479	1.59608	2.00206	1.38466	2.5125	1.43208	1.34673	1.44964	1.49477	1.47169
982	81.0692	6.80484	pos	1.6023	1.16899	1.3594	1.25836	2.10732	1.66217	1.16312	1.00046	1.10436	1.01458	1.13429	1.21663	1.17811	1.30472	1.25923	1.16545	1.1468	1.24501	1.34491	1.24883	1.3772	1.3754	1.32422
983	522.319	14.1526	pos	3.7244	2.40259	1.88395	3.56804	5.37364	4.15748	2.40394	1.66425	1.923	1.50408	1.2462	2.9705	1.40777	1.56303	1.51987	1.68945	1.98892	2.29995	2.53477	2.38692	2.46709	2.63924	2.58935
984	363.261	15.3655	pos	1.87778	1.3691	1.0787	1.57868	2.02391	1.78466	0.960978	0.709794	0.922698	0.850527	0.556961	1.13208	0.812223	0.924285	0.824858	0.898715	0.853298	1.01837	1.24256	1.23951	1.12506	1.20972	1.21273
985	363.259	14.9734	pos	1.87461	1.35723	1.08008	1.5805	2.0062	1.79125	0.651866	0.452204	0.925983	0.840234	0.557263	1.13901	0.809357	1.11058	0.82397	0.896785	0.853022	1.01531	1.24373	1.24212	1.12658	1.20819	1.21343
986	356.257	16.4677	pos	0.791134	0.679077	0.513109	0.759503	0.915423	0.827447	0.696987	0.49414	0.507032	0.491739	0.376186	0.751627	0.481156	0.564211	0.422086	0.508463	0.496267	0.899021	0.60365	0.603756	0.608667	0.661283	0.613751
987	205.158	7.85025	pos	1.12491	0.407509	0.367492	1.19011	1.68998	1.91278	0.387717	0.206867	0.440773	0.217639	0.316432	0.558108	0.101002	0.133878	0.105899	0.132579	0.135933	0.15136	0.524354	0.515101	0.485692	0.478983	0.490316
988	464.274	16.6884	pos	0.138335	0.100394	0.203665	0.35093	0.431833	0.308715	0.250307	0.404437	1.25911	0.703158	0.204024	0.579057	0.383679	0.506702	0.634618	0.742841	0.284634	0.692334	0.481114	0.476423	0.476947	0.455846	0.437772
989	338.34	21.9608	pos	51.3725	61.315	37.0188	22.9069	30.6134	29.871	14.1626	86.8692	19.9425	49.0544	25.4183	41.8314	51.9349	56.6495	24.3941	39.8084	19.9797	17.4399	41.2457	37.413	37.8082	39.0213	38.0907
990	358.11	1.28866	pos	0.501407	0.230482	0.16967	0.531205	0.59414	0.608489	0.386855	0.514	0.333066	0.495289	0.552025	0.297798	0.688459	0.879467	0.483808	0.922181	0.440904	0.73476	0.436295	0.453007	0.438076	0.459736	0.480293
991	310.308	20.6304	pos	12.9482	11.7214	5.41639	4.18923	7.97278	9.41504	2.13781	12.2353	3.34072	8.70139	2.06858	9.50276	9.94416	11.9115	2.36181	6.1021	2.40769	2.06677	7.03531	6.72422	6.50928	6.78741	6.34617
992	567.232	7.38019	pos	0.313831	0.0440197	0.106851	0.202257	0.30863	0.363252	0.528536	0.204772	0.326324	0.135815	0.140321	0.327241	0.123221	0.260232	0.171354	0.199193	0.141868	0.147016	0.233276	0.238626	0.247699	0.253842	0.231515
993	175.144	16.2771	pos	2.87198	2.48835	1.87822	2.81702	3.30592	2.9351	2.44188	1.70794	1.72819	1.70881	1.37329	2.03948	1.68663	1.88891	1.54134	1.75536	1.98679	2.08208	2.03061	2.0406	2.19739	2.16136	2.02023
994	628.494	19.4147	pos	0.0960836	0.154244	0.134799	0.0971216	0.0610218	0.0931438	0.0709909	0.12195	0.111565	0.171267	0.184395	0.128527	0.137434	0.106704	0.0947516	0.106422	0.0562143	0.102325	0.11917	0.114299	0.113161	0.120951	0.109683
995	286.163	5.27389	pos	1.0088	0.46713	0.470143	0.691832	1.44126	1.21985	1.06639	0.436154	0.728964	0.531878	0.698335	0.783805	0.549412	0.580956	0.500336	0.506704	0.468079	1.0146	0.778698	0.731885	0.75519	0.744163	0.699137
996	290.173	10.1208	pos	1.96158	1.21696	0.765518	2.24658	5.00519	2.36307	1.30126	1.39561	1.63892	1.05078	0.580959	2.05196	1.30157	1.54598	1.33098	1.50619	1.67107	1.92904	2.45474	2.2969	2.32745	2.52798	2.3688
997	276.15	15.8751	pos	0.355123	0.205297	0.213241	0.356552	0.425641	0.431918	0.355974	0.238293	0.255111	0.19622	0.185391	0.408147	0.227886	0.265844	0.23502	0.247342	0.313369	0.304703	0.297562	0.276745	0.309373	0.294955	0.296413
998	154.082	14.965	pos	1.91072	1.45137	1.38418	1.69415	1.94004	2.06439	1.61296	1.19009	1.33525	1.22091	1.04611	1.67087	1.12493	1.3322	1.18922	1.18504	1.23217	1.40823	1.3957	1.44864	1.45522	1.55022	1.50155
999	406.24	6.7207	pos	1.23482	1.76146	0.958277	0.989755	2.50361	1.00835	0.35633	0.31935	0.457567	0.241076	1.24844	0.240061	0.44775	0.716207	0.282021	0.631534	0.44471	0.514503	0.856587	0.849869	0.77385	0.836205	0.838422
1000	404.154	4.84856	pos	0.345765	3.08017	1.19896	1.89579	0.829354	0.759118	3.15555	1.02796	5.3812	1.47708	5.06803	1.92217	0.773544	1.30355	0.859544	2.38549	2.18337	1.28265	1.88573	1.77587	1.71916	1.77311	1.7079
1001	319.981	7.27894	pos	0.349561	0.403349	0.445755	0.26412	0.198883	0.264103	0.266253	0.306767	0.282257	0.31155	0.223415	0.2269	0.328104	0.295474	0.23975	0.255251	0.210263	0.198994	0.29151	0.283464	0.261355	0.277239	0.27786
1002	348.273	10.9972	pos	4.35098	6.13123	2.38148	0.654411	0.586038	1.3966	2.35257	1.50167	0.447359	0.762136	3.09288	0.382416	0.792986	0.683385	1.81272	0.47964	0.545943	0.913036	1.47194	1.37773	1.424	1.35011	1.33823
1003	206.104	18.5044	pos	1.10202	1.63566	1.86173	1.3188	0.923101	1.13531	1.48014	1.91993	1.58293	1.53928	1.55199	1.49616	1.50862	1.31225	1.30694	1.22857	1.13216	1.16322	1.41176	1.28696	1.403	1.42139	1.3975
1004	246.675	15.7252	pos	7.4249	3.15587	3.07292	7.94012	8.21242	11.5317	14.1909	7.90262	7.36488	7.90459	5.3675	15.8838	7.27889	8.15782	8.2546	7.27092	8.70507	12.0367	8.66102	8.68119	8.86956	8.71937	7.99088
1005	814.279	0.808489	pos	0.16211	0.26652	0.482556	0.187552	0.0829113	0.182003	0.132713	0.249883	0.277403	0.128974	0.126431	0.133218	0.514833	0.38902	0.344816	0.443706	0.351686	0.313696	0.239061	0.222601	0.230984	0.241092	0.246674
1006	217.115	6.15011	pos	0.862258	1.15179	0.692208	0.560843	0.61802	0.803563	0.517873	0.729348	0.458962	0.554153	1.31112	0.606733	0.599117	0.803801	0.628087	0.456781	0.567599	0.513652	0.799846	0.762154	0.74366	0.754781	0.717104
1007	368.088	3.91184	pos	0.740607	0.335184	0.528781	0.440674	0.546778	0.650254	0.770217	0.471414	0.604381	0.762111	0.686899	0.768203	0.676747	0.599203	0.654429	0.429134	0.373031	0.727369	0.650294	0.595333	0.600571	0.599283	0.591518
1008	263.678	13.8638	pos	0.390273	0.185704	0.181161	0.403128	0.601935	0.522914	0.390335	0.207824	0.229234	0.173816	0.116263	0.38744	0.236417	0.287451	0.221438	0.296662	0.354078	0.267459	0.320917	0.29666	0.288797	0.304995	0.308593
1009	419.313	23.5222	pos	3.15489	4.97746	4.54363	2.94718	2.17591	2.61864	2.89756	3.73242	3.28029	3.581	4.22806	3.04617	3.34661	2.97062	2.8402	2.74219	2.38267	2.60112	3.20604	3.03284	2.98667	2.92502	2.90283
1010	482.291	12.2661	pos	0.094494	0.0398377	0.0279068	2.51508	0.327545	0.219018	0.246312	0.586687	1.42553	1.14119	0.0972147	0.291331	0.254497	0.276779	0.296843	0.358597	0.341115	0.133548	0.467408	0.42991	0.478764	0.458324	0.46692
1011	259.041	2.05883	pos	0.0520602	0.116733	0.128983	0.179906	0.0410415	0.0375736	0.0185855	0.0823431	0.10601	0.103568	0.324673	0.0348171	0.524366	0.40624	0.0803391	0.40062	0.155904	0.0895974	0.183893	0.180308	0.197515	0.1896	0.196654
1012	249.145	4.81512	pos	1.83404	2.5898	2.3023	2.37595	1.96928	1.30147	0.241811	0.300335	1.35885	0.797992	1.229	0.466228	0.426738	0.461569	0.246971	0.845303	0.479366	0.332871	1.00631	1.00644	1.07832	0.96881	1.03761
1013	113.963	0.274866	pos	8.69499	14.806	16.4003	9.24689	7.24467	8.32054	8.24365	12.3067	10.3889	11.2344	11.4886	10.1971	11.936	8.96004	8.41422	8.79153	7.86185	9.04359	10.6075	9.97468	9.84099	9.60918	10.3777
1014	293.209	12.7262	pos	3.16094	2.57515	1.48633	3.0919	6.2376	2.65223	1.47186	2.04594	2.22948	1.8279	1.01461	1.97224	2.12223	2.33614	2.10896	2.14974	2.03349	2.28791	3.14112	3.19139	3.30862	3.42694	3.43088
1015	703.383	16.2189	pos	0.0853087	0.0665869	0.0844656	0.106649	0.124309	0.129007	0.0311391	0.0989458	0.0947071	0.135852	0.0183709	0.139135	0.325713	0.383516	0.263839	0.329724	0.237405	0.872585	0.196996	0.210639	0.214763	0.212085	0.198175
1016	341.133	0.8099	pos	5.03288	15.9524	7.26094	4.589	2.71068	1.59873	0.163377	1.73633	0.723216	0.457672	1.70578	0.260865	10.1136	3.66584	3.15762	3.71398	1.69227	2.26133	3.52283	3.54007	3.53644	3.6906	3.86104
1017	388.114	3.97154	pos	0.0995517	0.120646	0.194195	0.378429	0.218874	0.0828416	0.17043	0.203989	0.183634	0.0593672	0.114913	0.306693	0.61567	1.19133	0.451657	1.3062	0.957487	1.23281	0.45256	0.45809	0.428373	0.478929	0.462621
1018	311.144	5.20736	pos	1.50675	0.844434	0.839259	1.46981	1.69441	1.77193	1.68941	1.08936	0.979548	0.852646	0.764945	1.67203	1.14723	1.25925	1.07171	1.21747	1.19348	1.77386	1.31012	1.23932	1.29359	1.26371	1.18113
1019	343.115	7.68973	pos	0.350558	0.181163	0.241707	0.445772	0.539168	0.510332	0.279031	0.271349	0.335142	0.344372	0.206048	0.455188	0.220934	0.457481	0.408882	0.403667	0.289825	1.01535	0.429873	0.393644	0.411235	0.430132	0.400621
1020	506.22	1.96011	pos	0.0169466	0.0388117	0.0435862	0.0270029	0.0142456	0.0229003	0.00640704	0.00537491	0.0130253	0.0109617	0.0718806	0.00903772	0.268125	0.244149	0.215884	0.279946	0.168929	0.0629195	0.0955687	0.097848	0.0971773	0.093826	0.0883156
1021	772.586	25.2551	pos	0.367764	0.672741	0.710975	0.715843	0.147535	0.225811	0.1973	0.317155	0.349478	0.877689	0.755555	0.313276	0.197749	0.245221	0.178235	0.154684	0.141361	0.129542	0.226472	0.243568	0.248995	0.249379	0.249135
1022	351.247	15.2202	pos	0.528198	0.839166	0.46001	0.447898	0.362679	0.335959	0.577575	0.643545	0.570321	0.627633	0.496314	0.265904	1.10219	0.899663	0.849634	1.04035	0.51101	0.676609	0.627198	0.600924	0.610247	0.587076	0.563347
1023	79.041	16.2963	pos	2.92543	3.44931	3.11281	2.8547	2.62069	2.68118	2.70526	2.67001	2.43535	2.65073	2.57548	2.55507	2.39887	2.28428	2.13583	2.23454	2.27449	2.43093	2.43823	2.45683	2.54143	2.68221	2.61055
1024	493.171	5.87857	pos	0.0252645	0.0785101	0.0288235	0.170488	0.231759	0.0675651	0.867072	0.117784	0.576163	0.418877	0.567552	1.16921	0.1066	0.1743	0.228462	0.190027	0.26923	0.543812	0.321576	0.324257	0.333854	0.298889	0.316484
1025	613.478	22.6553	pos	20.379	18.3078	13.8643	16.7537	14.4772	14.6611	4.7641	5.32107	8.09911	9.83737	9.238	9.18787	3.64687	4.70658	3.72796	3.52109	4.13496	3.20734	8.39682	7.80314	7.71734	7.94513	7.55877
1026	62.0253	0.635252	pos	5.08288	5.43216	6.38062	4.74028	3.36633	4.19475	4.28821	5.95621	4.75333	6.20886	5.97971	4.85106	4.23962	4.09499	4.3983	3.64666	3.34172	3.73003	4.79824	4.66887	4.57015	4.61788	4.29432
1027	169.085	8.96447	pos	4.20699	3.22153	2.57723	4.32064	5.61014	3.54253	1.29274	2.82536	1.24669	2.23198	1.44901	1.17838	1.95824	2.48518	1.24296	2.44825	2.21529	2.57536	2.64836	2.68963	2.85158	2.91454	2.83031
1028	338.245	16.4759	pos	1.72713	1.63062	1.15754	1.62013	2.45633	1.82498	2.06714	0.999943	1.03655	0.914846	0.88135	1.49537	0.966766	1.13899	0.976989	1.11842	1.10396	1.61916	1.3351	1.331	1.34771	1.42356	1.27147
1029	539.314	16.5278	pos	1.28714	1.03817	1.38388	1.56788	1.46162	1.31642	0.740486	1.90641	2.74949	2.64208	0.922599	1.62078	2.058	2.78257	1.68905	1.8661	1.11365	3.47203	1.73584	1.71649	1.72385	1.83782	1.87118
1030	277.157	15.8519	pos	1.7115	1.34252	0.963465	1.83907	2.19637	2.24538	1.52182	1.05754	1.14777	0.919482	0.814733	1.76397	1.05912	1.22686	1.0019	1.26589	1.47296	1.33907	1.33074	1.35672	1.46881	1.38392	1.43542
1031	373.385	16.281	pos	0.428799	0.370295	0.334159	0.431422	0.514498	0.442204	0.380427	0.265195	0.256182	0.265933	0.208422	0.323833	0.256474	0.290146	0.250132	0.280031	0.304666	0.318621	0.3172	0.302348	0.331119	0.334379	0.315035
1032	350.215	6.00619	pos	2.20624	2.08914	2.7109	2.31205	2.29174	2.4224	4.03646	2.98724	4.38605	1.60126	4.10979	1.5367	3.88279	3.23584	1.503	5.24218	2.10398	3.38484	3.05226	2.91785	2.91456	2.76709	2.77975
1033	247.145	14.9158	pos	0.805927	0.644887	0.595715	0.871238	0.934318	1.00648	1.08458	0.695614	0.644529	0.704525	0.522907	1.0396	0.739688	0.850742	0.635302	0.810183	0.839395	0.790799	0.777495	0.79014	0.817606	0.853425	0.845057
1034	125.057	2.00109	pos	2.65879	2.61235	3.62881	3.10261	2.91588	3.03433	4.37253	4.96879	4.91817	4.73399	4.93206	4.2004	4.88458	5.01235	3.77831	4.13977	3.78547	4.55166	3.96948	3.94142	4.00278	3.82712	3.61628
1035	90.5063	29.7181	pos	17.902	25.4958	26.3189	17.2054	13.1369	15.8985	19.0021	24.6757	21.3052	23.6707	26.4674	20.3749	20.8237	19.0894	18.5625	17.0624	15.3982	16.7956	17.5947	17.2514	18.7517	18.7019	18.8089
1036	311.256	17.0276	pos	0.0825575	0.0468902	0.0737575	0.113187	0.10826	0.0807927	0.0803027	0.255552	0.444119	0.4338	0.104911	0.262794	0.706549	0.854123	0.922337	1.25836	0.476905	1.24116	0.397013	0.418335	0.427668	0.421457	0.3891
1037	551.392	18.5178	pos	0.622229	0.818962	1.07767	0.839302	0.554048	0.731682	0.905352	1.11444	0.858535	0.805522	0.704855	0.810797	0.868423	0.780778	0.715815	0.62743	0.577172	0.611759	0.8405	0.759339	0.789502	0.822898	0.782617
1038	334.214	14.9261	pos	0.429783	0.321748	0.291766	0.425056	0.483094	0.523372	0.431997	0.322872	0.342087	0.311786	0.256937	0.477126	0.325557	0.383508	0.266063	0.348223	0.363015	0.371809	0.378296	0.404459	0.363854	0.388491	0.373182
1039	503.412	14.7094	pos	0.14216	0.085864	0.0964291	0.176883	0.165242	0.240079	0.30507	0.164221	0.142392	0.180841	0.122617	0.272023	0.217345	0.252761	0.182272	0.25836	0.277422	0.207031	0.190163	0.17266	0.190155	0.18835	0.189586
1040	293.208	10.3596	pos	3.6322	3.56226	1.12153	0.439943	0.577032	1.0836	1.23224	0.722812	0.222401	0.424921	1.07793	0.292782	0.357427	0.259601	0.773499	0.157993	0.237183	0.600083	0.880999	0.855898	0.860148	0.819991	0.795116
1041	318.238	15.6994	pos	0.224473	0.321592	0.270774	0.289467	0.267045	0.20521	0.232355	0.421401	0.262423	0.340431	0.439145	0.408844	0.346691	0.187235	0.207538	0.140202	0.149798	0.113858	0.504272	0.499768	0.476655	0.511136	0.533872
1042	762.564	23.8565	pos	0.584739	1.10261	0.24452	0.294754	0.130628	0.36182	0.292031	0.106709	0.190887	0.305571	1.12748	0.784027	0.1767	0.710832	0.435334	0.40908	0.304343	0.206531	0.463286	0.454205	0.487123	0.444882	0.486638
1043	398.719	17.0711	pos	0.762524	0.598821	0.605525	0.815245	1.01156	0.863961	0.669917	0.470021	0.543162	0.553821	0.292166	0.609584	0.759291	0.830828	0.599378	0.749119	0.658095	0.659387	0.631319	0.638058	0.6718	0.696636	0.648196
1044	115.053	16.3238	pos	28.3003	25.2886	20.0464	26.892	30.0694	27.5694	24.4573	19.0203	17.7995	18.8939	16.599	23.5832	17.1297	18.8132	15.7027	18.5914	19.273	22.1998	21.2981	21.0051	21.4705	22.8962	22.8299
1045	329.157	5.19982	pos	0.596298	0.347938	0.283564	0.574945	0.591798	0.653832	0.681258	0.465778	0.401252	0.339102	0.364883	0.570862	0.498571	0.526721	0.415005	0.493506	0.446395	0.567245	0.512676	0.49573	0.486805	0.46239	0.471409
1046	191.138	14.246	pos	0.958458	0.617204	0.507294	0.939023	1.14907	1.16801	0.845994	0.557166	0.685366	0.679214	0.572784	1.03483	0.470815	0.62261	0.571735	0.589288	0.677472	0.760122	0.764772	0.764596	0.769317	0.837596	0.804284
1047	119.085	6.80222	pos	2.86009	1.99871	1.91683	2.19245	3.30991	2.96896	1.79702	1.49688	1.50966	1.35893	1.47863	1.79933	1.36053	1.62083	1.61242	1.17426	1.42479	1.47968	2.01696	1.87345	2.00228	2.09635	2.03897
1048	415.098	2.21729	pos	0.0910785	0.124801	0.145458	0.155043	0.0370513	0.0430325	0.237721	0.235279	0.211726	0.314292	0.483537	0.0669739	0.642275	0.473716	0.293194	0.520467	0.271108	0.278695	0.231402	0.213525	0.231501	0.227696	0.213931
1049	241.157	16.3769	pos	1.05548	0.989438	0.791102	0.932021	1.02594	0.969236	0.845911	0.633024	0.637223	0.607904	0.595178	0.852995	0.642042	0.711832	0.616016	0.625946	0.654204	0.776622	0.830292	0.787207	0.763522	0.768264	0.746852
1050	365.103	0.749481	pos	11.558	11.2193	15.0682	11.1358	18.0349	15.4911	10.2158	9.08961	9.88308	30.4243	17.394	24.8295	11.7889	8.50883	6.24321	3.35954	2.01939	7.23807	10.8758	10.8017	10.9451	11.6411	10.4013
1051	658.305	8.8084	pos	5.35742	2.15458	3.29812	3.38327	6.41093	7.03564	3.04657	1.77325	3.011	2.19373	1.86415	4.11943	2.50605	2.66023	2.83501	3.19355	3.51691	2.39346	3.60995	3.49492	3.45864	3.52512	3.2298
1052	390.316	13.0594	pos	0.661649	0.915519	0.272669	0.0992285	0.168768	0.307185	0.908941	0.553493	0.0867882	0.343886	0.517271	0.164038	0.479985	0.237745	0.459543	0.133287	0.113365	0.413631	0.359817	0.353434	0.33698	0.349323	0.324307
1053	301.213	14.2447	pos	1.43585	1.0593	0.69381	1.59316	3.63249	1.403	0.762701	0.939695	1.12435	0.877034	0.465122	1.05563	1.06765	1.15172	0.915925	1.07821	1.06177	1.24288	1.66002	1.58069	1.72271	1.7419	1.74181
1054	215.009	12.3279	pos	0.0100626	0.0119767	0.0244043	0.013017	0.0113125	0.0211128	1.03299	0.198025	0.646469	0.48561	3.4824	0.188531	0.0129654	0.0199316	0.0201619	0.0205403	0.0206618	0.0176289	0.232975	0.245369	0.244816	0.254326	0.230034
1055	125.037	0.635252	pos	11.8145	12.3348	14.2085	11.0993	8.61701	8.88953	10.2782	12.6906	10.3598	13.9297	13.928	11.5122	10.6602	10.128	10.5408	7.9683	8.22583	9.53299	10.9257	10.4976	10.9094	10.0834	10.0275
1056	89.036	14.9533	pos	1.17382	0.956095	0.99301	1.06191	1.14522	1.14545	1.0271	0.855832	0.874666	0.860174	0.822041	1.06024	0.768298	0.864457	0.78974	0.849497	0.848809	0.921558	0.874141	0.885548	0.915038	0.941616	0.964531
1057	773.496	16.0955	pos	0.449822	0.26792	0.237991	0.471397	0.523842	0.569685	0.474069	0.274315	0.28008	0.20838	0.218043	0.470683	0.261812	0.356933	0.255807	0.32567	0.409576	0.475241	0.389489	0.352142	0.389224	0.371525	0.380713
1058	406.168	4.94033	pos	0.396767	0.321156	0.420584	0.982397	0.534861	0.537266	0.695039	0.830675	0.691655	0.713507	0.483138	0.574515	0.21915	0.329877	0.315282	0.659457	0.403217	0.721551	0.579466	0.555059	0.537389	0.535863	0.520421
1059	595.466	22.655	pos	1.09553	0.911837	0.657833	0.828673	0.740126	0.741764	0.227569	0.249727	0.368751	0.451957	0.434733	0.427113	0.168116	0.228213	0.170668	0.158011	0.191042	0.156521	0.391845	0.363795	0.369943	0.385048	0.354105
1060	498.195	5.07263	pos	0.223869	0.0696544	0.121161	0.397447	0.231067	0.372691	7.83232	2.98005	2.3927	4.62153	1.98898	2.7766	0.890583	1.12041	1.76833	0.579607	0.995274	5.6306	1.89807	1.6893	1.78927	1.77943	1.78917
1061	373.126	7.68768	pos	1.01398	0.564802	0.712734	1.32352	1.48414	1.44504	0.775294	0.765205	0.946926	0.954163	0.593403	1.23665	0.640431	1.30263	1.10095	1.11656	0.841286	2.91766	1.23568	1.19233	1.14018	1.15969	1.11019
1062	97.0642	6.80029	pos	0.625652	0.474328	0.493195	0.496776	0.727801	0.641028	0.424994	0.381773	0.386978	0.350674	0.391297	0.451606	0.360665	0.398736	0.386528	0.318715	0.361285	0.364499	0.438028	0.444173	0.464027	0.486429	0.461886
1063	249.143	15.8482	pos	0.715785	0.477139	0.415774	0.850639	0.96589	1.04824	0.878678	0.58765	0.485639	0.409237	0.462138	0.95182	0.557762	0.672935	0.566938	0.693224	0.745075	0.711531	0.662019	0.667792	0.726828	0.66569	0.701572
1064	205.158	9.90053	pos	0.60113	0.37126	0.453944	0.800902	1.3375	0.737427	0.142748	0.758184	0.102461	0.209416	0.166698	0.118654	0.693019	0.983941	0.474236	1.40249	0.919498	1.08949	0.687589	0.663107	0.682337	0.682067	0.620523
1065	263.235	21.8211	pos	0.938572	1.17334	1.67661	1.73615	1.29772	1.19974	1.29302	1.3781	1.67378	1.39142	0.812712	1.63864	1.24429	1.30351	1.32406	1.51554	1.45255	1.39677	1.25791	1.27837	1.31862	1.39519	1.28237
1066	364.196	5.19966	pos	76.6216	67.5325	62.0963	77.3702	66.0536	80.2292	86.0079	81.2147	66.0189	66.4888	70.0795	78.6632	76.3645	71.0978	64.7477	69.6346	62.9297	70.8207	75.2839	74.4065	70.7996	77.7004	70.5322
1067	269.172	7.84808	pos	0.64242	0.352953	0.298717	0.69244	1.31747	0.948637	0.345854	0.177802	0.350496	0.192464	0.310767	0.468388	0.0755182	0.0953303	0.0931796	0.109462	0.101938	0.107288	0.443643	0.410174	0.406292	0.441769	0.434153
1068	468.142	3.92874	pos	0.388935	0.185974	0.292521	0.280705	0.304516	0.366876	0.418854	0.274272	0.337981	0.404224	0.37432	0.457578	0.456538	0.501715	0.414264	0.450672	0.373617	0.588177	0.420198	0.402303	0.393753	0.390469	0.375409
1069	107.085	14.9426	pos	0.975292	0.701543	0.656159	0.896221	0.957948	0.949466	0.914652	0.655068	0.660118	0.633611	0.542014	0.824749	0.594815	0.677562	0.58486	0.62544	0.635979	0.683421	0.754797	0.786041	0.776785	0.743126	0.706537
1070	406.199	17.5445	pos	0.806181	0.937189	0.95175	0.766798	0.831795	0.761993	0.798364	1.43215	0.610657	0.790366	0.706768	0.779576	0.736414	0.733568	0.595369	0.4425	0.557429	0.592945	0.70082	0.707403	0.750765	0.733961	0.774411
1071	123.04	0.631502	pos	80.3908	79.9992	93.363	73.0078	56.2408	59.818	65.4222	84.1159	68.6267	92.9513	91.978	74.9858	69.2355	66.7979	69.873	53.8693	54.5681	60.8688	71.8176	69.2579	71.9918	66.2864	66.0434
1072	547.174	7.72243	pos	0.492169	0.912219	1.19474	0.699613	0.329067	0.527849	1.13534	1.50098	1.52552	1.48999	1.8251	1.0225	1.51739	1.22883	1.32755	1.10426	1.02473	0.901407	1.09382	0.999485	1.07942	1.10526	1.10785
1073	413.216	7.84288	pos	2.67332	1.50515	1.37183	2.78677	5.07118	3.73583	1.40177	0.808623	1.42359	0.80433	1.09479	1.84905	0.436186	0.583107	0.430122	0.588485	0.568919	0.550744	1.78251	1.73044	1.63821	1.83452	1.76277
1074	796.59	24.8394	pos	2.8435	2.60878	3.35599	2.73022	1.04016	1.87395	2.12847	2.70438	2.08993	3.80909	3.85184	2.31922	4.01487	3.84903	3.58666	2.48682	2.44624	2.93067	2.05351	1.99349	1.87024	1.91293	1.87083
1075	661.374	15.3159	pos	0.39556	0.286323	0.384339	0.403626	0.557914	0.407309	0.18468	0.502874	0.739964	0.790864	0.178978	0.530908	0.652804	0.71032	0.499202	0.689215	0.386534	1.50037	0.559294	0.505838	0.51337	0.521617	0.509182
1076	346.127	5.66716	pos	0.0929963	0.652393	0.123805	0.0489559	0.0433912	0.0264207	0.0048387	0.0581113	0.0174319	0.00805663	0.120448	0.00570275	3.12533	0.471951	1.62042	0.582436	0.360826	0.315945	0.402267	0.411859	0.423328	0.443535	0.439748
1077	189.017	6.46141	pos	0.102321	0.102423	0.0944589	0.252843	0.249316	0.155315	0.128979	0.166749	0.236586	0.138338	0.130922	0.104163	0.126286	0.1548	0.0986557	0.138595	0.0839753	0.240607	0.15248	0.148735	0.162602	0.14977	0.161036
1078	135.098	7.31281	pos	1.41106	0.930709	0.971444	1.29183	1.62551	1.18128	1.14517	0.997035	1.00212	1.09498	0.67209	0.834308	1.19825	1.39558	0.823066	1.21443	0.785141	1.79873	1.04455	1.14214	1.16501	1.12999	1.14667
1079	208.13	5.19925	pos	1.5593	1.20267	1.02331	1.55317	1.59133	1.75955	1.76784	1.44945	1.2062	1.17881	1.15657	1.56552	1.43351	1.3688	1.23057	1.3541	1.27736	1.55725	1.39551	1.28192	1.42435	1.39776	1.33883
1080	335.255	14.7631	pos	2.56975	1.60998	1.49729	2.49289	3.78242	2.53003	1.2693	2.12015	4.83878	3.28459	1.07741	2.96489	2.45954	4.40242	4.31398	6.99103	2.0592	6.49194	3.30448	3.14767	3.3223	3.15346	2.99654
1081	333.15	17.5794	pos	1.12441	1.28975	1.2567	1.00076	0.842603	1.03029	1.23962	1.2563	0.811137	1.16914	0.986012	1.22819	0.958498	0.817499	0.798251	0.500592	0.739248	0.797245	0.941924	0.94613	1.00059	0.937274	1.02689
1082	570.263	7.72119	pos	0.366654	0.305567	0.423963	0.363015	0.319277	0.390602	0.804702	0.734251	0.822154	0.731374	0.619102	0.552824	0.721188	0.706984	0.615061	0.580426	0.543514	0.771619	0.595322	0.563134	0.554504	0.552062	0.530928
1083	682.396	9.18652	pos	0.0538352	0.0383698	0.184826	0.148335	0.103998	0.199181	1.13669	0.283392	0.477569	0.295986	0.228728	0.4843	0.0362879	0.186178	0.0918698	0.152887	0.318957	0.138878	0.21995	0.222788	0.210779	0.221942	0.201753
1084	265.137	5.16024	pos	1.5082	1.17015	2.39152	1.25328	0.84378	0.943758	0.993375	0.914746	1.27162	0.660076	1.55651	0.538598	1.67257	1.70281	0.707306	1.70608	1.22184	1.72547	1.19617	1.27363	1.18005	1.16316	1.14391
1085	167.009	29.7209	pos	0.600355	0.866258	0.921295	0.566752	0.447696	0.541613	0.625589	0.854126	0.70934	0.782907	0.930929	0.684862	0.705781	0.648583	0.634727	0.570581	0.502343	0.596623	0.608111	0.579216	0.622356	0.632495	0.647225
1086	63.0223	2.82695	pos	0.445362	0.614148	0.746875	0.437089	0.310381	0.394418	0.63209	0.739539	0.677318	0.747955	0.665462	0.684499	0.603287	0.56152	0.56395	0.532343	0.433791	0.476158	0.509745	0.522408	0.558088	0.539979	0.504603
1087	153.055	5.19418	pos	1.71173	1.00582	0.846711	2.36329	2.59429	2.36285	1.24984	0.921139	1.31237	0.978002	1.23373	1.24843	0.664437	0.93053	0.620638	0.933345	0.723604	1.80626	1.27605	1.32214	1.29892	1.39998	1.39431
1088	283.204	17.0593	pos	0.399663	0.340866	0.318066	0.397035	0.556452	0.459237	0.339357	0.214311	0.244424	0.253426	0.125868	0.286032	0.362279	0.393716	0.27902	0.347063	0.322885	0.332616	0.321042	0.348047	0.323681	0.352154	0.332058
1089	547.157	1.34032	pos	0.301723	0.198677	0.311563	0.311729	0.290425	0.313074	0.306148	0.869569	0.318755	1.0574	0.93035	0.557517	1.18569	1.08483	0.826132	0.999146	0.710848	1.04088	0.792751	0.74494	0.813727	0.816063	0.831502
1090	374.136	4.02636	pos	0.0412614	0.0944708	0.137937	0.124655	0.0330421	0.0292635	0.0800917	0.107601	0.110946	0.14461	0.317424	0.0449442	0.398504	0.309469	0.162201	0.385949	0.197263	0.142264	0.157897	0.153091	0.157614	0.146793	0.143718
1091	127.11	16.2794	pos	9.26875	7.94862	6.35027	8.87438	9.87075	8.88764	7.3966	5.14513	5.24911	5.49845	4.26713	6.39672	5.30607	5.84627	4.91019	5.4571	6.01326	6.4373	6.76495	6.62097	6.80084	6.79405	6.14396
1092	327.121	5.28941	pos	1.16139	0.687241	0.820588	1.39873	1.82903	1.55464	0.841247	0.790498	1.10628	1.03972	0.653354	1.4582	0.856915	1.55949	1.17692	1.34029	1.04729	3.23793	1.34201	1.30593	1.32109	1.25478	1.20868
1093	310.092	5.22634	pos	0.148534	0.0865477	0.106982	0.205991	0.269725	0.279278	0.24498	0.132913	0.213358	0.304819	0.103591	0.387415	0.154536	0.3751	0.249081	0.351464	0.213984	0.958229	0.263438	0.27354	0.277198	0.258844	0.249652
1094	219.049	2.0707	pos	0.385694	0.721848	0.913743	1.15622	0.323181	0.352691	0.395393	0.732301	0.835156	0.774437	1.99211	0.36391	3.10557	2.7129	0.721215	2.73882	1.1722	0.821461	1.33088	1.27397	1.26714	1.23728	1.18597
1095	316.318	14.4505	pos	0.06029	0.249734	0.0597964	0.0544684	0.0759631	0.0433899	0.0815794	0.1796	0.0552123	0.0434277	0.0405304	0.050492	0.0439352	0.0549358	0.0346831	0.463848	0.056548	0.0226517	1.6942	1.51916	1.58753	1.64731	1.57537
1096	252.116	1.22754	pos	0.728434	3.95678	0.859793	0.749604	0.954845	0.511951	0.138592	0.435519	0.289972	0.220055	0.482381	0.240656	1.73328	0.903944	2.58922	1.07244	1.96294	0.701004	0.820389	0.764031	0.830049	0.858348	0.810248
1097	485.217	7.94361	pos	0.405979	0.219792	0.251787	0.333264	0.497069	0.404283	0.361017	0.158609	0.37144	0.307915	0.259408	0.361033	0.111442	0.104059	0.136772	0.0934996	0.0939755	0.357051	0.30212	0.2836	0.299402	0.2839	0.272904
1098	465.191	8.68543	pos	0.148579	0.0599201	0.0631293	0.175162	0.229557	0.237274	0.287084	0.347077	0.12715	0.210462	0.111117	0.249778	0.250962	0.307555	0.145439	0.258332	0.176608	0.346369	0.24819	0.238664	0.223126	0.24638	0.234878
1099	245.225	17.6819	pos	0.129503	0.126935	0.246454	0.376551	0.325756	0.261063	0.188385	0.435506	1.20475	0.626882	0.233004	0.449711	0.431224	0.676649	0.663135	1.11598	0.370227	0.673911	0.481658	0.501893	0.501546	0.455075	0.469492
1100	302.212	16.4082	pos	1.22574	1.04604	0.771744	1.1402	1.36119	1.20172	1.05606	0.646334	0.700188	0.649742	0.571285	0.974789	0.627163	0.76572	0.61508	0.736545	0.712255	0.942186	0.919315	0.840456	0.902451	0.942894	0.894761
1101	209.131	15.8653	pos	2.68122	1.78303	1.6277	2.93063	3.14119	3.48584	2.99573	1.93094	2.0109	1.80786	1.45299	3.10337	1.89816	2.16297	1.95203	2.22876	2.50709	2.46161	2.27031	2.29011	2.35065	2.41069	2.51782
1102	192.082	17.0469	pos	0.786693	0.6202	0.56371	0.727416	0.956352	0.762764	0.635671	0.500627	0.509546	0.505693	0.403732	0.595761	0.582234	0.692634	0.514511	0.578443	0.568448	0.664505	0.626174	0.611308	0.640303	0.68308	0.631994
1103	251.045	18.9834	pos	0.330797	0.460509	0.480363	0.312346	0.227482	0.281487	0.349524	0.420427	0.386319	0.42286	0.487774	0.37777	0.378938	0.326459	0.336952	0.294026	0.272167	0.308468	0.312708	0.329726	0.322294	0.350212	0.333683
1104	267.173	15.8012	pos	0.387893	0.25955	0.255306	0.423413	0.457132	0.530508	0.593497	0.357853	0.303165	0.334322	0.241832	0.556639	0.426316	0.468199	0.401775	0.459631	0.517548	0.418427	0.39179	0.398052	0.43512	0.402043	0.398558
1105	318.152	3.01898	pos	0.0836457	0.33973	0.15571	0.18202	0.125039	0.125556	0.335689	0.106916	2.15495	0.198339	1.22673	0.325675	0.173558	0.251535	0.654175	0.467921	0.338304	0.27884	0.426329	0.4095	0.3909	0.382858	0.397046
1106	313.126	7.73956	pos	0.418784	0.321601	0.530934	0.661329	0.506448	0.621316	1.27407	1.08524	1.31258	1.17158	1.04765	1.17021	1.26807	1.47547	1.13558	1.2722	1.06257	1.83294	1.08934	1.08654	1.0077	1.03356	0.993495
1107	255.681	15.7251	pos	3.15507	1.36377	1.32802	3.54511	3.65893	5.26452	6.1979	3.50326	3.25531	3.59158	2.39049	7.16776	3.26535	3.83631	3.74256	3.13933	3.82517	5.25187	3.92553	4.04711	3.74165	3.81238	3.62624
1108	678.213	0.701168	pos	1.92256	1.33131	1.6872	2.44652	1.80109	1.42	1.30114	2.67492	1.32064	3.2729	3.04838	1.46817	1.55837	1.59373	1.73421	1.10883	1.32057	1.20976	1.86624	1.70293	1.72435	1.69498	1.80818
1109	118.064	16.319	pos	8.41227	8.1144	6.5745	8.24257	8.78688	8.22065	7.20432	5.92071	5.88829	5.9081	5.29338	6.82745	5.59346	6.00222	5.27317	5.84774	6.00813	7.04833	6.58257	6.64232	6.84705	7.28323	6.63669
1110	511.2	1.82829	pos	0.651036	0.730061	0.686298	0.512195	0.474533	0.505021	0.640735	0.607489	0.808808	0.723079	0.882344	0.591261	0.623295	0.638513	0.448222	0.527673	0.494741	0.530272	0.619431	0.60814	0.556656	0.586051	0.576084
1111	363.267	12.4549	pos	0.364779	0.344296	0.244588	0.275045	0.285491	0.460991	0.419747	0.38311	0.266256	0.370346	0.569361	0.463855	0.437227	0.34293	0.497784	0.50241	0.590088	0.270242	0.441113	0.395531	0.413367	0.401218	0.414294
1112	725.752	1.99462	pos	0.152188	0.103923	0.185288	0.148045	0.149378	0.165103	0.231721	0.276177	0.250089	0.258227	0.233117	0.240139	0.233096	0.245348	0.200752	0.195539	0.185439	0.213653	0.188287	0.182574	0.201199	0.199145	0.186612
1113	444.194	1.34279	pos	0.389405	0.847705	0.605153	0.447132	0.190009	0.17013	0.0465311	0.138376	0.0553693	0.0381744	0.0938127	0.0564714	0.393767	0.25632	0.228944	0.299822	0.257738	0.191332	0.225197	0.227368	0.227389	0.222883	0.247225
1114	277.105	1.991	pos	0.169539	0.289832	0.204923	0.169715	0.179421	0.165845	0.266688	0.31685	0.293609	0.301727	0.314344	0.282359	0.29432	0.298295	0.22661	0.259711	0.242062	0.264507	0.224535	0.241373	0.23499	0.240011	0.252504
1115	293.245	20.9835	pos	3.74133	3.0948	2.94483	4.23835	4.9076	3.68151	2.48915	2.01592	3.39184	2.45836	1.16593	3.85695	3.48443	3.83609	4.15188	3.44928	3.66224	5.6277	3.29603	3.58089	3.45694	3.60465	3.30184
1116	171.025	29.8323	pos	0.86266	1.27093	1.31606	0.832568	0.622234	0.743581	0.903255	1.11905	0.954714	1.02034	1.26147	0.897554	1.00778	0.867483	0.875604	0.743284	0.701064	0.731	0.892273	0.807046	0.902145	0.872579	0.874978
1117	167.084	14.9383	pos	4.54132	3.48984	3.12984	4.3922	4.58804	4.75295	4.62979	3.37429	3.45946	3.2695	2.87223	4.72214	3.04217	3.53477	3.09706	3.56578	3.63278	3.7631	3.65454	3.76181	3.56737	3.87454	3.96635
1118	239.973	0.631662	pos	1.10711	1.42061	1.9846	0.426795	0.417177	0.558362	1.73035	5.22446	2.96874	3.76207	13.5205	1.47549	5.59418	2.14253	3.00107	3.71158	2.09029	0.505338	2.57715	2.79428	2.74622	2.53349	2.59987
1119	67.0491	17.0533	pos	0.51475	0.422848	0.366765	0.491058	0.591359	0.494348	0.425542	0.316936	0.327949	0.313019	0.212205	0.357651	0.460627	0.466628	0.367075	0.459065	0.412366	0.455675	0.41267	0.427714	0.409425	0.425647	0.383635
1120	451.19	5.86128	pos	0.223361	0.260763	0.926158	0.467551	0.38445	0.378693	0.406837	0.281883	0.287622	0.412418	0.609658	0.449435	0.426059	0.410643	0.30331	1.00258	0.389468	0.31814	0.459754	0.428021	0.411971	0.419679	0.423917
1121	385.272	14.4199	pos	3.89218	2.06195	1.91198	4.83896	7.48745	5.45546	4.68442	3.94048	3.12761	3.92406	1.64095	4.54227	5.19003	5.90752	4.87328	6.43754	7.44406	3.77137	4.82547	4.78688	4.95433	5.29128	5.14522
1122	545.218	7.05451	pos	0.385087	0.198277	0.24649	0.313919	0.338513	0.447282	0.266046	0.190895	0.177813	0.254864	0.211304	0.333817	0.577244	0.563292	0.363449	0.505084	0.385535	0.471342	0.359356	0.330167	0.353152	0.359353	0.37137
1123	452.148	7.49679	pos	0.3197	0.382128	0.490285	0.297835	0.291209	0.27882	0.0954546	0.107257	0.277674	0.108239	0.210068	0.162209	0.039203	0.035883	0.0497752	0.0522711	0.0344753	0.0500746	0.232794	0.219798	0.207595	0.213353	0.218317
1124	469.115	5.59447	pos	0.0939465	0.0819451	0.0895629	0.236312	0.146058	0.185338	0.289286	0.223411	0.244395	0.233015	0.133915	0.273673	0.172196	0.309618	0.167981	0.267994	0.174796	0.279951	0.19667	0.198341	0.177737	0.188853	0.192372
1125	118.064	14.9467	pos	5.44037	4.31675	4.03147	4.92431	5.35469	5.38557	4.62319	4.03283	4.17149	3.97875	3.69344	5.21057	3.63202	3.93431	3.66418	3.86949	3.9068	4.32656	4.0217	4.26346	4.3906	4.52117	4.28377
1126	221.132	15.8505	pos	0.993797	0.676781	0.605348	1.05267	1.13199	1.2132	1.02634	0.63676	0.663846	0.555655	0.51529	1.10029	0.633403	0.740302	0.676037	0.788127	0.936402	0.807763	0.779342	0.780935	0.793531	0.80335	0.863372
1127	617.511	23.8901	pos	2.59902	3.04904	3.29246	2.06435	0.914857	1.53705	1.71807	2.15559	1.57279	3.10419	1.36983	2.28365	2.77907	2.2894	3.21487	1.59992	1.44966	2.01091	1.61671	1.5619	1.56637	1.63581	1.46233
1128	181.033	0.624382	pos	3.01997	3.15105	3.31648	3.02655	2.39335	2.30915	2.47157	3.00145	2.32498	3.34953	3.37752	2.86054	2.41587	2.32586	2.34373	1.89275	1.82168	2.41603	2.54211	2.39024	2.68719	2.48793	2.56876
1129	397.112	9.95395	pos	0.192146	0.46119	0.294683	1.10747	1.50329	0.914881	0.255109	0.302332	0.721409	0.463606	0.260152	0.374857	0.57548	1.36417	0.569408	1.32617	0.886959	0.964019	0.82362	0.746592	0.781439	0.741329	0.763468
1130	295.261	21.8225	pos	1.44927	1.90604	2.8929	2.92982	2.01166	1.81938	2.08679	2.19255	2.93813	2.31309	1.17008	2.76392	2.11095	2.22594	2.20683	2.59222	2.33885	2.32355	2.26112	2.18291	2.04391	2.22805	2.08342
1131	335.25	22.6494	pos	3.56002	3.12682	2.34032	2.84334	2.57306	2.57909	0.885977	0.955634	1.39693	1.72937	1.6471	1.62122	0.691225	0.862666	0.701604	0.672843	0.747322	0.618789	1.45545	1.3241	1.43765	1.38214	1.33146
1132	217.153	16.2868	pos	2.46915	2.08067	1.65722	2.40713	2.70673	2.51509	2.12389	1.53647	1.47342	1.50797	1.16923	1.83817	1.42001	1.56141	1.32227	1.5085	1.68592	1.86196	1.75069	1.66015	1.72157	1.85411	1.81173
1133	331.137	1.99113	pos	2.28121	2.09277	2.84056	2.49337	2.45171	2.58888	3.78246	4.0787	4.16662	4.15407	4.06027	3.6962	4.10891	4.28241	3.20542	3.45868	3.31039	3.84491	3.43817	3.40212	3.42809	3.26289	3.10306
1134	489.159	1.24199	pos	1.04323	1.31588	1.29777	0.945642	0.657902	0.71573	1.32064	1.18828	1.40855	1.67896	2.01037	1.05919	1.48719	1.52616	0.848993	1.25071	0.918187	1.13115	1.19266	1.19051	1.08758	1.09889	1.14924
1135	694.519	22.2356	pos	0.916389	1.27353	1.2205	0.762473	0.343708	0.53073	0.349844	0.600501	0.685829	0.683893	0.953474	0.52625	0.42465	0.412657	0.5339	0.270979	0.297544	0.581361	0.537325	0.508048	0.484395	0.497044	0.485582
1136	173.125	8.92578	pos	0.57654	0.395929	0.352699	0.573434	0.939461	0.57122	0.308673	0.415593	0.27334	0.28699	0.189765	0.296466	0.236994	0.300499	0.196821	0.297522	0.261339	0.307625	0.426808	0.413001	0.452869	0.441918	0.459353
1137	184.077	15.5135	pos	0.483133	0.892062	0.599443	0.59541	0.764329	0.460337	0.482178	0.441848	0.499022	0.348149	0.434519	0.452724	0.484468	1.30381	0.69134	1.47342	1.00921	1.26626	0.698357	0.647911	0.710648	0.652525	0.656194
1138	95.0849	6.8082	pos	3.53412	2.35814	2.8516	2.63933	4.48901	3.64883	2.61461	2.15592	2.39728	2.24685	2.30583	2.6821	2.5522	2.79878	2.66773	2.4264	2.48375	2.59323	2.83489	2.69844	2.95799	2.99264	2.97847
1139	505.183	17.7662	pos	0.358513	0.476931	0.886135	0.889613	0.68989	0.489274	0.515416	0.907131	1.3183	0.917442	0.652997	0.795726	0.713663	0.819081	0.688178	0.878828	0.525413	0.653241	0.818836	0.755068	0.729278	0.776057	0.757779
1140	251.163	7.85025	pos	17.5378	9.98468	9.75488	18.5699	33.1328	26.923	9.92429	4.55013	11.0304	5.52125	8.55774	14.3443	2.35121	2.99906	2.92503	3.12296	3.12292	3.24497	13.1131	12.0239	11.7437	12.3403	11.9951
1141	165.069	17.0479	pos	7.9339	6.29716	5.302	7.18407	9.08327	7.88646	6.08529	4.31302	4.52213	4.28377	3.16029	5.71368	6.04413	6.64255	4.96624	5.83709	5.64639	6.37559	6.23121	6.37975	6.17948	6.33497	5.71081
1142	90.5244	0.638628	pos	1.04134	2.4575	4.12447	0.638069	0.31525	0.640169	4.13263	11.4698	6.8852	6.73128	21.7876	3.36474	10.1557	4.62904	6.11024	6.58795	4.49872	1.0072	5.60258	5.50648	5.57957	5.02544	5.43623
1143	517.225	2.00686	pos	0.168196	0.118473	0.187148	0.179704	0.197235	0.218547	0.340096	0.345537	0.35992	0.369881	0.322642	0.338955	0.375104	0.391182	0.268491	0.30814	0.301345	0.493806	0.298901	0.277944	0.279497	0.28916	0.266475
1144	82.5366	0.638834	pos	85.8318	84.9551	104.379	76.8986	55.2912	66.6192	77.6989	98.9336	83.1675	98.0297	96.7896	87.9266	71.5149	74.589	75.6851	59.0694	60.1734	67.8482	79.9815	78.3931	79.6076	72.8477	73.8892
1145	133.1	16.3079	pos	2.97769	2.71721	2.17827	2.95297	3.2928	3.00311	2.43393	1.84805	1.78415	1.81016	1.58602	2.2806	1.78822	1.93253	1.66472	1.92977	1.96966	2.23672	2.33115	2.20572	2.26956	2.26822	2.07641
1146	135.043	1.10238	pos	2.74035	4.13106	3.41899	2.43724	2.75651	2.57425	2.51734	4.47049	2.7484	3.44409	4.33144	1.93735	5.60411	4.25243	2.65356	3.35783	2.21736	2.67612	2.90711	2.85168	2.63719	2.67832	2.862
1147	656.288	9.36622	pos	0.104706	0.0934886	0.098777	0.264419	0.319868	0.23511	0.0944074	0.0952749	0.262034	0.186868	0.0768877	0.167367	0.227259	0.331284	0.222954	0.273062	0.199512	0.349486	0.199685	0.193298	0.21454	0.212078	0.201673
1148	167.014	0.640476	pos	5.17334	6.22721	1.42159	0.241361	0.101187	0.178785	1.27592	4.58643	2.7003	2.99222	9.30422	0.992763	4.3642	1.43841	2.00151	2.72055	1.54039	0.3895	1.7705	1.70249	1.84323	1.65715	1.68423
1149	61.009	29.7044	pos	0.864238	1.22561	1.22704	0.785731	0.595614	0.690525	0.861967	1.10224	0.90881	1.00547	1.27593	0.8601	0.936769	0.823883	0.822618	0.751906	0.638589	0.762104	0.836177	0.784597	0.846063	0.808603	0.879075
1150	60.0759	0.724344	pos	0.557149	0.887068	0.895466	0.531553	0.468242	0.587458	0.887562	0.848374	0.980195	0.7068	0.788004	0.901112	0.656884	0.649202	0.657962	0.534719	0.767488	0.596495	0.625385	0.646115	0.651589	0.696758	0.630306
1151	273.166	14.945	pos	1.67456	1.43509	1.25971	1.86277	2.29916	1.91161	1.78458	1.32101	1.24959	1.20691	1.04549	1.68111	1.26732	1.47075	1.12714	1.41776	1.36691	1.38302	1.49495	1.51253	1.50687	1.63698	1.61691
1152	373.251	15.3693	pos	3.59156	2.64017	1.94431	3.1056	3.81779	3.16601	1.6545	1.18149	1.67995	1.59309	0.94558	1.9688	1.43973	2.11762	1.47202	1.52794	1.42852	1.7676	2.03167	2.09183	2.19892	2.24498	2.234
1153	327.111	1.04785	pos	7.58744	23.9478	9.08394	5.04898	3.67214	2.55357	3.36515	4.15144	3.47803	4.84922	7.25023	2.56488	13.8547	6.9649	4.47725	4.92831	2.97015	3.93124	5.69406	5.46226	5.13066	5.23212	5.58413
1154	185.105	17.0621	pos	1.6887	1.22156	1.17964	1.6371	1.93264	1.69244	1.48759	0.883555	0.972452	0.967331	1.09182	1.1141	1.61674	1.65673	1.03299	1.53922	1.39115	1.46258	1.46679	1.49437	1.39465	1.54136	1.39651
1155	262.164	14.9642	pos	1.36491	1.34135	0.911679	1.30726	1.56488	1.48565	1.03522	0.751951	0.916849	0.76959	0.590498	1.13448	0.738084	0.888658	0.755992	0.827127	0.784274	0.926008	0.941778	1.03703	1.03415	1.0535	1.03312
1156	425.106	10.1047	pos	4.94852	4.24075	4.11562	9.30354	12.6251	9.74588	1.89663	2.25158	4.14006	2.62341	1.21286	3.33815	2.83319	4.80896	2.30414	7.02378	3.94412	4.3528	5.14162	4.89874	4.64458	5.08463	4.74181
1157	289.143	6.68484	pos	0.316722	0.309195	0.36158	0.281134	0.279331	0.301717	0.141632	0.292122	0.343627	0.322864	0.341351	0.277484	0.277219	0.27701	0.263325	0.282491	0.294885	0.210254	0.277285	0.298888	0.312259	0.302208	0.303711
1158	744.554	23.2018	pos	0.137465	0.217982	0.228671	0.12859	0.0911326	0.12839	0.157975	0.177792	0.160218	0.187527	0.212274	0.143253	0.181455	0.147622	0.151783	0.139499	0.119596	0.139239	0.156103	0.151229	0.14411	0.141831	0.141629
1159	258.133	1.0304	pos	8.78739	8.40825	8.84311	6.8458	8.23939	3.83267	1.3863	2.06793	1.70119	2.12317	4.34032	1.92212	7.47442	3.45323	3.70268	2.43201	2.16644	2.01489	3.10636	3.20292	3.28946	3.47684	3.36921
1160	708.554	23.8221	pos	1.14469	3.48834	0.391535	0.417903	0.126443	0.91927	0.560652	0.0787077	0.244345	0.34456	7.8669	1.97831	0.114596	0.897135	0.447184	0.240162	0.201199	0.278623	0.81474	0.849441	0.864889	0.883176	0.916408
1161	179.069	6.6954	pos	1.27851	1.23549	1.10453	1.58765	1.87516	1.30424	0.831703	1.00672	1.14992	0.955925	1.34902	1.24895	1.39419	2.38587	1.26302	1.95447	1.71129	5.46191	1.64957	1.63828	1.64693	1.76962	1.78996
1162	199.028	29.8106	pos	1.56578	2.28476	2.38685	1.51686	1.1179	1.3752	1.57022	1.93935	1.73299	1.90698	2.2528	1.66471	1.85364	1.54939	1.52251	1.36009	1.19862	1.30718	1.62397	1.46155	1.61956	1.55052	1.52539
1163	289.156	14.1603	pos	0.705472	0.498854	0.377289	0.717135	1.09692	0.770291	0.437987	0.264037	0.364763	0.23626	0.248891	0.45936	0.227666	0.263712	0.239158	0.269614	0.31502	0.419039	0.447461	0.416467	0.456207	0.455437	0.468721
1164	590.423	17.5442	pos	0.0710361	0.0734967	0.0692823	0.0886121	0.0666629	0.101739	0.0537679	0.201569	0.0877508	0.18274	0.150277	0.24538	0.19561	0.0949329	0.12065	0.120186	0.0718647	0.0696628	0.0998238	0.10089	0.108006	0.104962	0.0965997
1165	107.049	1.06326	pos	1.9175	2.90182	2.53261	1.71271	1.27205	1.2245	1.79552	2.1961	1.92859	2.45021	2.96551	1.47852	3.57777	2.74051	1.43696	1.9479	1.10955	1.60434	1.79411	1.82613	1.67603	1.7151	1.86371
1166	139.05	14.9473	pos	1.29242	0.896926	0.83494	1.14339	1.22114	1.21856	1.1091	0.873399	0.931072	0.831289	0.735065	1.20546	0.788969	0.894572	0.756374	0.828284	0.858892	0.923987	0.910497	0.886857	0.947579	0.984387	0.976181
1167	799.529	24.2977	pos	10.3313	6.01771	8.37364	8.14315	5.25265	7.49659	5.47948	6.45549	5.76714	8.74883	5.8939	6.80963	9.49779	9.55756	9.39696	6.13824	6.52093	7.47417	5.30638	5.83084	5.56447	5.76471	5.93709
1168	196.2	6.24375	pos	0.021756	0.0456672	0.0609958	0.0584757	0.00616481	0.0185205	0.065564	0.113287	0.105179	0.0605213	0.152018	0.045067	0.181494	0.153056	0.156923	0.503039	0.146427	0.084316	0.109041	0.101816	0.0964962	0.102344	0.101156
1169	783.335	8.2239	pos	0.594504	0.344528	0.380628	0.488692	0.593306	0.637895	0.238006	0.117861	0.201595	0.247796	0.0865664	0.134723	0.0830836	0.144452	0.0888217	0.11321	0.12726	0.259318	0.360401	0.352236	0.363782	0.378079	0.39332
1170	65.0547	0.651133	pos	0.13261	0.296874	0.292912	0.12542	0.159791	0.536279	0.74926	0.733169	0.859866	0.349191	0.62419	0.742266	0.240209	0.459854	0.466363	0.392069	0.525107	0.379965	0.438855	0.468014	0.494116	0.456765	0.474883
1171	754.286	10.4552	pos	0.333579	0.976299	0.515035	0.530402	0.544477	0.610443	0.082851	0.300338	2.15057	1.20873	1.95221	2.90302	0.526891	0.149012	0.219049	0.282272	0.458841	0.106193	0.712067	0.715104	0.667624	0.661059	0.650828
1172	173.091	14.2578	pos	1.57199	0.989073	0.841984	1.53553	1.8224	1.92556	1.36242	0.889251	1.1015	1.00409	0.844383	1.75859	0.804247	0.975437	0.906952	0.930184	1.07786	1.17192	1.3416	1.2199	1.23955	1.23356	1.2002
1173	331.137	7.73713	pos	0.30848	0.221339	0.426036	0.491675	0.353824	0.483736	0.996207	0.882096	0.995377	0.880191	0.848257	0.805519	1.00018	1.13686	0.871848	0.982429	0.797327	1.38544	0.829662	0.848967	0.763813	0.839803	0.791203
1174	277.214	10.9947	pos	4.43685	5.45062	1.98525	0.558543	0.526812	1.25108	2.05911	1.38591	0.366263	0.669343	2.75248	0.340431	0.630261	0.51365	1.4639	0.348579	0.409722	0.754066	1.29975	1.23194	1.27401	1.21065	1.16013
1175	450.597	8.66811	pos	0.0623632	0.0157791	0.1262	0.182134	0.118127	0.220645	1.05889	0.254293	0.532907	0.345589	0.372876	0.582154	0.0415935	0.185904	0.197424	0.130775	0.253416	0.114626	0.234062	0.23142	0.213183	0.213357	0.226251
1176	208.133	14.8895	pos	2.00883	1.3535	1.29741	2.11788	2.16571	2.55066	2.59442	1.64431	1.52388	1.59216	1.31006	2.42071	1.72473	2.1423	1.58801	2.02036	2.16406	1.94142	1.94215	1.79665	1.89403	2.00943	1.83905
1177	450.266	3.91248	pos	3.56334	1.24129	2.03433	2.16415	3.34421	3.61074	4.32123	1.90986	3.0924	3.6115	3.29477	4.18555	2.98049	3.02902	3.02789	2.09181	1.81158	4.73796	3.21773	3.06823	2.93695	2.93917	2.89102
1178	288.099	4.83804	pos	0.090993	0.136122	0.1366	0.126862	0.0556205	0.0855315	0.353617	0.132233	0.229725	0.168707	0.162988	0.185508	0.152099	0.143092	0.13035	0.191718	0.254622	0.250514	0.156768	0.145407	0.141426	0.140658	0.14492
1179	530.322	17.5334	pos	2.35937	1.61587	1.48996	2.17365	2.59323	2.7846	3.15508	1.83713	1.47642	1.70598	1.39472	3.20744	1.70031	1.99821	1.65929	1.30542	2.1276	2.91142	2.43871	2.35044	2.18572	2.26611	2.2259
1180	183.112	14.9317	pos	2.99075	2.34061	2.18622	2.85475	3.10694	3.13455	3.08345	2.17739	2.20839	2.12063	2.05694	2.95615	2.00468	2.27907	2.03091	2.19712	2.52414	2.45517	2.41038	2.43948	2.33014	2.55484	2.59897
1181	209.152	4.23746	pos	3.95217	2.4398	1.69229	1.61405	5.70041	4.03561	2.77624	1.17127	1.43032	1.00209	0.888465	2.23292	0.713777	0.831085	1.11666	0.585425	0.900778	2.16197	2.05588	1.93328	2.10991	1.99883	1.89145
1182	76.0177	2.4868	pos	0.160798	0.259345	0.513305	0.208386	0.145059	0.208175	3.07836	2.47512	2.92191	2.6928	2.32274	0.534165	2.47433	2.41542	3.7207	4.20667	5.73093	1.88004	2.04024	1.94955	1.97654	1.99268	1.8102
1183	295.129	0.962797	pos	0.776252	1.69885	1.3316	0.659954	0.429113	0.429474	0.495982	0.83895	0.531047	0.559286	1.00763	0.297151	2.94337	2.20853	2.28862	1.75892	1.7024	0.887536	1.1014	1.09526	1.02512	1.11352	1.16131
1184	165.163	6.8071	pos	0.779725	0.563584	0.565421	0.626674	0.910811	0.827411	0.461466	0.386226	0.388317	0.360116	0.374747	0.480354	0.369963	0.476728	0.464223	0.341586	0.40121	0.360673	0.593016	0.529307	0.571941	0.553354	0.543687
1185	385.11	0.806	pos	9.90973	9.39322	7.09029	4.92321	3.74321	6.76917	14.2453	9.49113	17.6494	13.6064	17.2535	17.5611	5.24739	6.8475	6.05837	18.3649	13.7895	9.44125	9.51667	9.2358	9.11453	9.05187	10.0603
1186	549.157	1.70011	pos	0.47398	0.624053	0.763134	0.595988	0.215976	0.227486	0.749175	0.791649	1.05033	0.759438	2.34377	0.225444	0.952441	0.840664	0.678471	1.06663	0.6898	0.751654	0.776066	0.711549	0.720963	0.765835	0.785407
1187	416.874	6.81334	pos	0.179916	0.152311	0.153621	0.137085	0.147817	0.169817	0.118027	0.103201	0.102176	0.094648	0.0975269	0.1125	0.0945075	0.109776	0.10567	0.0817912	0.0953203	0.0624949	0.124826	0.120049	0.130922	0.134793	0.126378
1188	357.299	19.4933	pos	0.708357	1.17641	1.14593	1.4161	1.10072	1.48101	0.625412	1.67339	1.14806	0.983118	0.810785	1.12806	3.12838	3.16391	3.19071	3.02411	3.84703	3.55716	2.11074	1.98277	2.04043	1.98701	1.86816
1189	290.121	1.02459	pos	0.0596698	0.121666	0.0549625	0.076742	0.0639461	0.0813148	0.707027	0.226385	0.178801	0.376274	0.578488	0.2428	0.200101	0.119354	0.103469	0.0790214	0.0344331	0.183965	0.138024	0.153841	0.1467	0.139359	0.142107
1190	454.168	5.1699	pos	0.29917	0.0832117	0.161644	0.289077	0.294995	0.47728	1.34036	0.946328	0.843056	0.770772	0.750135	0.729564	1.32069	1.86245	1.2214	1.05636	1.55144	3.46059	0.884935	0.995326	0.944061	0.9289	0.908812
1191	149.062	7.72905	pos	0.943864	0.774076	1.08041	1.25284	1.26232	1.30586	1.96518	1.77592	2.09058	1.87537	1.8995	1.85514	1.87251	2.19868	1.75128	2.16423	1.61227	3.01872	1.63185	1.6314	1.66022	1.79891	1.74832
1192	213.152	16.319	pos	6.83174	6.09715	4.87177	6.64446	7.51589	6.84742	5.79846	4.12916	4.21438	4.30458	3.61327	5.51782	4.02758	4.57151	3.63392	4.22594	4.5	5.30365	5.01211	4.8255	5.20479	5.43162	5.03641
1193	135.111	6.80043	pos	3.82547	2.78509	2.72876	2.96944	4.51426	3.93955	2.3898	2.04093	2.16508	1.9554	3.80485	2.52205	1.88855	2.26577	2.24498	1.66716	1.9985	1.93322	2.78203	2.54784	2.75059	2.86316	2.65492
1194	518.221	1.92668	pos	0.285376	0.321158	0.487543	0.369661	0.273947	0.313253	0.85387	0.658044	0.903215	0.701764	1.30285	0.561663	0.920965	0.821101	0.55553	0.766251	0.464178	0.589221	0.605972	0.590096	0.635809	0.609884	0.562844
1195	318.132	5.09372	pos	0.109572	0.0488161	0.0671017	0.221627	0.126667	0.182527	3.62924	1.55654	1.25559	2.19746	1.12366	1.25984	0.48043	0.57901	0.880088	0.32568	0.491576	2.69712	0.847329	0.775601	0.856518	0.866599	0.862849
1196	633.335	7.21141	pos	0.212988	0.0907038	0.117116	0.199053	0.268428	0.207422	0.158607	0.103205	0.168034	0.16288	0.156563	0.142208	0.145568	0.178471	0.132349	0.176328	0.131319	0.204019	0.173978	0.157007	0.166583	0.173485	0.161242
1197	490.33	14.7123	pos	9.93628	6.34211	6.07763	11.9845	11.6914	15.9429	20.5161	11.3141	9.60031	12.0534	8.42266	19.4124	14.3751	17.3994	12.9024	17.2864	18.6905	14.3651	12.963	12.0079	13.2791	13.036	13.5414
1198	276.15	14.9252	pos	0.748638	0.618194	0.52977	0.799283	0.815992	0.88884	0.848677	0.564577	0.567896	0.539874	0.442895	0.815836	0.545182	0.672103	0.526212	0.669051	0.663586	0.656476	0.594116	0.644251	0.662065	0.666422	0.647733
1199	191.138	8.95	pos	2.00245	1.30217	1.12955	2.06224	3.11138	1.82111	0.990853	1.53514	0.887824	1.05111	0.559469	0.838575	0.795258	1.02888	0.630456	0.96528	0.895959	1.02832	1.46254	1.40999	1.54446	1.56454	1.55363
1200	484.302	13.3099	pos	2.25337	1.29235	1.49089	2.57667	3.13546	3.90946	3.59905	1.798	2.89775	2.11642	1.15371	4.01532	3.35091	4.22172	2.86133	3.73254	3.03876	2.82846	2.88621	2.82931	2.82128	2.75491	2.56521
1201	751.523	20.1491	pos	0.282171	0.218425	0.183713	0.369053	0.509977	0.290501	0.206893	0.160976	0.298596	0.216532	0.131305	0.217637	0.144501	0.176281	0.172988	0.253273	0.208586	0.271517	0.253628	0.257679	0.281479	0.264256	0.253054
1202	548.329	15.7403	pos	1.28496	1.04008	0.902922	1.37916	1.83475	1.5069	1.83459	1.39549	1.4258	1.28354	1.11324	1.79369	1.42904	1.68714	1.35643	1.52936	1.61978	1.67991	1.55614	1.55885	1.67387	1.71096	1.68342
1203	161.107	16.4146	pos	1.45603	1.32739	0.937528	1.28785	1.54611	1.34134	1.09371	0.756572	0.810105	0.750465	0.641206	1.0109	0.757125	0.847199	0.701848	0.853612	0.825359	1.04067	1.1094	1.05843	0.995769	1.02595	1.00242
1204	765.326	9.89426	pos	0.533226	0.370015	0.556388	0.539075	0.52417	0.494121	0.20716	0.785297	0.103819	0.297015	0.201124	0.151339	0.665067	0.694543	0.503864	0.866821	0.681759	0.711699	0.562085	0.536339	0.56825	0.585562	0.52358
1205	334.137	4.54943	pos	0.0521318	0.103212	0.138509	0.0750142	0.0543737	0.0610692	1.5236	1.27289	1.30763	1.65449	0.643132	0.262028	1.61354	1.57512	2.11379	2.83613	4.08559	1.27671	1.15561	1.14941	1.10337	1.07038	1.04068
1206	317.609	9.70019	pos	0.104933	0.132738	0.124484	0.114568	0.100975	0.106172	0.0802942	0.0897554	0.0934154	0.081467	0.048355	0.0830699	0.0937075	0.101134	0.0712668	0.09827	0.0748929	0.0997604	0.104524	0.101269	0.105833	0.109448	0.113813
1207	172.134	17.649	pos	0.296316	0.284616	0.302078	0.171496	0.134418	0.166666	0.165161	0.25235	0.200556	0.2173	0.273168	0.202685	0.361077	0.201233	0.208132	0.217905	0.169264	0.183558	0.674541	0.604323	0.677858	0.652754	0.649134
1208	323.255	21.4949	pos	0.133189	0.194152	0.185905	0.204166	0.16114	0.394624	0.143573	0.380398	0.113025	0.312368	0.124538	0.29957	0.2279	0.135632	0.244669	0.186963	0.124231	0.078514	0.177661	0.174741	0.166024	0.188344	0.177189
1209	762.008	16.0958	pos	0.18584	0.0817686	0.0797254	0.22251	0.327547	0.291218	0.208684	0.103334	0.106006	0.0783505	0.0689447	0.196292	0.0964025	0.130906	0.0953828	0.134984	0.178108	0.220887	0.166943	0.159233	0.1703	0.1655	0.151733
1210	189.136	0.70824	pos	0.464917	0.339998	0.940167	0.954826	0.143385	0.723939	2.75718	1.61527	1.79543	1.32268	0.712388	2.45475	1.21809	1.11283	1.73477	0.829992	1.64934	1.37702	1.21327	1.14071	1.12079	1.20164	1.09241
1211	671.482	23.3075	pos	0.0728398	0.15449	0.125129	0.0815093	0.0514306	0.105836	0.124886	0.0469453	0.0688179	0.175133	0.146098	0.115001	0.0773758	0.101707	0.122488	0.0906151	0.0333269	0.139637	0.117069	0.111147	0.123606	0.112024	0.120002
1212	617.267	14.7978	pos	0.0878861	0.0656897	0.0680606	0.0976894	0.0947968	0.0862256	0.0776876	0.141447	0.302941	0.227477	0.0566272	0.169166	0.16908	0.242376	0.261526	0.38202	0.0960529	0.308761	0.172704	0.165766	0.16065	0.180424	0.165941
1213	122.059	1.59649	pos	0.640882	0.678563	0.8832	0.887451	0.473732	0.663866	3.37125	1.98013	2.52734	2.95934	2.77905	1.72962	1.04028	0.941664	1.65004	1.10721	1.06596	1.32771	1.23083	1.22821	1.21323	1.30797	1.34281
1214	165.054	1.07821	pos	37.3091	48.6726	49.7705	32.9103	23.7423	24.7682	40.0395	48.8544	44.1117	54.448	63.7277	30.2243	73.3743	61.2537	41.8222	50.0579	35.4744	40.4091	41.397	42.4621	38.505	38.9991	42.2228
1215	399.228	7.48247	pos	2.64131	2.3031	2.93646	2.71291	4.56013	2.37741	0.577587	0.538714	1.56656	0.638028	1.09685	0.871038	0.43978	0.417042	0.367703	0.505789	0.381683	0.516427	1.70525	1.53131	1.55469	1.58039	1.53655
1216	480.304	16.5791	pos	0.923022	1.42314	1.46026	0.929736	0.62849	0.880599	2.12097	1.33941	0.77555	0.844982	1.78698	0.89619	0.7713	1.97809	1.36208	1.6904	0.975187	2.95344	1.38489	1.2543	1.27521	1.29387	1.23374
1217	770.57	24.6572	pos	0.256335	0.337163	0.184044	0.220747	0.0787418	0.162602	0.245476	0.245175	0.204162	0.58486	1.02285	0.38674	0.214519	0.315216	0.291709	0.164835	0.161058	0.261757	0.20432	0.206389	0.210185	0.192831	0.189129
1218	267.158	6.00708	pos	0.95841	0.979286	0.739907	1.09403	1.1872	0.760269	0.442095	1.20203	0.341629	0.779005	0.79133	0.224094	0.426217	0.460974	0.320759	0.44739	0.354399	0.574105	0.632108	0.63954	0.689453	0.647674	0.609721
1219	187.137	8.9487	pos	0.507793	0.434444	0.367985	0.550113	0.790573	0.484805	0.227299	0.364701	0.203178	0.289607	0.24151	0.30092	0.228989	0.299476	0.17414	0.290516	0.250426	0.351041	0.354483	0.355988	0.393649	0.37734	0.381325
1220	227.163	5.47023	pos	0.322356	0.200813	0.202587	0.323528	0.409814	0.445092	0.356045	0.254437	0.210951	0.255426	0.165294	0.421541	0.303172	0.370708	0.290582	0.289511	0.32674	0.41897	0.312249	0.305404	0.340109	0.313875	0.305334
1221	351.266	16.2849	pos	22.4043	18.8198	15.0644	21.4926	25.2322	21.8742	19.1845	13.547	12.8234	14.0356	11.198	16.907	13.0758	14.6411	11.9915	14.255	15.1079	16.1781	15.6935	15.3219	15.9947	17.1127	16.7217
1222	350.209	14.1682	pos	0.862846	0.577186	0.408023	0.870701	1.25721	0.936345	0.544015	0.298066	0.386829	0.28419	0.227504	0.547571	0.301765	0.323447	0.285489	0.353108	0.412383	0.50606	0.54653	0.512613	0.525572	0.57749	0.536141
1223	332.18	18.6996	pos	0.334702	0.409586	0.251032	0.208792	0.208019	0.224079	0.244135	0.272047	0.191354	0.235814	0.16575	0.175504	0.378279	0.289712	0.314421	0.245264	0.211567	0.332884	0.264726	0.259319	0.267678	0.238727	0.251011
1224	211.167	9.6915	pos	4.44009	3.23263	3.18607	5.12701	6.63869	6.34926	2.08492	1.94144	3.16858	2.5122	1.11712	2.93873	2.65154	3.91521	2.06211	3.35732	2.65483	3.83942	3.83319	3.65176	3.68242	4.07777	3.72269
1225	464.157	5.57129	pos	0.492139	0.387607	0.424732	1.11119	0.395422	0.988752	1.38339	1.0947	1.02962	1.05178	0.56039	1.39159	0.721753	1.06492	0.773245	0.972798	0.308422	1.39399	0.952505	0.903264	0.843501	0.882996	0.871965
1226	76.0189	2.8286	pos	0.743814	0.982298	1.2281	0.698785	0.534557	0.6568	0.94842	1.1759	1.09873	1.15239	1.02539	1.06277	0.973841	0.882627	0.910519	0.82341	0.730094	0.735544	0.856185	0.835466	0.889027	0.854357	0.783989
1227	249.146	13.8548	pos	0.0497025	0.0451483	0.062563	0.271002	0.0762047	0.0533917	0.0932722	3.63012	0.874575	0.54583	3.60067	0.213953	0.142994	0.0770065	0.161785	0.0871012	0.0593224	0.0724195	0.439486	0.443037	0.483591	0.482332	0.470423
1228	182.104	16.359	pos	1.71206	1.4924	1.22327	1.54397	1.69666	1.53723	1.35367	1.00508	0.963392	0.976953	0.813783	1.32745	0.948792	1.04022	0.908722	1.03613	1.10433	1.33369	1.34031	1.34356	1.23504	1.22809	1.24351
1229	209.151	8.93588	pos	4.82645	2.23509	2.55076	4.24592	7.92155	4.33569	3.55934	4.25948	3.11907	2.75618	1.12353	2.69304	1.86333	2.41342	1.86988	1.91623	1.9302	2.35315	3.87585	3.85877	4.22472	4.17001	4.22102
1230	657.249	7.73794	pos	0.0426314	0.0258278	0.0722759	0.0920479	0.0470253	0.0827837	0.286494	0.231254	0.300694	0.220476	0.224183	0.20891	0.278931	0.332671	0.234421	0.255174	0.231643	0.41371	0.214987	0.215009	0.19798	0.197675	0.19797
1231	149.059	1.26179	pos	3.96565	6.51976	7.83007	3.67786	3.60021	2.69743	6.1219	6.26874	4.87884	6.24057	7.86331	2.88921	15.6586	15.8774	15.0901	24.4259	12.8174	9.11987	9.48111	9.03807	8.34998	8.82367	9.03336
1232	282.025	2.00514	pos	0.451344	0.586066	0.606117	0.376571	0.244555	0.368583	0.367213	0.49183	0.384659	0.428512	0.486119	0.374589	0.487483	0.216449	0.369705	0.201184	0.261635	0.282061	0.397806	0.374659	0.391055	0.369774	0.354379
1233	559.252	9.6857	pos	3.12972	3.22645	3.41206	3.37181	3.33157	3.54857	2.19946	2.37957	2.87409	2.72158	1.79594	2.81944	2.72495	3.14129	2.23381	2.6968	2.36695	3.00268	2.96469	2.82213	2.98622	3.17784	3.11135
1234	489.172	5.27874	pos	2.25094	1.26686	1.48741	2.897	3.99465	3.26564	1.75842	1.40842	2.21364	1.85132	1.12674	3.14502	1.46886	2.96348	2.22404	2.60653	2.15972	7.26795	2.71899	2.67448	2.70909	2.56827	2.4345
1235	621.276	10.1958	pos	0.395089	0.366877	0.263352	0.570097	0.708249	0.447492	0.0513418	0.0842107	0.235031	0.0801812	0.070848	0.0685164	0.0911735	0.226425	0.0897387	0.305741	0.161256	0.272001	0.316439	0.285233	0.298499	0.319318	0.301229
1236	381.223	7.48605	pos	0.714578	0.640614	0.796518	0.728821	1.32593	0.689645	0.132237	0.138505	0.420428	0.159554	0.286842	0.212155	0.113192	0.0996182	0.0839293	0.125011	0.0767573	0.145934	0.455625	0.404309	0.414388	0.431131	0.421592
1237	229.157	14.2949	pos	0.527019	0.289068	0.240157	0.553976	0.646433	0.746973	0.456475	0.361561	0.378032	0.443387	0.267322	0.683554	0.367463	0.431587	0.350028	0.465823	0.614522	0.415945	0.474785	0.42561	0.440462	0.466436	0.46726
1238	520.47	22.532	pos	0.193068	0.258434	0.239652	0.156321	0.0721248	0.101476	0.0878044	0.12032	0.147551	0.195998	0.185819	0.153463	0.231671	0.216941	0.261244	0.154523	0.151978	0.242637	0.14968	0.136912	0.139167	0.151433	0.140241
1239	519.148	7.13824	pos	0.00234905	0	0.0159971	0.00949194	0.00467121	0.00748256	0.262543	0.142954	0.0516717	0.157939	0.0903939	0.084149	0.0715598	0.0212283	0.0294231	0.0304032	0.0334991	0.375915	0.0721329	0.0729981	0.077237	0.0743389	0.0680488
1240	645.248	9.95904	pos	1.05118	0.71838	1.43043	2.60276	2.94585	2.65013	1.14201	1.41903	2.49507	1.64671	1.16019	1.5617	1.88087	3.10234	1.97935	2.92413	2.20031	2.41395	2.32549	2.05268	2.18226	2.23107	2.15052
1241	788.58	24.0434	pos	1.56169	4.02209	0.755296	0.82084	0.232096	1.18735	0.606141	0.147753	0.513467	0.539219	3.83522	1.49584	0.266779	1.07831	0.762761	0.744291	0.700066	0.292355	0.984168	0.976601	1.01633	0.965266	1.07977
1242	213.072	0.689069	pos	2.72435	1.61389	6.77768	2.34352	0.730206	2.94892	12.9811	16.0988	13.2997	8.61236	7.83224	6.26634	10.2063	10.0602	10.3467	8.01946	9.93671	11.302	8.76091	8.07798	8.49374	9.14334	8.45691
1243	704.566	23.0528	pos	0.124078	0.1336	0.144195	0.0990544	0.0531543	0.073607	0.0699035	0.099312	0.105769	0.136426	0.142752	0.0926334	0.144216	0.13185	0.152	0.106802	0.0979828	0.112168	0.102708	0.10037	0.0972779	0.0907508	0.0986531
1244	259.203	10.9903	pos	0.421001	0.483992	0.182737	0.092836	0.154519	0.1627	0.182743	0.135878	0.0832779	0.0795848	0.287152	0.0738926	0.0797909	0.0749622	0.159668	0.0612215	0.067309	0.101516	0.164812	0.148891	0.161086	0.168521	0.162589
1245	794.572	24.2975	pos	5.9171	3.25503	4.31897	4.74787	2.87011	4.12389	3.23623	3.52283	3.2503	4.58848	2.78757	3.89495	5.45028	5.87697	5.3927	3.6109	3.98012	4.38207	3.26284	3.37916	3.26053	3.0996	3.00736
1246	565.231	9.69385	pos	0.192168	0.18305	0.156661	0.205011	0.212938	0.23417	0.110768	0.0979908	0.147903	0.123259	0.0329996	0.150848	0.135578	0.182395	0.110228	0.152601	0.130148	0.189752	0.186372	0.171734	0.170624	0.186201	0.186404
1247	210.096	4.90372	pos	0.550365	0.45698	0.334093	0.721344	1.00594	0.522435	0.456239	0.554221	0.515183	0.508428	0.361188	0.485762	0.299051	0.398588	0.333694	0.48607	0.32527	0.601144	0.551103	0.562423	0.567343	0.600573	0.613676
1248	89.0373	6.67349	pos	0.772817	0.813514	0.746167	0.903027	1.15032	0.883455	1.19977	0.902753	1.46923	1.65737	2.63612	1.7715	0.762508	1.07663	0.908414	0.73679	0.697768	3.08903	1.10403	1.10352	1.16429	1.2096	1.21158
1249	313.246	16.425	pos	5.11619	5.35313	5.58953	4.20676	3.47206	3.58305	3.11829	2.48089	3.49697	2.59459	3.10587	3.35347	2.41375	3.1311	1.71541	2.29525	2.54638	3.03139	3.42899	3.16127	3.23831	3.54241	3.42357
1250	542.22	7.51648	pos	0.330116	1.11743	0.847162	0.548818	0.258872	0.340097	0.92927	1.30908	1.58313	1.30438	1.76182	0.819929	1.6659	1.43303	1.32086	1.32454	0.964947	0.905994	1.06525	0.987329	0.955368	1.05059	1.04624
1251	763.565	23.8331	pos	0.391851	0.584468	0.182016	0.411127	0.460089	0.366614	0.225666	0.0676973	0.221916	0.21233	0.628211	0.505908	0.126189	0.443035	0.282915	0.32326	0.233453	0.173358	0.295568	0.310508	0.325333	0.308121	0.332182
1252	396.183	2.1259	pos	0.406099	0.371846	0.441391	0.460418	0.270269	0.373524	0.532988	0.460336	0.437575	0.675895	0.602506	0.480484	0.868811	0.814542	0.617676	0.548165	0.462891	0.542987	0.544583	0.521341	0.495935	0.499506	0.48573
1253	595.285	14.7949	pos	0.16392	0.10362	0.0996299	0.180123	0.190853	0.151422	0.1098	0.213532	0.516675	0.350583	0.0864951	0.293487	0.268857	0.426209	0.442537	0.734202	0.16744	0.560247	0.304775	0.289518	0.291327	0.292805	0.267819
1254	238.106	4.17155	pos	0.194556	0.395133	0.219333	0.559661	0.332908	0.375036	0.46537	0.333693	0.350847	0.443998	0.319315	0.620561	0.405503	0.408219	0.238808	0.329345	0.259738	0.589006	0.33299	0.315857	0.335984	0.359324	0.340523
1255	182.984	16.2923	pos	3.55482	1.83029	1.68292	3.24474	1.19799	3.24901	1.45817	1.46815	1.26301	1.42411	1.34357	1.27607	1.40525	1.22286	1.12451	1.12216	1.17242	1.129	1.43942	1.3	1.34396	1.35977	1.27877
1256	640.291	9.96066	pos	1.60908	1.08927	1.90155	4.20634	5.23776	3.93197	1.39015	1.6326	3.44534	2.06878	1.36665	1.91115	2.48058	5.15899	2.74728	5.05267	3.66565	3.94215	3.44425	3.20114	3.36665	3.20697	3.06035
1257	790.336	6.63222	pos	0.0479147	0.0183485	0.0215083	0.059947	0.0932112	0.131903	0.0979276	0.050267	0.0711207	0.138175	0.0245533	0.13304	0.0969013	0.214912	0.151737	0.311722	0.143942	0.693736	0.136588	0.132222	0.136263	0.143466	0.148468
1258	482.199	3.4017	pos	0.142143	0.0524199	0.050182	0.118127	0.036462	0.0868409	0.665897	1.5774	0.403944	0.740746	0.519501	0.279221	4.96305	1.92074	0.6903	0.518663	0.318817	1.25956	0.758541	0.713568	0.697349	0.691863	0.670996
1259	503.189	7.14655	pos	0.156467	0.085785	0.0961324	0.114769	0.241775	0.251768	0.130642	0.0729644	0.145425	0.119798	0.0638142	0.563275	0.146867	0.285658	0.539032	0.253809	0.440692	0.770618	0.285076	0.275702	0.261912	0.269943	0.252468
1260	367.125	6.49448	pos	0.0122068	0.0105467	0.0144185	0.0138042	0.0206571	0.0185828	0.0194003	0.0827065	0.0535375	0.0367841	0.11585	0.016629	1.07856	0.302616	0.24865	0.434418	0.195216	0.163636	0.153793	0.155827	0.16341	0.171348	0.167948
1261	284.179	14.921	pos	0.6908	0.475817	0.472703	0.690956	0.780178	0.755425	0.715495	0.455956	0.50544	0.429041	0.35495	0.747719	0.479722	0.558781	0.455564	0.519293	0.577055	0.553513	0.565424	0.547371	0.56841	0.616469	0.59354
1262	233.983	5.20012	pos	0.246865	0.334699	0.355863	0.212006	0.137503	0.19791	0.214805	0.344683	0.208201	0.310636	0.32748	0.220893	0.294175	0.220371	0.243698	0.223697	0.174452	0.140296	0.221334	0.235147	0.220506	0.206324	0.225021
1263	424.987	0.635252	pos	0.633384	0.647083	0.715231	0.574223	0.426627	0.519047	0.73095	0.722244	0.555035	0.831811	0.471494	0.683232	0.430169	0.475591	0.533887	0.36216	0.472558	0.549497	0.561588	0.540088	0.568339	0.506681	0.564354
1264	203.114	16.4116	pos	0.542564	0.496378	0.369549	0.460605	0.613276	0.554871	0.423178	0.324599	0.328307	0.325917	0.246905	0.408831	0.277538	0.353884	0.267501	0.3009	0.325218	0.445614	0.399458	0.377358	0.350826	0.378774	0.369263
1265	383.242	18.507	pos	2.04241	2.78272	3.60992	2.70782	1.95273	2.36203	3.08768	4.06874	3.15848	3.09206	2.44425	2.96622	2.91911	2.7151	2.44854	2.2895	2.16717	2.27791	2.79934	2.55884	2.73748	2.90927	2.80716
1266	191.116	5.49244	pos	0.948138	0.66002	0.688755	1.16707	1.33119	1.39302	1.07201	0.965179	0.818182	1.08424	0.771094	1.41273	0.97201	1.16763	0.981397	1.12538	1.07456	1.75057	1.02298	1.06987	1.08618	1.10333	1.16308
1267	151.035	0.631636	pos	74.6819	73.4438	85.0472	68.2524	52.0273	54.896	61.7392	78.9644	63.3201	87.3736	84.2664	71.2612	65.6304	63.1485	63.3857	49.5419	50.1888	55.0688	66.3667	62.8502	65.5576	60.6867	59.5839
1268	457.366	18.4857	pos	0.068696	0.538124	0.0848301	0.103237	0.124102	0.0736093	0.024626	0.383914	0.0777594	0.447567	0.429212	0.117741	0.587529	0.58403	0.063162	0.0655673	0.0270196	0.00676388	0.202923	0.201748	0.212947	0.1988	0.18674
1269	371.129	1.99113	pos	12.8384	12.0584	16.626	12.6964	12.3535	14.1643	15.2778	19.1878	16.3066	20.2952	18.8768	18.2423	16.0883	14.6124	13.9722	11.9093	11.1146	13.5195	13.6711	13.7137	15.1513	14.8742	14.5886
1270	154.085	14.261	pos	2.26438	1.42376	1.08998	2.01772	2.3603	2.70086	1.94136	1.26548	1.51259	1.4103	1.19407	2.40567	1.07911	1.38744	1.26808	1.262	1.57344	1.69348	1.78006	1.70996	1.703	1.78531	1.5863
1271	227.161	8.93506	pos	1.29269	0.542243	0.652539	1.15954	2.23758	1.19145	0.984865	1.08741	0.793727	0.719262	0.306866	0.730577	0.478919	0.61662	0.468448	0.486494	0.491493	0.628651	1.04998	1.03159	1.12314	1.11834	1.15166
1272	507.363	22.0361	pos	0.065774	0.174488	0.111388	0.13565	0.0826834	0.0764399	0.103998	0.113788	0.165354	0.163144	0.1378	0.0676925	0.134992	0.111062	0.0605924	0.137352	0.0535824	0.0775851	0.0963735	0.0996843	0.109154	0.103555	0.103983
1273	467.312	11.2705	pos	1.2225	0.478013	0.670588	1.72799	2.77745	2.94233	1.52777	1.20569	1.40026	2.86824	0.68208	3.36232	3.36149	6.69678	3.34791	7.62324	3.30092	12.7773	3.63924	3.39892	3.31332	3.24379	3.27793
1274	591.493	23.7354	pos	1.45104	1.48983	1.31375	0.986717	0.47439	0.648668	0.359507	0.6153	0.684234	1.40684	0.810112	0.732397	0.615812	0.557242	0.43951	0.287397	0.303193	0.399761	0.558704	0.537102	0.535659	0.530575	0.490114
1275	429.276	14.7102	pos	1.73984	1.01083	1.00228	1.97838	1.97695	2.75611	3.55541	1.87672	1.56232	2.07154	1.46334	3.35592	2.47088	2.98624	2.22099	3.0323	3.23134	2.45921	2.21505	2.01378	2.29441	2.19914	2.18636
1276	642.236	6.47401	pos	0.0291999	0.721983	0.035259	0.844571	0.331301	0.0840203	0.305624	0.307363	1.03966	0.634437	2.07572	0.474415	0.680659	0.707323	1.05496	0.731469	0.640447	0.186748	0.578299	0.599394	0.605214	0.64047	0.567388
1277	397.219	3.91724	pos	1.75144	0.667027	0.987042	1.05116	1.52111	1.812	2.19834	0.932032	1.5978	1.91323	1.71838	2.16299	1.71896	1.67073	1.6546	1.17127	0.982899	2.62689	1.67807	1.5389	1.57998	1.5309	1.48193
1278	758.215	27.0469	pos	4.04461	5.70362	5.83905	3.70331	2.68298	3.3582	3.89994	5.01015	4.33926	4.73539	5.72356	4.06329	4.59567	3.96408	3.93316	3.62466	3.31841	3.53198	4.12039	4.1064	3.79497	4.02397	3.71336
1279	594.309	7.27845	pos	0.20882	0.184807	0.0979807	0.155685	0.327696	0.0766693	0.0185877	0.0393083	0.00558903	0.0347533	0.0232071	0.00654909	0.16908	0.277698	0.0498951	0.262478	0.238558	0.125302	0.152719	0.141183	0.147659	0.137424	0.137289
1280	337.153	2.69885	pos	0.00210018	0.00151178	0.0133313	0	0.0013013	0.00702386	0.0506611	0.365218	0.281595	0.349181	0.0325265	0.0396086	0.560345	0.789299	0.499552	0.785391	0.826687	0.427241	0.289079	0.272278	0.281017	0.260476	0.259415
1281	267.173	14.7595	pos	1.42539	0.972257	0.8954	1.5537	1.6127	1.92636	2.25365	1.31645	1.17663	1.2807	1.03603	2.04979	1.52313	1.86123	1.40017	1.83741	1.97095	1.59771	1.58009	1.40657	1.49274	1.56377	1.55921
1282	367.221	5.19365	pos	0.534454	0.472296	0.438035	0.5508	0.46148	0.596276	0.648046	0.582511	0.488198	0.492223	0.482457	0.570337	0.542408	0.521633	0.471698	0.499087	0.479795	0.588874	0.557393	0.536281	0.512389	0.559112	0.503898
1283	82.0667	1.94353	pos	0.468025	0.587934	0.723805	0.47051	0.359284	0.426912	0.835025	0.821895	0.954941	0.867604	1.36472	0.70293	0.88388	0.853088	0.723712	0.852534	0.703154	0.743233	0.657583	0.671048	0.697096	0.743496	0.692529
1284	277.127	9.71773	pos	0.334781	0.41264	0.418159	0.289254	0.221002	0.265572	0.341993	0.453718	0.465087	0.381323	0.404799	0.383107	0.348455	0.325808	0.320838	0.313501	0.264623	0.250467	0.305878	0.280196	0.280277	0.30697	0.304618
1285	412.108	5.46793	pos	0.238164	0.303829	0.208878	0.230547	0.192041	0.247823	0.19865	0.19763	0.149786	0.210639	0.154069	0.219975	0.311851	0.23544	0.308417	0.209056	0.219464	0.148525	0.207294	0.222449	0.216443	0.212492	0.195984
1286	229.152	1.13034	pos	1.814	2.11499	2.11556	2.10933	1.00061	1.15633	3.50138	2.6245	3.85391	4.34547	6.27482	2.58524	5.3781	4.15379	4.18402	3.34275	2.49522	3.22786	2.95823	2.98453	2.66143	2.89708	2.99284
1287	610.179	28.235	pos	2.75496	3.99078	5.76961	3.45952	2.16854	2.4696	2.6997	4.58257	4.11404	3.45578	4.53529	3.04333	3.48907	3.01326	2.97972	3.05862	2.6364	2.55719	3.26611	3.05909	3.00396	2.98356	2.87349
1288	409.141	8.21772	pos	0.229827	0.154826	0.159413	0.211694	0.187112	0.21377	0.109504	0.0877537	0.0798561	0.109526	0.0359415	0.0844025	0.0401866	0.057921	0.0437755	0.0606117	0.0648667	0.112548	0.152593	0.148085	0.138018	0.157137	0.150331
1289	679.386	15.317	pos	0.0802297	0.051816	0.095118	0.0999584	0.10733	0.0892925	0.0404891	0.124988	0.163691	0.199295	0.0488075	0.122741	0.155944	0.148189	0.117631	0.153278	0.0941852	0.299782	0.137594	0.120613	0.127661	0.129758	0.126802
1290	575.263	6.24783	pos	0.298151	0.103556	0.0946315	0.245383	0.622628	0.515679	0.457651	0.173914	0.222214	0.311514	0.178218	0.743755	0.242475	0.344023	0.37168	0.142069	0.266672	0.497169	0.314673	0.302813	0.330346	0.338949	0.336707
1291	281.26	18.1653	pos	0.466942	0.606306	0.286475	0.738668	0.883344	0.604858	0.635995	0.931072	0.611502	0.679754	0.645161	0.863853	0.593951	0.480294	0.459123	0.239808	0.16378	0.184204	0.631437	0.641703	0.632288	0.596299	0.572485
1292	607.288	20.5301	pos	0.167952	0.206177	0.17394	0.38844	0.420735	0.210689	0.0372384	0.0435093	0.116248	0.0593122	0.0351454	0.0760524	0.0212615	0.0337929	0.00510901	0.109366	0.0392947	0.0446134	0.116782	0.120308	0.128274	0.114031	0.124654
1293	218.639	19.525	pos	0.0862265	0.131008	0.138177	0.122589	0.0945587	0.133995	0.0715304	0.15142	0.103656	0.104896	0.106456	0.106349	0.227793	0.214814	0.178926	0.178434	0.170893	0.184268	0.157645	0.158119	0.173511	0.153707	0.15816
1294	115.053	14.9531	pos	19.1043	14.7505	13.9368	17.6344	19.4974	19.7965	18.0328	13.8765	15.0526	13.7584	12.6214	19.1018	12.7673	14.1736	12.6274	13.4142	14.3545	15.1419	15.0331	15.1166	15.2026	16.2592	16.6506
1295	417.31	18.4639	pos	2.20429	1.6101	1.28141	2.98941	3.33948	2.91455	2.39984	1.32838	1.26388	1.10772	0.962395	2.19053	1.7658	2.11065	1.07451	1.87315	1.79814	1.94877	1.64439	1.62199	1.77864	1.80964	1.70123
1296	732.559	22.4259	pos	1.5621	2.59516	1.85235	0.921332	0.676706	0.801375	0.30884	0.406799	0.647643	0.560247	0.7617	0.498442	1.00427	0.985379	1.0184	1.0518	0.729195	0.901554	0.797126	0.7467	0.728397	0.73611	0.700141
1297	323.253	16.2889	pos	0.699563	0.560144	0.394274	0.644777	0.797317	0.667449	0.530371	0.387331	0.294684	0.356849	0.314373	0.481646	0.36777	0.420766	0.308681	0.389007	0.425213	0.460029	0.481318	0.430141	0.42792	0.44922	0.448708
1298	778.336	5.74129	pos	0.034086	0.0156893	0.0131035	0.0462715	0.0752789	0.134114	0.102667	0.068494	0.113795	0.183565	0.0267207	0.181136	0.0967134	0.208112	0.159267	0.372947	0.123313	0.567484	0.138274	0.143825	0.142291	0.14603	0.12903
1299	504.184	0.846062	pos	0.220442	0.367679	0.369319	0.231536	0.152497	0.201615	0.181933	0.183613	0.220477	0.200361	0.169631	0.229315	0.107171	0.146208	0.212034	0.132495	0.202175	0.112419	0.197411	0.19569	0.18512	0.181558	0.176733
1300	485.174	8.23558	pos	0.247075	0.431937	0.228492	0.404548	0.236982	0.267228	0.310079	0.349586	0.920796	0.723796	1.32977	0.70619	0.397163	0.169951	0.137511	0.102215	0.054758	0.280525	0.389787	0.39313	0.402461	0.358974	0.406451
1301	60.0439	18.4629	pos	4.74093	5.11705	5.2417	5.84207	5.22248	4.89144	5.20655	4.99741	4.7881	4.80192	3.99898	5.59956	4.93011	5.04419	3.87778	4.65236	4.41682	4.48402	5.38012	4.84929	4.90046	4.81368	4.84977
1302	378.21	7.78801	pos	1.20742	0.535844	0.744527	1.21113	1.69568	1.61758	1.14919	0.595074	0.714491	0.363559	0.646117	0.675825	0.678533	0.677499	0.428464	1.02767	0.578023	1.14694	0.998825	0.925411	0.923107	0.884142	0.897353
1303	523.194	7.69064	pos	0.198823	0.117672	0.166916	0.260924	0.29404	0.29313	0.15276	0.164392	0.196625	0.201046	0.12988	0.256014	0.114874	0.239275	0.227942	0.224998	0.176214	0.626897	0.261571	0.238535	0.245391	0.241295	0.229889
1304	784.487	16.0851	pos	0.531186	0.358998	0.286746	0.47802	0.439327	0.594036	0.602123	0.312801	0.309474	0.247317	0.242068	0.493962	0.327173	0.405803	0.283387	0.390386	0.414627	0.513718	0.450295	0.429076	0.431656	0.481759	0.459269
1305	330.334	15.4581	pos	0.321865	0.44806	0.278798	0.134545	0.127833	0.176896	0.0767971	1.49976	0.187333	0.582335	0.426684	0.227393	0.383772	0.311605	0.379722	0.3173	0.180612	0.43131	0.353239	0.314923	0.350946	0.347633	0.353947
1306	83.0485	1.98783	pos	3.68386	3.40828	4.77607	4.06436	3.66761	3.96869	6.25092	7.02248	6.91858	6.78579	7.34898	5.79211	5.9423	6.22959	4.91742	5.40302	5.26963	6.13481	4.92903	4.94211	5.17919	5.50669	5.32363
1307	305.26	13.169	pos	0.191366	0.14611	0.0850694	0.22311	0.508957	0.185737	0.0886809	0.164446	0.163359	0.114242	0.0691079	0.151096	0.134288	0.173469	0.161872	0.195589	0.159366	0.165097	0.550093	0.542847	0.577163	0.599382	0.60323
1308	633.199	1.28164	pos	0.206195	0.282547	0.234674	0.194203	0.142604	0.136539	0.252928	0.198358	0.277719	0.30128	0.429368	0.232325	0.291165	0.247099	0.156599	0.247245	0.176444	0.204148	0.230433	0.23118	0.217952	0.206375	0.214792
1309	743.247	7.67352	pos	0.310902	0.232766	0.297467	0.318771	0.270899	0.331068	0.242003	0.24648	0.267011	0.303358	0.20972	0.322485	0.167304	0.287194	0.309392	0.273964	0.220745	0.401871	0.298986	0.285897	0.26926	0.305815	0.288271
1310	551.22	2.51519	pos	0.00133991	0.00115943	0.0176356	0.00379371	0.00173569	0.0235258	0.434734	0.608586	0.635077	0.48309	0.117341	0.143598	0.503803	0.569433	0.460437	0.67239	0.570062	0.773798	0.380256	0.387996	0.391058	0.378586	0.345558
1311	152.577	4.11168	pos	0.0684153	0.0128016	0.108487	0.104896	0.0102199	0.0639257	0.00919062	0.0449288	0.0423706	0.0300013	0.105126	0.0137372	0.0742252	0.132882	0.126799	0.127142	0.158679	0.0662702	0.0569876	0.0599643	0.0589927	0.0558871	0.0529755
1312	536.377	17.4342	pos	0.0728712	0.0510072	0.041019	0.0810152	0.0984736	0.103749	0.0270506	0.0625747	0.0544276	0.102634	0.0270407	0.124147	0.105321	0.241016	0.200699	0.150974	0.130219	0.45293	0.122761	0.120853	0.121292	0.123822	0.109545
1313	337.105	7.70524	pos	0.746546	0.396136	0.511875	0.951868	1.05113	1.10575	0.549247	0.532696	0.703965	0.715348	0.431867	1.18754	0.423321	0.941743	0.791449	0.806852	0.700263	2.06592	0.920317	0.838964	0.833278	0.883837	0.821032
1314	331.221	18.6349	pos	0.906578	1.45584	0.540213	0.477378	0.527791	0.427835	0.715172	0.773186	0.319646	0.58839	0.51393	0.313962	1.34346	0.941268	0.848902	0.713232	0.545257	1.00227	0.725204	0.661078	0.66877	0.657609	0.639864
1315	518.319	16.1597	pos	0.881251	1.66977	1.6433	0.577379	0.435896	0.403811	0.860151	0.717984	0.468231	0.451999	0.770532	0.435589	0.467257	0.595503	0.252982	0.321716	0.390078	0.285396	0.575276	0.556016	0.587603	0.52256	0.536189
1316	349.233	15.6877	pos	0.767787	1.51124	0.399016	0.138105	0.201789	0.323782	1.02365	0.622988	0.0818721	0.428279	0.71303	0.138198	0.563582	0.213996	0.437563	0.0894278	0.126095	0.367674	0.383105	0.367888	0.356151	0.403033	0.367127
1317	289.186	16.3633	pos	0.929781	0.751118	0.573765	0.819167	0.97251	0.865197	0.785348	0.528523	0.483522	0.46978	0.429013	0.67454	0.488947	0.473822	0.432069	0.533548	0.564025	0.675829	0.681426	0.607327	0.610169	0.630166	0.617474
1318	300.09	3.46514	pos	0.0652304	0.0782957	0.041398	0.0984288	0.118961	0.0960391	0.0932176	0.056735	0.0835429	0.0633332	0.0712721	0.131568	0.123049	0.242286	0.168843	0.223317	0.10594	0.453452	0.137083	0.134812	0.12628	0.124081	0.123884
1319	617.272	10.1155	pos	0.256994	0.219056	0.184676	0.413565	0.527331	0.409399	0.0728464	0.0893776	0.164248	0.103031	0.046909	0.1211	0.104401	0.179915	0.0899686	0.262312	0.138912	0.180954	0.227901	0.215704	0.206674	0.227774	0.207045
1320	440.999	0.645651	pos	0.0433586	0.0937718	0.0799132	0.0521913	0.0450833	0.0389327	0.153963	0.274735	0.144273	0.0969745	0.283819	0.0797503	0.197469	0.0954459	0.184155	0.128993	0.107143	0.0244721	0.120254	0.123424	0.135221	0.122408	0.129466
1321	307.095	7.69148	pos	0.164004	0.0889922	0.109392	0.216644	0.237594	0.2586	0.133796	0.139429	0.177376	0.176314	0.122143	0.279268	0.102573	0.224336	0.188006	0.18602	0.148251	0.515388	0.212168	0.198783	0.185865	0.195759	0.194178
1322	298.179	1.24929	pos	1.24004	2.70346	0.807298	0.723273	1.1072	0.418761	0.527127	0.756713	0.422358	0.356775	0.356845	0.549761	1.23453	0.354313	0.49939	0.381397	0.169482	0.797991	0.655316	0.590996	0.580138	0.608341	0.626212
1323	464.356	20.0507	pos	0.199949	0.266041	0.293447	0.188665	0.13404	0.173211	0.198531	0.213811	0.203757	0.204308	0.241963	0.186506	0.211517	0.173044	0.173847	0.16766	0.163219	0.162735	0.175578	0.192112	0.183666	0.197946	0.180212
1324	68.048	0.794427	pos	0.327596	0.386549	0.462828	0.318219	0.225295	0.343357	0.779563	0.595333	0.612356	0.505935	0.423871	0.641292	0.708786	0.521454	0.661433	0.466876	0.615192	0.507647	0.464168	0.484335	0.519355	0.501148	0.465158
1325	406.275	12.4097	pos	0.136454	0.0409071	0.0443894	0.166954	0.155897	0.326436	0.37606	0.235899	0.157736	0.276155	0.148672	0.376546	0.361115	0.424797	0.433049	0.491781	0.578503	0.177305	0.291067	0.26601	0.302729	0.280062	0.278867
1326	261.219	17.5757	pos	3.00663	2.65584	3.07638	3.63167	4.05923	3.6755	3.70912	3.13611	2.99744	3.31788	1.79893	4.37083	2.41891	2.36069	2.44757	1.94927	2.41767	2.84085	3.14072	3.01071	3.23408	2.99716	2.84532
1327	247.127	2.48922	pos	0.0865349	0.0906572	0.258892	0.139953	0.0495914	0.0914895	0.352135	0.790379	1.41585	0.919619	1.06223	0.567143	0.96472	0.581714	1.1789	0.20798	0.200847	0.192714	0.476267	0.479305	0.486274	0.46346	0.428864
1328	455.222	8.15035	pos	1.09703	2.06235	1.65107	1.61249	1.88247	1.08439	0.234427	0.399311	0.423444	0.270418	0.539116	0.169264	0.251022	0.35489	0.0912111	0.829359	0.495116	0.265722	0.857063	0.784208	0.879689	0.818601	0.877342
1329	397.381	24.385	pos	0.860896	0.666207	1.02703	0.77063	0.387298	0.558689	0.562241	0.66205	0.890536	0.775383	1.15914	0.556204	0.589502	0.646663	0.782422	0.473204	0.398723	0.519219	0.567358	0.50119	0.537753	0.539382	0.511828
1330	704.257	1.25118	pos	1.82245	2.27193	1.86227	1.31724	1.1328	0.98443	1.54274	1.43933	1.56919	1.70381	2.60823	1.41918	1.2087	1.17704	0.844966	0.998843	0.785929	1.03604	1.23075	1.29772	1.1546	1.20748	1.29377
1331	637.316	20.9928	pos	2.49825	1.01319	0.593433	0.68633	0.392215	0.444271	1.34254	1.56235	1.2317	1.21765	1.05161	1.88543	0.550317	0.63093	0.394967	1.19289	0.6196	0.998398	0.736953	0.709007	0.663587	0.666895	0.662451
1332	196.035	0.667285	pos	0.601885	0.697993	0.871237	0.591475	0.452854	0.495632	1.10636	1.33179	1.04817	0.914587	0.995522	0.687115	1.05533	0.903811	0.89341	0.801699	0.78879	0.996432	0.858057	0.820097	0.88147	0.935107	0.854346
1333	89.0377	5.94363	pos	0.362715	0.597849	0.566325	0.960558	0.685897	0.523913	2.9628	1.17014	2.04593	1.38009	1.91478	3.50964	1.04708	1.74543	1.50891	1.36609	1.71633	3.94124	1.49193	1.51599	1.54515	1.65325	1.65459
1334	131.083	16.3371	pos	2.41132	1.97595	1.69816	2.21201	2.37413	2.27362	1.84007	1.33344	1.35402	1.31206	0.935019	1.56655	1.23896	1.21713	1.12346	1.36222	1.1743	1.81435	1.79766	1.86064	1.75664	1.82691	1.6358
1335	325.215	16.4529	pos	0.818239	0.806608	0.62205	0.788973	0.962285	0.811157	0.65107	0.515092	0.473426	0.440876	0.410433	0.655275	0.451203	0.501595	0.418142	0.505753	0.470112	0.676408	0.712709	0.718384	0.660544	0.690343	0.640406
1336	269.189	17.032	pos	0.459914	0.351234	0.316943	0.431706	0.529791	0.47359	0.343864	0.237588	0.256915	0.221959	0.15498	0.348177	0.333986	0.374012	0.276369	0.340754	0.333013	0.372162	0.351458	0.392387	0.349165	0.35456	0.360787
1337	316.116	5.56542	pos	0.0149736	0.00977209	0.0140757	0.0261836	0.0197027	0.0272604	0.504397	0.232994	0.22165	0.422033	0.306384	0.3168	0.0695064	0.0545156	0.322883	0.0613923	0.0618917	0.149555	0.134976	0.127713	0.120775	0.136905	0.130091
1338	540.437	19.489	pos	0.265912	0.277873	0.276369	0.163427	0.0728838	0.192746	0.18106	0.278094	0.185017	0.257457	0.306358	0.191027	0.204059	0.166047	0.162596	0.160428	0.117403	0.154357	0.212039	0.189128	0.200286	0.198323	0.188236
1339	173.101	14.9531	pos	1.68767	1.24108	1.16125	1.57999	1.68898	1.73185	1.50159	1.1232	1.17658	1.11589	0.952151	1.5913	1.05749	1.17063	1.05186	1.07853	1.14408	1.19705	1.28013	1.33148	1.23815	1.39823	1.26134
1340	235.166	4.7251	pos	3.82305	6.90082	8.09167	5.1669	5.29509	3.41801	0.546479	0.598179	2.22775	0.870605	4.0443	0.922345	2.0513	2.41584	0.760812	3.02987	1.55231	0.964893	2.97094	2.80462	2.76089	2.59249	2.84015
1341	136.062	2.39079	pos	1.50906	3.38883	1.68956	1.46078	1.09046	1.15408	0.448357	0.560622	0.678402	1.19364	2.71145	0.847873	0.903279	2.54123	1.43472	0.835324	0.442176	1.04071	1.26356	1.1484	1.21364	1.27888	1.30086
1342	419.193	7.67371	pos	0.031016	0.0193735	0.0329467	0.0277043	0.0396097	0.04979	0.197054	0.144568	2.2906	1.03213	1.10532	1.01195	0.0361342	0.0384974	0.38825	0.0452649	0.0385567	0.0419252	0.294931	0.27255	0.271234	0.264565	0.260215
1343	558.373	13.733	pos	1.48037	0.911732	0.616939	1.41943	4.6831	1.70287	0.747237	1.04486	1.34099	0.739743	0.406487	1.56846	0.71855	1.01189	1.08534	0.827628	0.970895	1.47326	1.97786	1.9549	2.06938	2.14215	2.19012
1344	221.15	17.0606	pos	1.84509	1.5984	1.50084	1.85085	2.24927	1.93122	1.50545	1.13021	1.18926	1.16781	0.799274	1.36235	1.55013	1.65215	1.30498	1.56182	1.43641	1.5482	1.65354	1.62724	1.51479	1.54045	1.47072
1345	267.158	4.05313	pos	0.586637	0.17707	0.206294	0.480017	0.565751	0.480452	0.714899	0.217986	0.646773	0.459334	0.556967	0.430453	0.452362	0.491385	0.246603	0.341188	0.250968	0.748323	0.454089	0.462235	0.469717	0.469903	0.416087
1346	267.158	4.80784	pos	2.18067	3.20961	2.97797	2.86262	2.33865	1.56702	0.171593	0.280077	0.96173	0.298215	1.34447	0.435046	0.444809	0.479258	0.262444	1.03106	0.555782	0.250673	1.19145	1.18249	1.2478	1.09679	1.13424
1347	293.243	18.3233	pos	1.48998	1.55393	0.637842	0.479444	0.528003	0.667846	0.995895	1.05628	0.266787	0.634904	0.417704	0.298696	0.872511	0.644329	0.650024	0.399499	0.327948	0.594826	0.704729	0.672873	0.672985	0.636991	0.622373
1348	205.967	29.7325	pos	0.0960869	0.131987	0.149395	0.0865289	0.0665634	0.0822999	0.0977198	0.148113	0.10264	0.113495	0.140891	0.10962	0.125173	0.0942846	0.0966957	0.0923927	0.081816	0.0922504	0.098961	0.0911459	0.0972227	0.101897	0.103707
1349	191.176	20.6963	pos	0.472863	3.50002	0.671887	1.00005	1.43349	1.23828	0.194187	5.23464	0.27347	2.25734	2.04812	1.34655	0.272537	1.88428	0.375227	0.309838	0.455293	0.133844	1.34641	1.23065	1.19148	1.21739	1.28534
1350	272.111	1.19052	pos	0.722584	2.07172	0.831542	0.674868	0.531793	0.353336	3.06472	1.32155	0.766441	2.07248	1.82101	0.798123	2.91519	1.62381	1.21631	0.925023	0.418822	2.46296	1.30535	1.29361	1.21839	1.30885	1.1697
1351	182.105	14.2506	pos	0.656358	0.448989	0.389253	0.594941	0.796954	0.774128	0.555108	0.423526	0.450801	0.426989	0.419148	0.717148	0.399934	0.433666	0.434666	0.418831	0.464707	0.46827	0.501527	0.550141	0.511442	0.564605	0.538413
1352	335.255	17.5591	pos	5.92927	4.95815	5.40321	7.75933	8.58416	7.58463	8.25572	6.06071	6.77463	7.4139	2.85929	10.6803	5.00118	5.04793	5.30802	4.28125	5.61021	6.61001	6.7532	6.69148	6.72781	6.39094	5.99823
1353	344.21	10.1375	pos	0.0176342	0.0200676	0.0841654	0.222465	0.186645	0.281672	0.0548496	0.17799	0.121143	0.322685	0.0722469	0.931693	0.472305	0.241231	0.253561	0.251134	0.0967475	0.0975414	0.229271	0.201926	0.215134	0.225897	0.214765
1354	413.212	6.81607	pos	27.991	24.252	23.879	21.6707	23.9176	27.1162	18.6293	17.1289	16.6668	15.3857	16.1659	18.1886	15.1394	17.0088	17.0645	12.8776	15.4162	10.7633	19.4416	18.6953	20.3292	21.2941	20.3896
1355	270.096	1.00436	pos	2.41282	17.5774	3.20203	2.38832	1.87869	0.676501	0.393717	1.10531	0.62355	0.402596	1.26986	0.589375	5.71421	4.59534	3.84299	3.62131	3.17929	3.16404	2.03268	2.05794	2.2059	2.24143	2.26258
1356	743.556	19.5102	pos	0.102176	0.214164	0.238768	0.174343	0.115472	0.222587	0.0860066	0.266704	0.163829	0.146492	0.129476	0.162574	0.423733	0.411092	0.477804	0.447553	0.447362	0.483174	0.339737	0.34487	0.333168	0.314751	0.30718
1357	432.255	8.8394	pos	1.63961	2.71179	1.79354	1.85915	2.44291	1.05287	0.171102	0.818921	0.0583139	0.287292	0.306772	0.0593631	0.658198	1.02784	0.179475	1.01814	0.786974	0.260065	1.06596	1.01796	1.00595	0.98259	0.930257
1358	191.109	16.4082	pos	1.62196	1.39966	1.0887	1.47	1.83561	1.58152	1.31263	0.937407	0.898521	0.969382	0.827289	1.25875	0.901941	1.02524	0.777617	0.954279	1.009	1.34259	1.22518	1.12866	1.16467	1.26999	1.14604
1359	572.353	11.6071	pos	0.71567	0.476078	0.421908	0.91122	1.73122	0.961246	0.50516	0.845905	1.02624	0.641817	0.346513	1.0376	0.633714	0.732698	0.851519	0.684141	0.849537	0.730262	1.20184	1.20893	1.23993	1.34365	1.30814
1360	111.02	29.7226	pos	27.0542	38.4673	40.0096	25.9897	19.5611	24.1492	27.5104	38.375	32.7276	35.6977	40.9097	30.5062	30.3949	28.2817	27.6961	25.7377	23.0199	25.5222	25.7322	26.2899	28.3273	27.9176	28.9191
1361	89.0366	16.3178	pos	1.73648	1.55315	1.20328	1.53768	1.71412	1.59904	1.48084	1.19807	1.08315	1.15378	1.03485	1.31423	1.06323	1.13435	0.95651	1.11752	1.09577	1.2436	1.22193	1.29554	1.22001	1.36294	1.32964
1362	125.059	8.96447	pos	0.905827	0.774958	0.674737	0.978979	1.26877	0.786672	0.327533	0.66241	0.35729	0.551649	0.432118	0.338734	0.454216	0.560232	0.317998	0.561272	0.511551	0.555952	0.585439	0.598316	0.646924	0.654543	0.640669
1363	501.425	14.9274	pos	0.160493	0.13312	0.122263	0.162146	0.1629	0.167602	0.176299	0.127494	0.116711	0.112219	0.0930927	0.16507	0.119253	0.131527	0.104605	0.124229	0.144786	0.129748	0.150952	0.144289	0.138124	0.132177	0.143788
1364	91.0536	2.51453	pos	4.7748	6.59257	7.83152	4.7648	3.51375	4.42946	14.0284	14.8365	15.6276	15.8912	12.6947	7.13982	13.5576	12.994	11.6366	13.323	15.619	11.06	9.98787	9.78444	10.3091	10.7785	11.0107
1365	745.359	8.98014	pos	0.353358	0.246315	0.21473	0.281969	0.289854	0.236597	0.0774107	0.230225	0.0276785	0.167503	0.046206	0.0300085	0.132983	0.184108	0.0695671	0.180967	0.159157	0.143089	0.196609	0.174554	0.183185	0.194914	0.1934
1366	552.496	23.059	pos	1.05894	1.22274	1.31894	0.877881	0.478927	0.744646	0.633985	0.9202	0.942883	1.22459	1.18315	0.837766	1.22364	1.16203	1.32121	0.941078	0.850562	0.969162	0.910802	0.878048	0.839911	0.797514	0.872179
1367	510.248	4.89286	pos	1.16652	0.835779	0.534765	0.56625	1.47736	0.665608	0.181809	0.18989	0.343116	0.11725	0.0597675	0.0847018	0.109982	0.133896	0.0761577	0.149259	0.128845	0.164904	0.425776	0.401191	0.400042	0.385203	0.372964
1368	371.313	22.6726	pos	1.10374	1.39364	1.34472	1.00912	0.790866	0.907114	0.839983	0.990283	0.91577	1.0598	1.15754	1.00952	0.945746	0.864456	0.868657	0.821256	0.726892	0.745544	0.977831	0.897397	0.935532	0.930461	0.854854
1369	622.253	0.817498	pos	0.0576181	0.154742	0.406851	0.0631295	0.0530571	0.162707	0.0321644	0.107903	0.148374	0.0327801	0.0195775	0.0964684	0.2068	0.077427	0.706949	0.124958	0.384036	0.0997928	0.207773	0.190381	0.191481	0.195228	0.212303
1370	792.559	23.7217	pos	8.25614	8.23562	7.19407	7.44776	4.69729	5.93211	3.30478	4.14854	5.93253	6.35672	6.4384	5.25699	3.48615	4.43364	4.28304	3.23701	3.59772	2.85313	5.02397	4.93352	4.55603	4.83435	4.47609
1371	197.095	0.695587	pos	2.96134	1.20948	3.74078	1.47894	1.81919	6.86234	1.39614	1.48525	1.63927	3.43006	1.36476	5.8461	1.32511	1.27987	1.95409	0.415453	0.54831	1.62784	2.45798	2.24627	2.38356	2.50496	2.24853
1372	211.112	14.2581	pos	2.19544	1.29321	1.05918	2.06238	2.45698	2.61134	1.81674	1.11092	1.40028	1.34805	1.0465	2.22683	1.07578	1.34535	1.24361	1.3043	1.57712	1.58508	1.83581	1.66358	1.65711	1.68511	1.61502
1373	184.097	1.86643	pos	0.429195	0.523846	0.690234	0.601783	0.264868	0.3591	0.683115	0.904509	0.856603	0.968791	1.06192	0.469214	0.949516	0.805991	0.789462	0.939987	0.807634	0.74827	0.710836	0.692066	0.665572	0.648903	0.626724
1374	351.132	4.88165	pos	0.0165219	0.145363	0.056029	0.0818403	0.0516651	0.0438254	0.156951	0.119445	0.240522	0.0915571	0.262235	0.106938	2.51041	0.682408	0.761405	1.13719	0.470404	0.400731	0.338189	0.337934	0.346591	0.373809	0.371357
1375	760.326	6.55393	pos	3.84344	2.67683	2.41357	4.10325	8.81383	9.28185	6.74559	3.93863	5.61091	8.62918	2.03	7.89845	6.08097	11.7751	7.60972	26.338	8.36543	29.9517	8.99618	8.68354	9.30689	9.22786	8.21704
1376	203.172	20.6951	pos	0.123078	0.776809	0.176643	0.244685	0.34638	0.315835	0.0582179	1.21006	0.117133	0.552083	0.488412	0.317314	0.0780642	0.422718	0.120868	0.111894	0.128349	0.0593326	0.317111	0.295109	0.278308	0.294633	0.309459
1377	701.403	27.7547	pos	0.443214	0.539183	0.518663	0.314985	0.203584	0.344591	0.282127	0.499962	0.39138	0.481415	0.947364	0.365843	0.506918	0.608305	0.357953	0.337239	0.268253	0.269199	0.389034	0.372792	0.361515	0.411631	0.375418
1378	91.0536	1.1152	pos	12.2631	18.5296	15.5153	11.5094	8.17765	7.63819	12.3222	15.2956	14.438	17.6451	23.6799	9.78507	27.7752	22.8158	23.1032	20.1187	15.4397	14.5507	15.5188	15.5342	14.1631	14.1365	15.5281
1379	506.387	16.4545	pos	0.467646	0.424197	0.316233	0.451995	0.543069	0.475482	0.398859	0.281235	0.298397	0.247191	0.233689	0.402655	0.259732	0.304115	0.247943	0.288056	0.283457	0.406778	0.355134	0.351092	0.353179	0.382598	0.332649
1380	805.412	6.80791	pos	0.138459	0.117757	0.109532	0.0892687	0.0951401	0.109455	0.0780409	0.0783105	0.0771901	0.0629827	0.0839649	0.0728726	0.0730979	0.0731213	0.0725179	0.060644	0.056809	0.0379295	0.0880185	0.0798822	0.0840552	0.0912934	0.0875643
1381	263.179	15.8664	pos	2.25854	1.42133	1.39041	2.41357	2.68517	2.90114	2.39059	1.5432	1.59192	1.36867	1.21516	2.49961	1.54564	1.73428	1.51457	1.73686	2.00781	1.94541	1.81693	1.74446	1.93148	1.83341	1.97958
1382	229.114	14.9246	pos	0.422692	0.310582	0.311576	0.423334	0.453483	0.426582	0.410289	0.344938	0.343154	0.346728	0.303954	0.462669	0.307381	0.337874	0.26993	0.333909	0.34229	0.306786	0.346948	0.370696	0.350992	0.378721	0.3346
1383	91.0536	5.20732	pos	4.49139	3.453	3.40211	4.93775	5.15464	5.24394	5.42874	4.71393	4.31474	4.07323	4.03698	4.99226	4.52052	4.60021	3.85012	4.66561	3.80038	5.53075	4.24188	4.52411	4.76272	4.83122	4.65361
1384	431.11	15.1291	pos	0.107897	0.0912821	0.271936	0.426448	0.235311	0.224471	0.652942	0.838928	0.522618	3.29507	0.559237	0.401211	0.377395	0.324081	0.148412	0.399411	0.154156	0.799041	0.476335	0.485969	0.514661	0.509246	0.454256
1385	499.323	15.317	pos	0.588767	0.410945	0.585653	0.611274	0.797666	0.640533	0.280247	0.737651	1.06739	1.2099	0.289094	0.780959	0.971788	1.05176	0.751653	0.977448	0.604133	1.99059	0.83841	0.732047	0.786878	0.788017	0.758966
1386	522.307	15.6203	pos	1.67456	2.40217	2.63855	2.07627	2.50229	1.75658	2.05459	2.71464	4.60016	2.00676	2.04841	2.0291	2.74934	5.48738	4.14791	7.08326	2.56266	4.41208	2.89947	2.74298	2.99362	3.15203	2.99253
1387	433.269	17.0561	pos	19.8444	19.0517	18.1242	19.4401	19.1297	19.0615	16.6285	13.1465	14.2136	13.7821	8.51096	14.8125	19.3623	19.7462	15.3393	16.8216	16.5351	16.2881	17.8261	18.0235	17.6432	17.2541	15.8289
1388	200.977	0.631374	pos	1.98477	1.9797	2.0911	1.73431	1.29865	1.34781	1.44228	1.86913	1.49883	2.22299	2.48689	1.59486	1.66252	1.61296	1.60597	1.48431	1.20054	1.73411	1.51969	1.61831	1.56664	1.53415	1.7191
1389	675.22	8.26637	pos	0.0553937	0.290802	0.115316	0.143382	0.0570526	0.0388259	0.0763979	0.242555	0.400088	0.329004	0.841691	0.307505	0.328006	0.0941636	0.0524263	0.0636323	0.0318706	0.0253192	0.160565	0.163491	0.168385	0.168774	0.182863
1390	312.361	17.3098	pos	0.50476	0.789568	0.730252	0.531157	0.335568	0.424594	0.492174	0.752085	0.580769	0.713872	0.862872	0.564572	0.663888	0.546644	0.569958	0.570513	0.420365	0.545424	0.565134	0.51586	0.583618	0.58437	0.577934
1391	179.084	16.445	pos	4.32658	4.28874	2.93898	3.82301	4.67507	3.8793	3.44203	2.42893	2.39477	2.21674	2.1694	3.19977	2.33194	2.5603	2.24464	2.47903	2.38545	3.54661	3.24179	3.28646	3.03704	3.35664	2.98494
1392	295.224	10.9944	pos	7.92333	9.67461	3.46721	0.928753	0.864511	2.2179	3.61337	2.41501	0.573324	1.11009	4.75267	0.545325	1.05888	0.852485	2.53907	0.570085	0.67847	1.23607	2.25764	2.13973	2.22387	2.06398	1.99595
1393	91.0536	16.33	pos	7.36758	6.81988	5.45702	7.11389	7.31717	7.08953	6.48049	5.11467	4.95201	4.98622	4.62761	6.01379	4.74375	5.10626	4.29647	5.04188	5.03282	6.08248	5.43637	5.37728	5.54089	6.08939	5.52531
1394	577.242	15.9115	pos	0.312307	0.338409	0.353923	0.288101	0.186664	0.288338	0.38527	0.374681	0.287341	0.343243	0.338999	0.368143	0.327553	0.286121	0.270559	0.25112	0.283423	0.27144	0.315398	0.283502	0.284901	0.283447	0.306042
1395	268.103	1.02021	pos	26.3509	32.4838	10.9863	15.0569	20.576	15.5953	7.22404	9.83913	6.77462	5.11955	5.55388	6.36081	6.35645	4.6365	2.781	4.13476	3.51709	4.4313	8.32026	8.27915	8.93573	8.43905	7.74208
1396	314.172	1.16939	pos	0.348952	1.16997	0.322361	0.28479	0.260058	0.1557	0.887023	1.46746	1.87781	1.03024	0.956452	1.10564	5.04793	5.59909	3.63954	4.16552	7.82499	1.73947	2.104	2.05828	1.84855	2.05132	2.08848
1397	346.256	10.3549	pos	1.79725	2.01771	0.609802	0.251134	0.32924	0.573522	0.654651	0.357499	0.126108	0.221699	0.563929	0.164367	0.209055	0.154545	0.457626	0.0922375	0.141409	0.362507	0.495807	0.466054	0.460298	0.430181	0.454503
1398	332.292	19.1927	pos	0.192894	0.278176	0.293171	0.167687	0.127854	0.15642	0.17534	0.23198	0.20119	0.214006	0.264982	0.195604	0.212083	0.184437	0.186536	0.181746	0.150604	0.16772	0.201309	0.181681	0.177618	0.187289	0.17994
1399	311.068	0.665342	pos	1.18592	3.83328	2.00024	1.07635	0.785561	2.0553	1.29119	1.47319	1.31725	0.817812	0.622482	1.174	1.13972	0.929164	0.952199	0.672826	0.992201	0.978706	1.03659	1.14936	1.15049	1.04004	1.08667
1400	160.077	14.2667	pos	1.40766	0.931185	0.815433	1.36455	1.52586	1.75063	1.3684	0.925774	1.07755	1.05989	0.710099	1.71704	0.701186	1.01344	0.963042	0.951167	1.08024	1.23587	1.0868	1.12381	1.13255	1.21299	1.22213
1401	296.112	6.95008	pos	0.060556	0.0240399	0.0328355	0.043903	0.0690072	0.0853062	1.77801	0.177873	0.371865	0.227177	0.134487	1.06279	0.152749	0.278655	0.379418	0.0816834	0.203412	2.03333	0.382704	0.341071	0.361405	0.384169	0.353647
1402	791.517	20.1638	pos	0.987947	0.820042	0.763789	1.19424	1.48112	0.981185	0.799212	0.652938	1.09301	0.845473	0.525245	0.806388	0.559366	0.705061	0.654943	0.937368	0.723841	1.00343	0.93407	0.921739	0.972266	0.961489	0.851312
1403	719.272	1.99241	pos	1.5411	1.3271	1.97373	1.56836	1.5847	1.78199	1.99677	2.46715	2.14013	2.65224	2.39517	2.39558	2.00145	1.92586	1.82281	1.58386	1.50907	1.83124	1.73979	1.74872	1.94085	1.92377	1.8506
1404	356.219	13.0935	pos	0.34056	0.168315	0.17604	0.412944	0.718914	0.524817	0.327875	0.184229	0.229432	0.153525	0.0985169	0.341991	0.234839	0.318473	0.227643	0.360452	0.431763	0.222242	0.345772	0.348296	0.341389	0.328601	0.306594
1405	381.078	0.745446	pos	9.12171	15.4303	22.7033	18.5953	6.57146	5.76418	83.4042	65.308	71.4129	78.5258	133.743	22.8206	71.6004	40.5515	34.5288	33.4972	8.23635	57.4145	39.1166	38.8194	39.4667	43.6944	39.0691
1406	70.0646	1.91198	pos	0.351829	0.583732	0.825718	0.422712	0.215734	0.384028	0.70109	0.835133	0.86543	0.53897	1.45769	0.548014	2.91426	2.76631	2.8068	3.19288	2.30843	1.08227	1.45608	1.32115	1.30411	1.36479	1.28016
1407	353.266	17.5757	pos	15.2836	13.401	16.0245	18.6041	20.3939	18.4244	18.6413	15.7286	15.0661	16.6104	9.01585	22.3514	12.1097	12.204	12.2556	9.74165	12.1067	14.0746	16.0716	15.3878	16.6	14.9898	14.6311
1408	369.278	16.2849	pos	257.977	222.173	180.218	254.454	292.711	258.337	226.501	162.632	155.187	168.583	132.643	199.063	153.89	170.375	141.326	165.777	178.933	191.569	184.324	178.351	187.876	202.518	197.398
1409	391.26	19.5084	pos	1.58593	1.10684	0.965614	1.74812	1.95376	1.85203	1.27709	0.843138	0.72743	0.83261	0.605796	0.98804	0.896903	1.17276	0.939182	1.09925	1.36183	1.33256	1.03608	1.07905	1.16605	1.15323	1.06632
1410	508.194	13.6282	pos	0.296742	0.257951	0.929613	1.09082	0.574416	0.679732	1.3993	1.97986	1.16254	5.12554	1.32825	0.904142	0.887912	0.644723	0.280173	0.90534	0.34873	1.47784	1.21184	1.16766	1.14783	1.06215	1.09816
1411	161.091	7.49592	pos	1.00161	0.79581	0.833541	1.15143	1.8659	0.966166	0.708382	0.732074	0.846632	0.890257	0.649742	0.892475	0.631686	0.849395	0.82482	0.904776	0.738291	0.994336	0.969454	0.954099	1.04226	1.06903	1.05548
1412	309.998	0.642856	pos	0.800373	1.01682	1.06132	0.702227	0.494047	0.485318	0.535444	0.622228	0.566868	0.719813	0.50945	0.638053	0.475797	0.896429	0.995343	0.47957	0.407319	0.626579	0.741083	0.697436	0.717834	0.644697	0.688208
1413	599.298	10.2203	pos	0.154176	0.116578	0.0804495	0.240219	0.33246	0.162759	0.0120875	0.0104597	0.0483769	0.0198472	0.0115618	0.0234175	0.0186493	0.0329964	0.0101598	0.0577261	0.0262591	0.0536381	0.105879	0.0977915	0.0947007	0.0934888	0.0948541
1414	427.05	0.652969	pos	0.454936	0.292208	0.381479	0.353069	0.363218	0.370389	0.485846	0.48343	0.36575	0.751202	0.477262	0.729386	0.340836	0.351173	0.413192	0.23665	0.304588	0.473394	0.407568	0.42154	0.405942	0.432527	0.376426
1415	250.143	7.52272	pos	3.19586	1.81242	1.41068	3.4329	7.51783	3.35657	2.47329	2.86615	3.00412	2.09021	1.1274	3.43623	1.8093	2.27821	1.90562	2.05926	2.33953	2.85244	3.67232	3.54754	3.77633	3.99023	3.99262
1416	187.095	2.65205	pos	0.321386	0.82245	0.679851	0.571509	0.320733	0.238192	0.745415	0.992012	0.778846	0.962962	2.04773	0.457162	3.13378	2.59139	2.5964	2.99693	3.18198	2.29012	0.950906	0.966045	0.849489	0.889772	0.90404
1417	325.214	15.2147	pos	1.37882	1.00922	0.811747	1.51995	2.37981	1.41532	0.932825	1.03256	1.06078	0.951396	0.550672	1.12173	0.910189	1.06145	0.9413	0.927626	1.08525	1.15964	1.43417	1.38066	1.47151	1.57069	1.53603
1418	801.54	24.8438	pos	7.64075	6.53906	8.52414	6.92146	2.96146	5.23515	5.69107	6.82908	4.98106	10.0192	7.59322	6.02128	9.67756	9.16999	9.13394	6.61264	6.28806	7.64008	4.79398	5.16116	5.00491	5.39054	5.43109
1419	513.167	7.32757	pos	0.121985	0.0988373	0.118362	0.136951	0.159314	0.124944	0.116602	0.0809465	0.122807	0.0872417	0.0773449	0.086863	0.173912	0.177155	0.0878056	0.207573	0.0892813	0.191794	0.128896	0.120373	0.118987	0.115995	0.130415
1420	212.091	2.01115	pos	0.693979	0.412116	0.707761	0.472135	1.12231	0.713168	0.400779	0.337935	0.270334	0.406197	0.305658	0.450371	0.328648	0.29331	0.267915	0.381325	0.276734	0.410077	0.410474	0.430578	0.424669	0.458476	0.463457
1421	317.113	0.705345	pos	0.427594	0.821808	0.68131	0.485542	0.222309	0.16965	0.547808	0.950498	0.54174	0.689346	1.32621	0.215585	1.12488	0.856308	0.498442	0.969809	0.396462	0.839775	0.622525	0.633027	0.656233	0.587476	0.579767
1422	324.13	12.7585	pos	0.194988	0.120719	0.0953002	0.304158	0.447484	0.180033	0.0845777	0.0813215	0.10045	0.0671424	0.0769262	0.098244	0.0631703	0.194469	0.0532473	0.184741	0.157263	0.406112	0.163776	0.164215	0.177077	0.183891	0.178296
1423	271.183	10.1565	pos	0.443266	0.625409	0.628733	0.497488	0.393005	0.44757	0.441776	0.574312	0.530369	0.550692	0.608755	0.464227	0.477054	0.456532	0.409971	0.463557	0.388365	0.451448	0.47201	0.443881	0.472583	0.505488	0.500272
1424	372.24	17.5613	pos	0.522451	0.474285	0.503174	0.506396	0.479078	0.525706	0.602391	0.512027	0.395459	0.477497	0.310478	0.596387	0.413059	0.391666	0.385386	0.218356	0.360867	0.409129	0.493188	0.485484	0.446376	0.459618	0.437742
1425	617.436	22.5704	pos	0.500719	0.275961	0.120137	0.345017	0.177111	0.172127	0.00921777	0.0719294	0.0695669	0.0786337	0.166841	0.0679822	0.0477951	0.0854734	0.0389113	0.0311553	0.0190983	0.047787	0.111014	0.105142	0.106757	0.114096	0.0995621
1426	281.241	19.6451	pos	0.294919	0.324178	0.43979	0.426198	0.45455	0.396132	0.381319	0.403913	0.376674	0.325143	0.202057	0.406758	0.316877	0.310023	0.261021	0.319426	0.286207	0.314892	0.329017	0.336865	0.361454	0.372315	0.361223
1427	142.077	18.462	pos	0.636027	0.537595	0.457069	0.783833	0.859772	0.785954	0.600924	0.390851	0.413667	0.390627	0.370537	0.596959	0.532961	0.616634	0.358145	0.537934	0.53903	0.543504	0.583764	0.510097	0.537936	0.535292	0.521738
1428	492.24	7.31638	pos	0.530779	0.317423	0.343348	0.449315	0.818876	0.437514	0.270173	0.158848	0.293438	0.148888	0.110424	0.104344	0.416702	0.528905	0.171293	0.514193	0.224495	0.481165	0.400239	0.385859	0.36972	0.363587	0.350212
1429	287.199	16.2997	pos	1.18146	0.993317	0.791142	1.10911	1.21571	1.0723	0.902391	0.642984	0.641828	0.640758	0.544621	0.768895	0.64356	0.69201	0.565005	0.720913	0.734352	0.854879	0.937377	0.876392	0.872024	0.863863	0.809448
1430	115.053	17.0556	pos	11.2741	9.57028	8.93588	10.9907	13.129	11.3581	9.90314	7.35896	8.21256	7.95466	5.20381	9.56861	9.94813	10.6431	8.37932	10.1197	9.24576	10.0908	8.95364	9.2388	9.42879	10.1837	9.90008
1431	307.119	1.14573	pos	0.288984	0.811963	0.793433	0.610375	0.369676	0.453075	0.258215	0.500985	0.42849	0.364905	0.538154	0.364582	0.931035	0.883751	0.553903	0.852834	0.646976	0.630372	0.469996	0.48037	0.472039	0.525541	0.4622
1432	643.246	10.0622	pos	0.115148	0.0744758	0.14114	0.254256	0.40248	0.256602	0.0490819	0.0758725	0.211319	0.0667356	0.0664124	0.0672706	0.0868391	0.298183	0.114473	0.362481	0.203141	0.287208	0.196358	0.188418	0.188562	0.195842	0.171999
1433	382.293	14.3723	pos	0.877346	0.985278	1.00572	0.830833	0.776795	0.831448	0.810301	0.915438	0.760395	0.850808	0.934193	0.842259	0.626064	0.705062	0.705997	0.510969	0.636654	0.698608	0.842129	0.754881	0.735315	0.769105	0.767528
1434	358.365	16.7745	pos	0.254573	0.400808	0.207728	0.11271	0.107083	0.125028	0.0787096	1.25337	0.138708	0.521898	0.364725	0.217896	0.27307	0.21134	0.306291	0.312043	0.189645	0.502777	0.261065	0.236568	0.246749	0.23951	0.227067
1435	435.325	18.4622	pos	30.4139	22.5237	18.2485	48.4716	52.7895	43.4338	35.3774	18.8181	20.1522	17.0065	14.0188	35.5016	28.4527	34.4675	16.4694	29.72	28.9624	30.2293	25.7703	24.7666	27.8474	28.0827	26.7006
1436	398.905	0.62929	pos	0.122461	0.15865	0.175742	0.135139	0.0166606	0.0233826	0.128853	0.360311	0.18527	0.247454	0.688911	0.0756367	0.357448	0.153761	0.165537	0.258382	0.125907	0.031582	0.176706	0.195238	0.196758	0.176436	0.184614
1437	715.174	18.5074	pos	0.0318423	0.0291872	0.127582	0.24445	0.135853	0.118491	0.367155	0.440823	0.293501	1.74645	0.22475	0.250916	0.215243	0.159418	0.0551689	0.190704	0.0752482	0.383301	0.248858	0.249704	0.272427	0.280015	0.260516
1438	444.143	6.82262	pos	0.292976	0.388018	0.368764	0.245524	0.169162	0.237075	0.242581	0.303869	0.235445	0.297113	0.305847	0.22302	0.289974	0.260249	0.308114	0.240738	0.222506	0.156657	0.267546	0.236537	0.239219	0.238079	0.24826
1439	258.068	1.87224	pos	0.0959797	0.147748	0.179745	0.215437	0.148107	0.0762496	0.242627	0.421585	0.327132	0.36219	0.716844	0.0970126	0.672033	0.459841	0.367341	0.814155	0.286543	0.449571	0.273339	0.249969	0.264204	0.262957	0.287993
1440	443.197	7.25737	pos	0.316024	0.197433	0.182445	0.298666	0.329588	0.265777	0.15028	0.151974	0.196724	0.165411	0.100763	0.0997687	0.229516	0.286922	0.125993	0.239798	0.146246	0.305615	0.232112	0.24719	0.214816	0.228225	0.22283
1441	282.097	5.76972	pos	0.0117971	0.0247898	0.0322797	0.00592647	0.0134938	0.0127037	0.02623	0.032586	0.0332459	0.0114283	0.0136904	0.013148	0.241418	0.10338	0.50022	0.240703	0.254676	0.102868	0.0932259	0.0832036	0.0925112	0.0929943	0.0857677
1442	335.66	21.9558	pos	0.309579	0.370756	0.216166	0.128837	0.181997	0.181317	0.0760307	0.522191	0.110201	0.283218	0.138085	0.241108	0.311775	0.355192	0.139502	0.237468	0.114846	0.0984458	0.251077	0.220203	0.231403	0.228717	0.222814
1443	278.154	1.23337	pos	0.408289	1.14991	0.123985	0.48753	0.209262	0.10964	0.0477318	0.0902932	0.0928378	0.0699395	0.272834	0.0555528	1.12954	0.163968	0.0823476	0.0911526	0.0539383	0.11327	0.155877	0.169615	0.151823	0.148311	0.160663
1444	367.243	13.0489	pos	3.31164	3.82462	0.688221	0.252837	0.592246	0.999307	4.45567	2.60361	0.227678	1.0507	1.96612	0.435905	1.53363	0.599885	1.49689	0.313114	0.274713	1.33007	1.15731	1.13347	1.20431	1.2917	1.15783
1445	191.178	17.8929	pos	0.0230656	0.338786	0.0597756	0.101073	0.132995	0.0491878	0.40931	0.142959	0.342056	0.587756	1.69601	0.0710617	0.352022	0.207877	0.0464564	0.0725081	0.0399289	0.0841308	0.249683	0.230804	0.228002	0.218022	0.24209
1446	447.287	14.7177	pos	1.74747	1.08746	1.04576	2.20356	2.16701	2.87641	3.5071	2.00995	1.68396	2.05907	1.4544	3.44306	2.49042	3.05065	2.23504	3.05747	3.21863	2.59138	2.33772	2.08744	2.39265	2.27299	2.35859
1447	215.986	29.7604	pos	0.098594	0.12448	0.15957	0.0972921	0.0797878	0.0949874	0.0989343	0.146219	0.121614	0.128283	0.139829	0.114862	0.124779	0.104269	0.104787	0.0946918	0.0923729	0.0876453	0.11127	0.0983277	0.102051	0.101056	0.109079
1448	553.236	2.50116	pos	0.0101951	0.00193169	0.162842	0.00549243	0.00135712	0.0402863	2.52146	2.23071	2.29249	2.34646	1.74564	0.268352	4.29936	3.69561	2.60225	3.78889	2.93282	3.36157	1.79378	1.80183	1.75643	1.71308	1.57653
1449	293.081	7.6994	pos	0.1673	0.123782	0.135789	0.250736	0.238581	0.253532	0.114703	0.133458	0.183087	0.183988	0.183072	0.217816	0.110839	0.192513	0.191337	0.199743	0.15167	0.462834	0.209283	0.189554	0.18671	0.205514	0.207063
1450	168.081	17.0596	pos	2.42046	2.06674	2.00478	2.41882	2.62447	2.47321	2.08728	1.63104	1.73211	1.73135	1.29303	2.01357	2.11569	2.29944	1.69202	2.17959	2.01738	2.11215	1.87888	1.98886	2.06819	2.16603	2.08244
1451	425.244	18.6436	pos	1.38183	1.95223	2.74006	1.90139	1.52909	1.29603	1.12934	1.55384	2.08056	1.46229	1.5058	1.71184	1.24278	1.96512	1.06443	1.27405	1.0634	1.09887	1.32747	1.24512	1.39703	1.42848	1.38479
1452	320.147	5.32584	pos	0.251789	0.1308	0.154097	0.453059	0.364142	0.459599	5.55967	2.93395	2.36129	3.67757	2.07423	1.99307	1.91631	2.26995	2.49828	1.31606	1.37487	4.95976	1.98192	1.88973	1.78606	1.83486	1.72558
1453	341.132	1.1702	pos	4.90797	15.3322	7.18538	4.52864	2.82476	1.5473	0.142608	1.7689	0.695515	0.446383	1.78746	0.244153	9.575	3.46204	2.913	3.52459	1.4825	2.19855	3.33077	3.38299	3.66371	3.77092	3.63006
1454	760.374	9.89312	pos	1.86366	1.16169	1.65848	1.99451	2.29328	1.93944	0.54298	2.49512	0.286041	0.833715	0.577575	0.434937	2.1829	2.54967	1.57095	3.39613	2.61327	2.75686	1.99747	2.01995	2.01616	2.05901	1.79261
1455	189.077	16.4429	pos	0.594489	0.5921	0.470756	0.549187	0.749543	0.609457	0.561194	0.381077	0.385985	0.359061	0.373929	0.556388	0.361434	0.417877	0.340065	0.410245	0.404683	0.560756	0.443491	0.47233	0.457442	0.50024	0.499956
1456	682.519	22.5303	pos	0.465172	0.598275	0.532955	0.354526	0.18392	0.254326	0.214019	0.295055	0.339833	0.413897	0.438682	0.35353	0.555073	0.515852	0.61852	0.364883	0.338742	0.561582	0.354916	0.307957	0.334915	0.34666	0.33101
1457	221.036	0.719811	pos	1.01527	0.864314	1.25525	1.34544	0.556132	0.388438	3.03144	2.65675	2.04644	2.69404	9.16823	0.538399	1.9108	1.41349	0.548021	1.26086	0.689161	2.64124	1.77527	1.61273	1.66703	1.84912	1.74163
1458	71.0271	0.638628	pos	1.31224	1.35307	1.77959	1.18117	0.903095	1.09062	1.35926	1.65775	1.3808	1.57079	1.57913	1.48182	1.37493	1.26486	1.20729	0.96403	1.00164	1.16451	1.32588	1.23616	1.30275	1.1946	1.17266
1459	235.165	17.0692	pos	1.39985	1.21667	1.11649	1.39723	1.64538	1.45655	1.12581	0.874954	0.934082	0.951392	0.625201	0.9404	1.27014	1.37807	0.99755	1.15864	1.11526	1.15283	1.13259	1.12017	1.11246	1.19114	1.02504
1460	391.283	22.6957	pos	7.19617	8.22982	7.74172	7.51507	5.77548	6.55343	5.5362	5.63345	6.05064	6.61201	6.24205	7.05896	5.74344	5.48455	5.3363	5.83432	5.46399	5.63551	6.54314	6.15738	6.28596	5.91008	5.7011
1461	490.33	15.8168	pos	16.972	14.4246	10.0153	15.4997	20.512	16.6771	6.45332	4.39342	6.24671	3.30681	4.78456	6.49004	5.18597	6.54984	3.83138	7.87416	8.45765	3.9178	8.31079	8.35417	9.15858	9.2033	9.22199
1462	650.212	15.7042	pos	0.062469	0.0700512	0.0731705	0.0650818	0.0468949	0.0417041	0.0280593	0.145754	0.215529	0.177825	0.0485985	0.0998514	0.181168	0.197977	0.211108	0.31441	0.0730815	0.162168	0.130646	0.136285	0.12483	0.121062	0.120326
1463	157.1	18.4646	pos	0.719976	0.588346	0.498216	0.979015	1.03382	0.896729	0.682996	0.446403	0.47552	0.436755	0.401112	0.702571	0.604177	0.72948	0.395171	0.638423	0.597383	0.60985	0.663231	0.649622	0.622144	0.607266	0.579327
1464	550.172	1.95245	pos	0.388539	0.418906	0.538313	0.399426	0.262357	0.30651	0.485021	0.600789	0.562814	0.524181	0.895381	0.371058	0.606718	0.502331	0.418784	0.517305	0.386138	0.445814	0.502609	0.474306	0.469256	0.465112	0.432242
1465	323.091	7.73488	pos	0.45086	0.344844	0.449415	0.700504	0.64703	0.624526	0.303012	0.440055	0.486203	0.416473	0.332193	0.430194	0.314568	0.491923	0.453175	0.613373	0.482173	0.958407	0.544642	0.51444	0.495265	0.498638	0.471254
1466	185.096	14.24	pos	0.612009	0.364717	0.315073	0.585952	0.659959	0.734225	0.568612	0.375647	0.461919	0.418256	0.356555	0.69666	0.319786	0.380741	0.360778	0.36353	0.455521	0.477708	0.476755	0.467282	0.497753	0.52696	0.523119
1467	121.099	16.3016	pos	1.54604	1.44236	1.20053	1.57093	1.57253	1.51234	1.27175	1.03663	1.01933	1.06439	0.967802	1.189	0.988063	1.08852	0.910703	1.05173	1.04478	1.15402	1.08388	1.12654	1.14827	1.2488	1.18378
1468	393.187	9.00671	pos	0.247222	0.128637	0.139029	0.358332	0.580727	0.469948	0.12653	0.0682758	0.291473	0.100476	0.104316	0.433926	0.0620963	0.102083	0.114747	0.105129	0.0836969	0.329896	0.256148	0.2262	0.231449	0.23153	0.225576
1469	281.187	15.8816	pos	0.604589	0.380704	0.339609	0.592536	0.693014	0.684297	0.554798	0.380238	0.393299	0.320018	0.301334	0.565275	0.377849	0.422041	0.367042	0.422107	0.516058	0.479495	0.481967	0.449933	0.492535	0.430757	0.473313
1470	322.27	16.6264	pos	0.17665	0.129756	0.185914	0.186855	0.298684	0.2007	0.207724	0.166137	0.132198	0.101456	0.0875331	0.157561	0.0627117	0.0791164	0.0526448	0.0633737	0.0682872	0.131581	0.132973	0.136455	0.130136	0.12249	0.141594
1471	508.192	15.1292	pos	0.070584	0.107868	0.288931	0.312676	0.129373	0.145333	0.467047	0.771119	0.394067	2.47124	0.576238	0.313196	0.362378	0.27948	0.111242	0.319636	0.115221	0.554792	0.361123	0.353398	0.365138	0.392817	0.33981
1472	613.478	23.7185	pos	12.5542	11.2546	9.61399	10.9854	6.94273	8.48091	4.08094	5.1837	7.94133	8.33844	8.76917	6.96816	4.43093	5.73389	5.66685	4.09809	4.54425	3.62855	6.58804	6.41603	6.02973	6.2755	5.73483
1473	169.977	29.8887	pos	11.02	16.0191	16.436	9.95594	7.58308	9.65074	12.36	15.9764	12.6457	14.4906	16.7762	12.3651	13.2261	11.29	10.7351	9.97145	9.35017	10.2359	11.616	10.4605	11.2559	11.8917	11.9823
1474	141.069	14.9523	pos	13.3067	9.98033	9.2807	12.4792	14.2747	14.1929	12.5273	8.9082	10.0244	9.09297	7.69514	12.9052	8.39743	9.75745	8.58886	9.04941	9.92375	10.4665	10.3787	10.2906	10.3718	11.4944	11.304
1475	115.966	29.7381	pos	2.26905	3.31326	3.43647	2.21001	1.71582	1.97996	2.41584	3.22969	2.73201	2.88345	3.46007	2.54739	2.70604	2.40952	2.45067	2.18321	1.97656	2.24014	2.22825	2.18523	2.36195	2.42742	2.47854
1476	141.069	16.3152	pos	23.7697	20.9104	16.2877	22.771	25.0087	23.0615	21.0379	15.3302	14.6362	15.4551	12.9502	19.3872	14.0365	16.2932	13.1881	15.7832	16.312	19.0788	17.6144	17.2413	17.3974	19.3511	19.0008
1477	91.0536	14.9411	pos	4.96851	4.24342	3.75504	4.8849	5.1511	5.33475	4.90153	3.95052	4.0192	3.84626	3.47139	5.21734	3.47804	3.84873	3.52349	3.62942	3.97575	4.06108	3.87035	4.16113	4.16428	4.46139	4.36477
1478	390.261	15.0084	pos	0.512483	0.339851	0.328987	0.455837	0.851016	0.490432	0.297415	0.207692	0.278806	0.231523	0.185589	0.340175	0.216741	0.415394	0.236559	0.23857	0.246	0.300579	0.350779	0.347729	0.35287	0.310311	0.35439
1479	429.37	23.9319	pos	4.1096	1.90274	10.6754	10.7754	8.18588	8.63677	2.78682	9.02061	9.18568	6.27598	3.99391	5.47916	7.75997	6.12424	5.38863	8.84585	5.22246	6.01229	6.59532	6.35817	7.00564	7.14659	7.21589
1480	603.149	0.87042	pos	0.303626	0.425395	0.4664	0.206241	0.143129	0.207502	0.192948	0.31292	0.170485	0.229467	0.291099	0.228642	0.338852	0.211168	0.199904	0.188925	0.142504	0.198851	0.246932	0.217068	0.229717	0.239604	0.220865
1481	677.366	15.9961	pos	0.552082	0.333112	0.622923	0.342758	0.292007	0.259506	0.0563824	0.117822	0.213832	0.159763	0.118207	0.105543	0.152969	0.260934	0.0890077	0.13618	0.053279	0.198196	0.229251	0.206179	0.198613	0.207939	0.213161
1482	526.243	5.23473	pos	0.394776	0.125983	0.0906367	0.376507	0.575791	0.547975	0.679844	0.184562	0.167316	0.175867	0.0811955	0.38624	0.221058	0.291692	0.222381	0.279569	0.270282	0.479089	0.327076	0.309438	0.296178	0.305306	0.282454
1483	675.259	10.0969	pos	0.390791	0.327036	0.330456	0.775698	0.777645	0.789326	0.167271	0.18769	0.346984	0.214216	0.0948776	0.272887	0.22021	0.407455	0.174853	0.564732	0.315999	0.362451	0.409602	0.402336	0.361849	0.405759	0.374908
1484	522.594	22.9352	pos	0.140354	0.20988	0.215118	0.150592	0.106133	0.121824	0.134047	0.183349	0.162981	0.171393	0.196529	0.149801	0.162583	0.139176	0.14341	0.125126	0.109029	0.127865	0.154851	0.145963	0.152479	0.13513	0.142326
1485	285.102	1.04633	pos	0.863353	2.06376	2.15159	1.28065	0.493318	0.562424	0.894928	1.09414	0.917994	1.33828	1.28802	0.653464	3.07721	1.21106	1.96923	0.827942	0.787464	0.62393	1.43481	1.38984	1.33458	1.31946	1.50491
1486	441.163	1.35012	pos	0.0286509	0.210041	0.0827809	0.102198	0.110705	0.075871	0.00948554	0.275521	0.113656	0.0352424	0.0633517	0.0100371	0.475511	0.986011	0.36489	0.893729	0.469367	0.260601	0.298531	0.280388	0.299043	0.315886	0.32235
1487	399.735	17.0698	pos	0.200161	0.157908	0.157696	0.22468	0.267208	0.23572	0.182659	0.11917	0.1473	0.135936	0.0732138	0.155454	0.209844	0.226134	0.156268	0.202658	0.183099	0.177993	0.161629	0.179557	0.182841	0.186693	0.175796
1488	195.113	16.4348	pos	2.63296	2.41095	1.59872	2.24054	2.63912	2.29958	1.96713	1.47389	1.39995	1.34053	1.34248	1.95937	1.39761	1.57845	1.3636	1.50586	1.52798	1.97417	1.96933	1.80875	1.87791	1.9644	1.73279
1489	332.314	14.6443	pos	0.00238948	0.0391154	0	0.000705465	0.00384454	0.0028516	0.0018033	0	0.0030556	0	0	0.00218316	0.000601088	0.000814371	0.00099755	0.0350992	0.0011517	0	0.247384	0.23057	0.213142	0.232364	0.23897
1490	554.511	24.0271	pos	0.580841	0.536822	0.617073	0.717413	0.366093	0.51682	0.563296	0.741129	1.11997	0.905237	1.6842	0.750749	0.0430902	0.0792412	0.0522505	0.0617011	0.0430817	0.0472236	0.476253	0.444538	0.424925	0.422009	0.419504
1491	141.102	29.5732	pos	13.2025	19.326	20.2003	12.5162	9.00173	11.3343	13.7815	17.2777	15.145	16.4369	18.999	13.7981	15.4556	13.5579	13.7078	12.9477	11.4053	12.1938	14.316	13.3244	12.7986	14.5113	13.209
1492	147.043	9.719	pos	21.7239	16.0367	16.6774	29.2414	42.968	34.4049	11.2674	11.9567	21.0605	15.2784	9.45142	15.4686	15.8373	27.997	14.2004	25.8779	19.1575	25.5841	21.2264	21.2827	21.7178	23.6964	23.4978
1493	195.064	4.38815	pos	0.753944	0.923899	1.05996	1.65083	1.08431	0.717265	1.02904	0.957227	1.0999	1.25732	1.57536	1.06085	1.82509	3.95048	2.83859	2.85833	2.23276	2.8332	1.54886	1.55896	1.60788	1.76453	1.66841
1494	359.143	1.20801	pos	1.31213	3.42692	2.06131	1.31271	0.712023	0.410171	0.302467	0.413899	0.296524	0.303286	0.785335	0.310131	2.50941	0.999222	0.858531	0.908033	0.416513	0.572091	0.91948	0.940171	0.889603	0.959701	1.0273
1495	215.141	8.95293	pos	1.87026	1.73417	1.28677	2.10741	2.92257	1.59098	0.370663	1.18024	0.305665	0.699518	0.320387	0.375723	0.721622	1.00039	0.383353	1.04651	0.873039	0.856819	1.23226	1.14982	1.24381	1.23496	1.097
1496	340.985	17.7124	pos	0.00807433	0.0072629	0.0317462	0.0600306	0.0444266	0.0304517	0.0295967	0.0824433	0.225447	0.104885	0.0310264	0.0826388	0.0986744	0.124144	0.133987	0.203293	0.0606991	0.130298	0.0917721	0.0909486	0.0854595	0.0889704	0.0800927
1497	252.897	7.85495	pos	0.105824	0.0599177	0.0566968	0.110435	0.199385	0.17023	0.057476	0.020557	0.0681989	0.0332698	0.0531263	0.0917743	0.0141604	0.0130828	0.0152508	0.0145232	0.0164912	0.0169538	0.0776302	0.0704084	0.0725534	0.0732247	0.0668771
1498	457.245	16.2497	pos	0.414608	0.398198	0.327215	0.41647	0.377455	0.382469	0.350383	0.241593	0.239431	0.256557	0.235965	0.310717	0.271376	0.310317	0.261135	0.312789	0.310702	0.350385	0.323509	0.325139	0.316774	0.359318	0.348671
1499	91.0536	2.8378	pos	4.20463	5.78816	6.46311	4.17634	3.00149	3.72774	5.6986	7.18876	6.44273	7.16886	8.10151	5.32675	6.06869	5.69189	5.40435	5.30028	4.52129	5.05104	4.65841	4.73356	5.03732	5.12782	5.30695
1500	337.165	19.6413	pos	0.346528	0.417962	0.509665	0.413654	0.381421	0.380166	0.437875	0.540517	0.422973	0.415086	0.31918	0.437723	0.420556	0.375974	0.319939	0.359845	0.325229	0.34123	0.359635	0.36338	0.381189	0.409943	0.392834
1501	326.132	0.834669	pos	0.953853	1.3945	1.25378	0.839953	0.62016	0.711126	0.806406	0.746858	0.79762	0.79629	1.23709	0.798726	1.00524	0.76453	0.595663	0.5736	0.351423	0.52378	0.733847	0.678525	0.76565	0.786003	0.742742
1502	179.084	15.8628	pos	3.49933	2.45838	2.28026	3.70336	4.19779	4.44952	3.58428	2.44074	2.59876	2.16369	1.91534	4.06291	2.36941	2.77994	2.43268	2.88871	3.22857	2.91434	2.74318	2.86613	3.06126	2.89871	3.14822
1503	257.186	12.7411	pos	0.573758	0.429543	0.294906	0.601453	1.25346	0.493437	0.287899	0.415539	0.453233	0.377814	0.239613	0.407925	0.398067	0.456498	0.423394	0.433638	0.420318	0.456077	0.608838	0.619612	0.621125	0.673244	0.685902
1504	409.185	2.49184	pos	0.0723228	0.0789562	0.0698417	0.0536451	0.0385814	0.0340666	2.25987	1.40758	1.9179	1.89173	0.394292	0.0666205	1.31733	1.34368	2.84842	3.20167	5.36653	0.877254	1.00405	1.06922	1.00103	0.997918	0.915399
1505	312.324	21.7126	pos	1.16658	1.05173	0.840461	0.705004	0.828464	0.995203	0.473931	1.30104	0.596856	0.850371	0.729815	0.875674	0.90116	0.918508	0.628601	0.699272	0.446345	0.532578	0.874751	0.779466	0.796087	0.815203	0.759426
1506	469.591	6.60135	pos	0.0948502	0.0463365	0.134694	0.100063	0.0413032	0.16016	0.182172	0.204349	0.258074	0.189673	0.416779	0.165547	0.0216345	0.0498103	0.0329513	0.0763033	0.0860107	0.0288624	0.107542	0.0999536	0.108063	0.0982361	0.0957463
1507	323.122	1.23301	pos	6.18408	14.6301	10.9662	6.39096	2.82455	2.1378	0.206706	1.81754	0.724609	0.519923	2.35424	0.294232	9.03913	3.6158	3.16716	3.42772	1.5507	1.99667	3.42323	3.50859	3.46472	3.66936	3.90464
1508	667.221	0.842314	pos	0.30019	0.418408	0.362615	0.270917	0.200918	0.270767	0.200541	0.17728	0.223827	0.251479	0.222838	0.335597	0.157883	0.196201	0.173294	0.106258	0.0972864	0.11206	0.193693	0.200317	0.214911	0.195564	0.217931
1509	263.235	17.6819	pos	0.289295	0.297835	0.542948	0.823933	0.741011	0.591364	0.431359	0.943242	2.65334	1.32012	0.494666	1.01088	0.962044	1.4547	1.50801	2.36286	0.800613	1.54042	1.03023	1.10954	1.10306	0.988922	0.997408
1510	442.055	4.93456	pos	0.190293	0.180852	0.259319	0.394297	0.215223	0.261765	0.340666	0.409581	0.276489	0.383593	0.245478	0.272807	0.138506	0.17765	0.186743	0.307476	0.190149	0.276222	0.289023	0.277833	0.282693	0.258345	0.255493
1511	448.214	5.27763	pos	2.07996	1.02483	0.994896	1.4278	3.10939	2.67332	2.20812	0.884712	1.46132	1.13896	1.44187	1.60953	1.0584	1.20975	0.986539	1.01067	0.942913	1.87148	1.6129	1.58166	1.52483	1.45859	1.41254
1512	353.121	5.57557	pos	0.553772	0.622166	1.26433	0.661459	0.682663	0.871017	1.80239	1.36987	1.87724	1.3009	1.40629	1.19826	1.45868	1.4478	1.11386	1.69833	1.53832	0.978828	1.10006	1.14829	1.15513	1.17277	1.27444
1513	535.159	1.83916	pos	0.385763	0.426043	0.43828	0.280604	0.237248	0.267356	0.29665	0.354212	0.244801	0.346728	0.378535	0.287499	0.300445	0.266757	0.218932	0.22328	0.205532	0.237684	0.317511	0.307024	0.286798	0.286384	0.278897
1514	397.381	21.0887	pos	0.519134	0.63264	0.70955	0.499516	0.335303	0.372514	0.429707	0.567462	0.52312	0.674945	0.677999	0.558528	0.602569	0.567243	0.620156	0.422956	0.392156	0.518754	0.485811	0.461548	0.437131	0.4436	0.42139
1515	449.243	17.0618	pos	0.942803	0.886037	0.886047	0.897652	0.916093	0.860042	0.882247	0.740718	0.791399	0.802372	0.585053	0.785809	1.07883	1.01419	0.792681	1.01034	0.913638	0.915351	0.872241	0.85704	0.838093	0.962328	0.865431
1516	379.26	18.4637	pos	0.305874	0.231446	0.219651	0.463892	0.491608	0.39194	0.315885	0.184584	0.190594	0.141275	0.132483	0.271634	0.240057	0.295002	0.145314	0.242482	0.264792	0.248626	0.267566	0.250306	0.252664	0.23413	0.236099
1517	119.049	1.1515	pos	13.6916	18.2399	18.3557	13.1412	9.12151	8.97401	16.3579	18.5956	18.263	23.0704	28.1315	12.6612	31.194	27.5993	19.8413	24.0477	17.6433	17.4818	17.6494	17.9353	16.3795	16.5973	18.6868
1518	539.172	6.00619	pos	0.0572469	0.0236354	0.0721193	0.140654	0.0342276	0.0960963	0.364837	0.208735	0.161152	0.13543	0.165921	0.314027	0.299476	0.643062	0.575192	0.212741	0.348165	1.28346	0.322108	0.305286	0.306679	0.280059	0.288445
1519	532.335	16.9649	pos	2.76142	2.69312	2.11197	2.41035	2.46874	2.5442	2.90699	2.13123	1.86117	1.90893	1.9227	2.82043	1.95746	2.12933	1.88995	1.88212	1.94281	2.84095	2.17243	2.19654	2.22683	2.45583	2.38658
1520	584.228	6.0474	pos	0.035298	0.0589381	0.0938767	0.0999343	0.00950338	0.0450545	0.198401	0.124406	0.114911	0.0845847	0.133363	0.19025	0.112708	0.177307	0.183486	0.11449	0.177471	0.334338	0.144423	0.130775	0.127205	0.128317	0.127715
1521	302.22	17.0624	pos	1.28826	1.19677	1.13333	1.29793	1.43369	1.33398	1.1995	0.931814	1.05481	1.0372	0.703327	1.0942	1.19331	1.3097	1.05602	1.18736	1.12029	1.15375	1.07643	1.09198	1.15503	1.23585	1.14599
1522	386.398	17.1322	pos	0.0136583	0	0.00531494	0	0	0.00405868	0.0550625	0.00694909	0	0.00884909	0.0961826	0	0.00786177	0.00552949	0.027583	0.00276421	0.0015352	0.00470027	0.20474	0.184845	0.189954	0.208755	0.18792
1523	436.122	9.96399	pos	0.0919535	0.0439433	0.0912434	0.213923	0.301629	0.204264	0.0605242	0.0603262	0.14363	0.0781172	0.0535213	0.0763766	0.0931987	0.252109	0.106926	0.245853	0.153993	0.159088	0.155451	0.140363	0.13945	0.156328	0.144933
1524	661.22	9.96368	pos	0.0887697	0.0618822	0.140031	0.304947	0.249839	0.24972	0.158466	0.166229	0.352373	0.217796	0.226375	0.166074	0.346367	0.495188	0.282243	0.656906	0.363917	0.446615	0.291217	0.268088	0.300005	0.308603	0.305418
1525	205.067	0.743931	pos	4.24773	1.83001	2.47033	2.4272	4.09674	3.05113	0.852691	0.803236	0.770083	3.28818	3.85504	1.8108	0.757586	0.560923	0.408578	0.328817	0.246538	0.95764	1.32548	1.35812	1.44918	1.51431	1.36539
1526	569.316	7.61248	pos	0.729645	0.236946	0.261812	0.440171	0.241628	0.496693	0.722578	0.412498	0.697985	0.397366	1.1831	0.229923	0.0614205	0.17823	0.178658	0.268526	0.156389	0.0670557	0.345497	0.30002	0.331032	0.335882	0.315297
1527	410.108	4.86577	pos	0.0233998	0.124086	0.0539258	0.0992053	0.0417615	0.043761	0.129265	0.0533224	0.20584	0.0804409	0.194771	0.0890887	0.0361348	0.0572649	0.041582	0.0967879	0.0877966	0.117097	0.0803572	0.0716817	0.0758557	0.0768177	0.0828061
1528	477.174	1.29639	pos	0.0159335	0.1421	0.0419374	0.0116246	0.0122004	0	0.0243901	0.0247713	0.0091557	0.016679	0.0194677	0.00292548	0.234049	0.178439	0.185091	0.262395	0.202931	0.0727146	0.0770272	0.0775366	0.0712817	0.072137	0.0814584
1529	767.344	8.97978	pos	1.00161	1.13713	1.0281	0.905763	0.717932	0.71595	0.388358	1.04693	0.132001	0.774599	0.317453	0.103156	0.724727	0.796212	0.409104	0.765642	0.6893	0.512198	0.723191	0.677121	0.770495	0.768104	0.767769
1530	328.123	5.26622	pos	0.247545	0.149244	0.152831	0.32321	0.391833	0.323848	0.204309	0.177877	0.218795	0.191176	0.136979	0.301059	0.204481	0.313732	0.232049	0.295808	0.221887	0.622852	0.287419	0.286328	0.275711	0.26243	0.252727
1531	385.759	19.4729	pos	0.0123824	0.0211515	0.0229014	0.0370653	0.0229617	0.0413906	0.012407	0.0505741	0.0268875	0.0210262	0.0058112	0.0345094	0.13958	0.144411	0.139257	0.130141	0.18075	0.168206	0.0738896	0.0668771	0.0723026	0.0676999	0.0647766
1532	95.0847	5.21137	pos	2.42866	1.9036	1.72328	2.45898	3.106	2.89925	3.1774	2.4847	2.10286	2.24074	2.14531	2.66193	2.48877	2.11945	2.10145	2.82181	2.12092	2.72638	2.36229	2.38713	2.5332	2.59149	2.25845
1533	319.241	14.2202	pos	0.681919	0.432673	0.420833	0.773763	1.25742	0.762315	0.531979	0.40779	0.576225	0.562747	0.413772	0.696132	0.445787	0.555846	0.511622	0.535517	0.512467	0.623732	0.689252	0.683016	0.756771	0.771257	0.70817
1534	139.987	29.7205	pos	41.5186	59.4455	61.3989	39.0833	30.6165	36.3566	43.4192	58.9578	50.985	54.8854	64.933	46.985	49.5632	44.3778	44.4401	40.3026	36.6223	40.3438	40.6425	40.2822	43.2349	44.1383	45.9068
1535	205.158	16.3832	pos	0.877721	0.808777	0.652384	0.889717	0.97953	0.91327	0.737823	0.536382	0.490552	0.489606	0.427692	0.685902	0.480265	0.586918	0.462504	0.527211	0.585412	0.687975	0.674078	0.644192	0.685101	0.718268	0.622253
1536	117.025	7.73104	pos	0.128159	0.134941	0.193573	0.173584	0.108587	0.1534	0.342221	0.315859	0.365516	0.311871	0.303945	0.294796	0.350779	0.385598	0.284547	0.329466	0.272648	0.485187	0.309267	0.280629	0.27931	0.27904	0.26668
1537	83.0485	7.73713	pos	1.04959	0.871473	1.42663	1.44313	1.03036	1.24798	2.40529	2.37327	2.77285	2.44146	2.55846	2.24674	2.41045	2.5809	2.26177	2.38409	2.14566	3.29836	1.97011	1.97951	1.93742	2.15479	2.18041
1538	196.088	14.945	pos	1.06058	0.851655	0.781072	0.983414	1.0667	1.10126	1.03638	0.814011	0.802769	0.729706	0.706277	1.08981	0.71398	0.818007	0.755065	0.796412	0.794552	0.824998	0.836629	0.839396	0.882786	0.920075	0.948857
1539	198.185	19.1893	pos	0.0667018	0.0786807	0.0421885	0.0938087	0.0946581	0.0763731	0.0701048	0.103005	0.0634868	0.0839232	0.103148	0.102663	0.0698315	0.0342678	0.0419095	0.0214006	0.026152	0.0204697	0.0845198	0.0818875	0.0787276	0.0883621	0.0903778
1540	486.1	5.80991	pos	0.0736374	0.1639	0.536914	0.185075	0.182729	0.138213	0.117461	0.0562365	0.125016	0.244855	0.290318	0.223424	0.262297	0.211751	0.170886	0.485344	0.195641	0.16158	0.216892	0.206386	0.186423	0.197927	0.199691
1541	429.196	5.46349	pos	2.65499	1.79344	1.95856	2.78175	2.97939	3.43135	2.90489	2.58148	2.10284	2.75743	1.76361	3.57108	2.88769	3.08885	2.55373	3.0608	2.73725	2.95193	2.59747	2.6225	2.68449	2.79649	2.9695
1542	322.118	4.20306	pos	0.0634291	0.056291	0.0543399	0.0515068	0.0533633	0.0490268	0.0910074	0.0850792	0.389461	0.135461	5.2379	0.146264	0.0650529	0.0344851	0.698459	0.0423431	0.0212212	0.0464956	0.294063	0.259382	0.268743	0.26896	0.25545
1543	189.104	14.7598	pos	1.79019	1.23992	1.11923	2.00876	1.98914	2.40589	2.7742	1.67092	1.54787	1.64851	1.25401	2.55433	1.87133	2.27844	1.65318	2.24251	2.42743	2.05833	1.83654	1.87746	1.80651	2.07576	1.93708
1544	415.114	18.5177	pos	0.0341009	0.0193495	0.0860351	0.144764	0.250202	0.0765534	0.199968	0.262633	0.16848	1.15634	0.192147	0.121733	0.116893	0.0869409	0.0312683	0.113294	0.0405457	0.223212	0.159087	0.156778	0.16485	0.164384	0.143164
1545	589.253	9.8772	pos	0.225696	0.153634	0.121457	0.188636	0.257394	0.234705	0.0664905	0.0700737	0.106994	0.0901031	0.0448823	0.110398	0.109891	0.175416	0.0855522	0.180934	0.118693	0.17378	0.164736	0.147001	0.158602	0.15007	0.167019
1546	493.228	17.8133	pos	0.440369	0.60866	0.991997	0.703607	0.495308	0.525506	0.575408	0.972538	1.29735	0.902135	0.739378	0.82046	0.841299	0.899224	0.807358	0.895365	0.562698	0.75259	0.840642	0.746256	0.751811	0.80654	0.744373
1547	456.234	7.31004	pos	0.465476	0.302848	0.43728	0.432576	0.914377	0.52054	0.234134	0.15788	0.35232	0.228539	0.275699	0.29025	0.24331	0.227788	0.243662	0.260376	0.182322	0.166834	0.289649	0.316007	0.289505	0.319233	0.325806
1548	390.126	12.5635	pos	0	0	0.00100825	0.000767447	0.000773037	0	0.0244729	0.00165626	0.0038162	0	0.00225807	0.00176073	0.124553	0.119377	0.0819262	0.0774137	0.101255	5.55038	0.391436	0.35594	0.337134	0.35604	0.351058
1549	468.184	6.07082	pos	0.117219	0.0810131	0.119008	0.248667	0.142091	0.147278	0.173736	0.161305	0.26771	0.33457	0.536803	0.29414	0.19867	0.233622	0.353979	0.397267	0.509387	0.31313	0.276913	0.267838	0.247145	0.250312	0.243756
1550	92.057	9.71715	pos	0.232913	0.173475	0.179524	0.33128	0.479139	0.415974	0.140983	0.152718	0.213844	0.150335	0.114779	0.175558	0.180676	0.294894	0.155051	0.284073	0.223392	0.28538	0.232175	0.244611	0.234066	0.263509	0.256986
1551	229.147	16.2939	pos	0.763757	0.636393	0.520835	0.692119	0.82868	0.659497	0.591092	0.493387	0.449874	0.467835	0.42495	0.600348	0.422566	0.466185	0.379959	0.456464	0.492039	0.530719	0.544047	0.534535	0.556227	0.59594	0.512518
1552	234.146	14.2527	pos	0.607936	0.352954	0.296033	0.553607	0.664712	0.755547	0.502817	0.322919	0.393082	0.356812	0.277247	0.644995	0.278389	0.389205	0.324629	0.326706	0.388252	0.427586	0.478798	0.422079	0.460169	0.477808	0.43431
1553	466.025	9.97038	pos	0.11242	0.10686	0.15408	0.216269	0.195732	0.210803	0.103067	0.1608	0.204534	0.155435	0.119895	0.1354	0.16921	0.229881	0.162897	0.204364	0.156571	0.161269	0.194718	0.175465	0.18167	0.185556	0.167722
1554	213.163	17.0665	pos	0.810836	0.759535	0.667652	0.833744	1.78059	0.792001	0.73974	0.544338	0.638484	0.644564	0.388122	0.666808	1.0118	1.15076	0.631828	1.03416	0.684141	0.717342	0.669224	0.708239	0.704742	0.780335	0.715926
1555	235.145	15.8619	pos	0.715605	0.479632	0.465868	0.78897	0.883616	0.91997	0.760114	0.526252	0.506125	0.427441	0.433172	0.818856	0.491729	0.560185	0.505975	0.580844	0.653927	0.602173	0.60385	0.568542	0.64197	0.608218	0.657219
1556	251.162	5.90198	pos	0.152779	0.178537	0.195956	0.34703	0.278718	0.217814	0.253504	2.00693	0.633917	2.33524	0.736099	0.354994	0.862153	0.626974	0.35485	0.301737	0.151109	0.373994	0.469204	0.456563	0.523772	0.507921	0.48296
1557	434.201	5.75791	pos	0.0652523	0.314775	0.234467	0.225864	0.249972	0.163813	3.41675	1.56693	1.24858	1.43532	2.21365	1.75944	0.721927	0.891936	1.74323	1.00118	1.38866	1.33963	1.12249	1.01419	1.01526	1.03691	0.962827
1558	429.209	4.23997	pos	2.50524	1.73485	1.28615	1.03593	3.29478	2.3845	1.71362	0.938896	1.02165	0.744358	0.745281	1.34694	0.472851	0.47597	0.697726	0.351552	0.530819	0.99292	1.16874	1.10039	1.24723	1.26671	1.23256
1559	81.5201	0.624312	pos	2.85269	8.13051	13.3386	1.70824	0.173237	1.41507	11.6443	35.1128	20.0251	23.8443	82.2149	9.3296	34.9376	13.5696	19.5059	24.2907	14.2727	2.85004	18.8805	17.6084	17.6642	16.7491	16.306
1560	199.111	14.2321	pos	0.689031	0.453123	0.373994	0.684929	0.859401	0.864817	0.607984	0.40626	0.48895	0.434972	0.357733	0.809936	0.346574	0.457584	0.392402	0.422754	0.470848	0.498646	0.534671	0.532118	0.569757	0.610614	0.561063
1561	348.16	4.53107	pos	0.099695	0.110976	0.266561	0.13892	0.125132	0.178895	0.387329	0.258053	0.452385	0.225044	0.255736	0.209104	0.378001	0.354537	0.229264	0.333889	0.340713	0.292239	0.261578	0.248612	0.248378	0.223751	0.240285
1562	719.534	23.8506	pos	0.19869	0.0848435	0.114569	0.306921	0.453631	0.285967	0.153487	0.0641521	0.303944	0.152083	0.0988111	0.241186	0.0479391	0.100621	0.086024	0.205118	0.111211	0.169086	0.13023	0.114712	0.133483	0.126445	0.12902
1563	288.128	1.17259	pos	1.03723	3.57379	1.12594	1.05231	0.974368	0.386387	0.248387	0.413564	0.24974	0.351861	0.694915	0.176059	1.31914	0.79219	0.677922	0.552657	0.339458	0.44559	0.761102	0.746581	0.836172	0.850401	0.792442
1564	441.259	12.9037	pos	1.62645	1.15906	0.880167	1.84991	3.39104	1.67227	1.15711	1.25787	1.6617	1.27577	0.711995	1.50551	0.981623	1.23154	1.13209	1.20283	1.29331	1.5102	1.64937	1.55114	1.62308	1.68699	1.80813
1565	135.079	14.2472	pos	1.07839	0.864188	0.652468	1.0731	1.16587	1.3142	0.976976	0.728021	1.03493	0.793362	0.760863	1.22513	0.640774	0.893577	0.734641	0.750676	0.993192	0.74591	0.856125	0.907586	0.941378	0.896356	0.995709
1566	316.218	14.9799	pos	0.574936	0.376858	0.3187	0.53652	0.580245	0.574054	0.429707	0.256949	0.319912	0.278647	0.188551	0.394273	0.259772	0.325036	0.245587	0.282567	0.292649	0.344499	0.353108	0.363468	0.385066	0.393434	0.405999
1567	354.038	5.80175	pos	0.0524452	0.115158	0.566965	0.107676	0.119507	0.101915	0.01827	0.0281144	0.0514065	0.147169	0.17867	0.059585	0.151335	0.0830095	0.089164	0.78706	0.0871168	0.0254298	0.115948	0.115658	0.105077	0.104718	0.103698
1568	601.279	6.55555	pos	0.173469	0.0905989	0.0846817	0.128647	0.308366	0.150999	0.0727043	0.0373947	0.107766	0.0950318	0.0996942	0.161762	0.029172	0.0267362	0.0629371	0.0140036	0.0238572	0.333276	0.119856	0.113815	0.112725	0.129358	0.122848
1569	421.178	3.91946	pos	0.194137	0.0750803	0.113936	0.116391	0.146499	0.165049	0.194873	0.184172	0.165012	0.191462	0.181482	0.203497	0.184117	0.163593	0.158751	0.117848	0.103243	0.201331	0.165486	0.162357	0.159724	0.146813	0.146559
1570	453.207	7.84658	pos	3.36141	1.99055	1.95192	3.34738	4.45665	4.5246	1.92577	0.835704	2.13759	1.03461	1.6763	2.86146	0.355778	0.454135	0.452912	0.494408	0.522724	0.380407	2.3842	2.13456	2.14216	2.34457	2.3918
1571	350.139	1.2075	pos	0.179484	0.132854	0.149278	0.0916187	0.493481	0.112904	0.141822	0.0858393	0.087031	0.137904	0.276409	0.0969556	1.21695	0.377447	0.339125	0.253621	0.112296	0.212277	0.180988	0.179594	0.182901	0.185149	0.205579
1572	383.365	23.8963	pos	0.437796	0.354159	0.599448	0.42758	0.258624	0.288592	0.325368	0.392809	0.482208	0.502636	0.556916	0.416249	0.465856	0.484211	0.516184	0.381272	0.294785	0.408302	0.341142	0.338918	0.333206	0.313533	0.367563
1573	271.199	17.0248	pos	0.391185	0.282538	0.25933	0.340023	0.494652	0.404227	0.317055	0.210395	0.230928	0.229291	0.192747	0.330434	0.275966	0.301874	0.226631	0.264013	0.281298	0.337412	0.271223	0.30514	0.310633	0.311982	0.309923
1574	141.015	0.628212	pos	1.06105	1.16652	1.15807	1.05297	0.826613	0.825503	0.932103	1.16863	0.866661	1.42263	1.16633	1.09778	0.859121	0.825699	1.02065	0.714704	0.711055	0.907612	0.82367	0.849464	0.871168	0.945853	0.921517
1575	128.026	0.639035	pos	7.30659	7.15688	8.38887	6.39343	4.89222	5.16953	6.87264	8.45523	6.75357	9.38067	8.78089	7.70952	7.30984	6.92812	7.2914	4.90162	5.95199	6.80996	6.57749	6.76214	6.78884	5.98643	6.97219
1576	125.059	5.19946	pos	0.755831	0.61802	0.600919	0.800839	0.856338	0.905388	0.834981	0.749428	0.69112	0.644942	0.74016	0.803299	0.705686	0.73834	0.589169	0.697136	0.631344	0.830014	0.654184	0.699863	0.710076	0.753305	0.750991
1577	508.339	16.0732	pos	41.0787	32.6849	27.0553	40.5774	49.6027	44.6809	29.4988	21.3091	21.2241	17.9946	19.0578	28.5599	20.6669	25.0127	17.4505	30.9246	34.6976	28.0281	26.5394	25.153	28.9605	28.4553	28.2006
1578	214.029	2.21568	pos	0.00464681	0.0140011	0.0102643	0.0054045	0.00185121	0.00528792	0.0091032	0.0102997	0.00471703	0.00630942	0.0102009	0.00659169	0.0596117	0.0957704	0.00708283	0.105493	0.785033	1.56762	0.175704	0.177233	0.168635	0.171978	0.152951
1579	652.225	10.2158	pos	0.218229	0.203434	0.144495	0.266793	0.257744	0.216095	0.0262917	0.0337892	0.0936629	0.0413239	0.0271384	0.0408222	0.0321407	0.0477069	0.0278097	0.0854879	0.038672	0.076181	0.149945	0.144468	0.151001	0.153685	0.132523
1580	785.311	8.22733	pos	0.145694	0.0811018	0.103408	0.117289	0.12194	0.13775	0.0553618	0.0536105	0.0486098	0.0584633	0.0151138	0.0421943	0.0196584	0.0364445	0.0229189	0.0296076	0.0363523	0.061918	0.0917104	0.0868645	0.0824486	0.0857917	0.0953241
1581	275.191	16.3131	pos	0.918031	0.760882	0.599227	0.839155	0.999085	0.816971	0.719039	0.51278	0.458169	0.475723	0.415282	0.651693	0.491375	0.536208	0.451076	0.520447	0.56061	0.636703	0.670516	0.640121	0.622556	0.710439	0.622174
1582	564.325	14.56	pos	0.262104	0.152962	0.102938	0.257156	0.435934	0.31291	0.276958	0.200528	0.208713	0.188642	0.0914535	0.320019	0.206304	0.25501	0.191675	0.251511	0.275774	0.337863	0.289692	0.279164	0.274721	0.317677	0.292588
1583	306.118	10.7677	pos	0.145092	0.128128	0.116134	0.156278	0.277618	0.135178	0.0717475	0.108026	0.10974	0.0878449	0.0621693	0.113786	0.120602	0.116995	0.11436	0.105356	0.0961161	0.10386	0.183705	0.157661	0.177628	0.168039	0.173872
1584	261.142	3.08109	pos	0.0548696	0.0341051	0.124955	0.0420759	0.0310728	0.176092	0.0744305	0.160262	0.218629	0.126508	0.100849	0.150809	0.237436	0.159883	0.736235	0.279047	0.468577	0.402079	0.189206	0.186751	0.16463	0.17192	0.180803
1585	867.232	0.700659	pos	0.567885	0.512445	0.662418	0.708248	0.369301	0.455129	2.31541	2.06723	2.13924	2.9704	2.751	1.83553	2.12206	2.07372	1.64219	1.42168	1.4492	1.65488	1.58865	1.39751	1.43915	1.541	1.58392
1586	388.221	13.2762	pos	0.681378	1.02973	1.09242	0.613705	0.341122	0.517954	0.669295	0.873203	0.661362	1.30154	0.971529	0.663183	0.749646	0.634208	0.656632	0.555819	0.494948	0.522961	0.638513	0.576905	0.572591	0.566355	0.551298
1587	621.169	1.86967	pos	0.0741125	0.101682	0.145862	0.120702	0.0322653	0.0616858	0.100428	0.156093	0.113014	0.170175	0.15522	0.0652821	0.135765	0.0980512	0.120942	0.104402	0.0856687	0.0920487	0.105287	0.101299	0.116978	0.105658	0.103018
1588	790.416	8.97665	pos	0.445889	0.379273	0.335881	0.381011	0.383889	0.219182	0.0507722	0.27218	0.0156581	0.163581	0.0440493	0.0064003	0.184876	0.233518	0.0737984	0.246403	0.216511	0.116282	0.210088	0.202952	0.214793	0.188939	0.190049
1589	216.976	0.645791	pos	0.369012	0.236454	0.237737	0.312033	0.56803	0.306376	0.197918	0.522717	0.285025	0.378433	1.26702	0.260448	0.522427	0.232601	0.28847	0.360817	0.150432	0.136344	0.296278	0.34159	0.318286	0.308214	0.300322
1590	130.521	29.747	pos	0.675422	0.970376	0.947179	0.621223	0.445936	0.528467	0.602556	0.772973	0.688763	0.765438	0.865832	0.604543	0.713632	0.604767	0.565817	0.553604	0.459853	0.547864	0.672232	0.624972	0.662156	0.599881	0.590582
1591	415.12	5.30617	pos	0.125687	0.159088	0.187599	0.169522	0.122797	0.132833	0.0693466	0.198316	0.0993319	0.134406	0.0986961	0.0665729	0.129783	0.103065	0.100683	0.174796	0.0781244	0.071002	0.118178	0.121308	0.112103	0.11257	0.104162
1592	460.143	1.87427	pos	0.885245	3.02933	0.591002	0.566544	0.310315	0.123385	0.0126105	0.0310768	0.00167249	0.0100492	0.148274	0.0108216	0.294877	0.078747	0.0151902	0.125429	0.0182061	0.0321043	0.293042	0.26881	0.26114	0.251588	0.264092
1593	584.469	19.4464	pos	0.150043	0.206954	0.18526	0.13724	0.0908973	0.13819	0.112354	0.175941	0.151746	0.212364	0.24796	0.181384	0.17312	0.144431	0.145065	0.144911	0.0949583	0.131635	0.169777	0.170318	0.157158	0.149058	0.155992
1594	593.51	24.3369	pos	0.410316	0.489093	0.579113	0.330796	0.115343	0.168239	0.11468	0.228994	0.213331	0.501269	0.28812	0.180198	0.275242	0.189197	0.20105	0.107662	0.0990581	0.13143	0.167884	0.163676	0.158851	0.159751	0.14362
1595	400.168	5.44099	pos	0.331174	0.521494	0.507799	0.379838	0.188329	0.42562	0.736714	1.5229	0.294378	0.495687	0.705953	0.908162	1.11922	1.18045	0.89415	0.639764	0.563261	1.21798	0.79791	0.774357	0.710337	0.703121	0.715784
1596	245.222	15.3289	pos	0.527681	0.397491	0.537305	0.578329	1.2153	0.57549	0.245569	0.690082	0.967841	1.12129	0.310221	0.695608	0.857683	0.922195	0.665794	0.974211	0.562149	1.81845	0.745929	0.721976	0.716577	0.81898	0.787446
1597	277.06	0.809516	pos	0.585716	2.15801	0.701093	0.833468	0.255113	0.322768	0.658667	0.875481	0.628331	1.0928	2.13325	0.515855	3.18762	2.37093	1.09741	1.99465	0.794831	1.52245	0.940266	0.844748	0.867147	0.889652	0.971817
1598	607.418	21.6282	pos	0.208751	0.138358	0.0611445	0.144073	0.14465	0.0892187	0.0120526	0.056178	0.0354243	0.0228321	0.074995	0.0244554	0.0204137	0.035361	0.00244667	0.0192214	0.00870322	0.0133566	0.0547622	0.0467707	0.052283	0.0510063	0.0529729
1599	788.355	5.98986	pos	0.0412378	0.0390222	0.0270228	0.0611748	0.0646066	0.0450439	0.0870145	0.132074	0.200792	0.126907	0.0606627	0.188291	0.113038	0.134617	0.137717	0.161864	0.0577546	0.145426	0.0913565	0.0856281	0.0997575	0.0954943	0.0966549
1600	635.264	10.0989	pos	0.219302	0.193538	0.184492	0.413773	0.551419	0.433839	0.088457	0.110781	0.175782	0.111781	0.057802	0.155209	0.135329	0.215032	0.105783	0.317625	0.173917	0.190614	0.235904	0.219874	0.214004	0.229811	0.203312
1601	722.894	23.0544	pos	0.10835	0.12255	0.134176	0.0893493	0.0462365	0.0763156	0.0621325	0.0931313	0.0977977	0.137727	0.122771	0.084361	0.134054	0.118257	0.135561	0.0937558	0.0850445	0.0994692	0.0940039	0.0929219	0.0861555	0.0875399	0.0814202
1602	193.099	17.0493	pos	2.55318	2.09431	1.99883	2.3556	2.69962	2.44623	1.89343	1.39622	1.547	1.49766	1.11839	1.74946	2.01414	2.2052	1.59855	1.92906	1.88602	1.87693	2.15137	2.0618	1.99245	1.96029	1.83765
1603	94.0645	1.59825	pos	0.609938	0.768325	0.958514	0.794558	0.449091	0.621078	2.20609	1.62657	1.75042	2.03149	1.99785	1.2195	1.0293	0.970166	1.44591	1.07913	0.927275	1.14046	1.05101	1.02342	1.05202	1.15053	1.16175
1604	230.131	1.10795	pos	0.475612	1.23002	0.537698	0.468852	0.275479	0.258132	0.489668	0.497106	0.497342	0.620893	0.87119	0.385028	1.34057	0.794199	0.838944	0.721338	0.422246	0.648482	0.544233	0.523304	0.586031	0.600021	0.590754
1605	301.204	17.0478	pos	2.27347	2.25693	2.41439	2.29481	2.86337	2.35379	1.89627	1.86539	1.78339	1.87477	1.64457	1.81842	2.36853	2.50605	1.84218	2.14577	1.95287	1.9782	2.14094	2.10583	1.96516	2.0416	1.84532
1606	137.287	29.8983	pos	0.110214	0.142407	0.152636	0.0890445	0.0669277	0.0880602	0.101905	0.120928	0.0915027	0.113043	0.126555	0.0965066	0.1055	0.0951205	0.100384	0.0851604	0.0735288	0.0859278	0.107385	0.0942828	0.104722	0.0988166	0.0948458
1607	496.908	0.626657	pos	0.229271	0.199903	0.216483	0.21642	0.157753	0.151921	0.148904	0.139288	0.115395	0.171719	0.100721	0.14513	0.102581	0.156076	0.108523	0.0729616	0.0862542	0.169322	0.145881	0.144165	0.150431	0.138186	0.161407
1608	574.369	12.2888	pos	0.0855089	0.0317747	0.0272841	0.125547	0.235957	0.145945	0.124364	0.151572	0.155424	0.138946	0.0434901	0.250563	0.164699	0.219695	0.240613	0.173065	0.24645	0.165527	0.230973	0.241714	0.255434	0.254032	0.269651
1609	184.985	29.7128	pos	2.66534	3.87319	4.05865	2.62214	2.07407	2.49889	2.83993	3.96054	3.2682	3.78346	4.21644	3.24033	3.16884	2.91111	2.84247	2.51943	2.31373	2.65605	2.64715	2.68915	2.72782	2.8965	3.04099
1610	228.259	13.0878	pos	0.428896	0.497984	0.174006	0.098281	0.0815469	0.101741	0.135358	0.192206	0.0905243	0.130091	0.145938	0.092803	0.122985	0.107468	0.117722	0.0934128	0.0725183	0.110637	0.130649	0.120539	0.119382	0.119974	0.110729
1611	387.102	1.98975	pos	2.6829	2.93656	5.06701	5.19584	2.24551	2.43084	9.51589	12.4552	10.3594	9.45258	17.1051	4.4709	14.752	12.4864	8.77973	16.0484	8.72564	13.6242	7.58198	7.58066	8.52581	8.53062	8.0287
1612	357.294	16.2268	pos	0.217466	0.187404	0.146587	0.221335	0.304952	0.296031	0.117772	0.189939	0.190905	0.245424	0.0670575	0.277598	0.474421	0.591321	0.370027	0.460946	0.335882	1.33273	0.375638	0.34577	0.348551	0.349444	0.317955
1613	313.185	12.7801	pos	0.771502	0.601472	0.474698	0.838958	1.33094	0.705297	0.487338	0.594826	0.741257	0.571546	0.377455	0.660923	0.555054	0.594045	0.618752	0.558447	0.563034	0.663395	0.791309	0.738864	0.798082	0.848191	0.855447
1614	97.0277	0.980599	pos	14.7581	22.675	20.6311	14.8259	10.7032	12.2101	12.3082	13.4148	14.3736	18.2738	20.7298	17.2143	14.4292	13.5741	12.6266	10.6569	8.65015	10.3333	11.8089	12.8446	12.533	12.7898	13.9002
1615	67.0537	1.06761	pos	0.344893	0.520032	0.849459	0.324014	0.231171	0.266485	0.354123	0.444258	0.370469	0.801111	0.877363	0.296664	0.715822	0.568281	0.406279	0.465755	0.363	0.350284	0.354879	0.399609	0.36808	0.356306	0.39841
1616	396.991	0.648648	pos	0.377468	0.507847	0.42887	0.361927	0.260948	0.209474	0.290663	0.381033	0.275794	0.372644	0.436967	0.288437	0.440983	0.420143	0.335743	0.217219	0.205881	0.335825	0.371051	0.361102	0.387476	0.331987	0.379914
1617	661.451	20.324	pos	0.123499	0.101802	0.10536	0.143449	0.132327	0.190989	0.105996	0.0286118	0.106909	0.0756886	0.0369606	0.145218	0.0820018	0.143183	0.1183	0.107656	0.146165	0.123286	0.109263	0.118271	0.107709	0.112089	0.123869
1618	510.25	7.60521	pos	0.947736	0.42207	0.530837	1.12045	1.64131	1.24744	0.715557	0.466523	0.360614	0.446353	0.330826	0.883941	0.678402	0.750364	0.440094	0.981299	0.505822	0.933648	0.804159	0.739665	0.769491	0.768644	0.685439
1619	701.368	15.3359	pos	1.8198	1.29437	1.97751	1.81682	1.82883	2.01217	0.921162	1.58886	1.90934	2.21817	0.753579	1.4985	1.77872	2.23008	1.38111	1.69353	1.04709	2.80822	1.87771	1.919	1.86356	2.08144	2.10773
1620	294.012	5.19606	pos	0.252486	0.31093	0.247652	0.225185	0.151791	0.20958	0.469742	0.305782	0.230961	0.290387	0.279744	0.252412	0.343753	0.258314	0.277801	0.226159	0.196589	0.173928	0.251391	0.26196	0.238131	0.242555	0.223742
1621	317.029	3.91903	pos	0.06077	0.0171643	0.0387558	0.0351164	0.0484075	0.0585558	0.0720908	0.0354698	0.0515619	0.0730566	0.0550452	0.0725248	0.0676699	0.0563876	0.0598284	0.039293	0.0303914	0.0775117	0.0578647	0.0531091	0.0503009	0.0528999	0.0501715
1622	277.164	16.4759	pos	2.29562	2.40508	1.72944	2.02789	2.29495	3.57823	2.701	1.80239	1.67643	1.57963	1.33522	2.55601	1.92494	2.21573	1.7226	2.12255	2.11917	1.9273	1.92662	1.82049	1.80337	1.72182	2.00043
1623	243.128	14.923	pos	0.620599	0.460548	0.410008	0.550037	1.17222	0.649271	0.563002	0.379682	0.401304	0.401916	0.379542	0.574215	0.31452	0.423868	0.355178	0.382946	0.428983	0.399854	0.455056	0.430792	0.434136	0.486981	0.485788
1624	235.167	10.7962	pos	1.07304	0.940889	0.681788	1.14515	2.3742	0.958183	0.474486	0.760468	0.759673	0.632558	0.478819	0.662876	0.820149	0.870161	0.687029	0.734057	0.679352	0.803187	1.11743	1.13023	1.22101	1.2266	1.28487
1625	426.086	0.664387	pos	1.62932	1.40355	1.22273	1.42419	1.50221	1.41741	1.73052	1.84039	1.59966	3.94034	2.16456	3.21186	1.40573	1.46621	1.85403	0.926559	1.1866	1.68535	1.64799	1.68298	1.48858	1.47435	1.57217
1626	400.158	4.15957	pos	0.292349	0.207798	0.297916	0.803757	0.39348	0.668489	0.777476	0.477989	0.518094	0.71367	0.34381	1.09226	0.501467	0.702712	0.329365	0.51695	0.355727	1.04166	0.575466	0.534657	0.527616	0.531611	0.486704
1627	605.256	9.95822	pos	0.530578	0.532231	0.499305	1.33062	1.51989	1.16199	0.383498	0.547601	0.998867	0.637291	0.379912	0.582475	0.778077	1.83125	0.830448	1.71927	1.24873	1.28604	1.11151	0.974613	1.00773	1.01415	0.956334
1628	550.624	23.2783	pos	0.341719	0.463138	0.492862	0.326994	0.231976	0.293227	0.31262	0.388553	0.358984	0.374218	0.480708	0.32317	0.338745	0.317084	0.310238	0.270588	0.258861	0.272795	0.348608	0.316711	0.319844	0.303481	0.301579
1629	308.293	19.6389	pos	0.192692	0.156455	0.0797412	0.0499597	0.171522	0.200717	0.0281779	0.213377	0.0511018	0.15799	0.0266271	0.172883	0.25763	0.218039	0.033602	0.0969089	0.0314132	0.022595	0.104251	0.0922225	0.101107	0.106453	0.107132
1630	260.127	15.7882	pos	0.627053	0.905286	0.935683	0.551305	0.355884	0.515929	0.59036	0.901594	0.718411	0.840028	0.96568	0.710084	0.781813	0.629096	0.683234	0.615333	0.539127	0.61162	0.614395	0.623213	0.649674	0.685945	0.704157
1631	408.185	5.364	pos	2.01954	2.23345	1.67744	2.64133	4.16299	2.178	1.25557	2.34884	2.52541	3.44655	1.65331	2.30403	2.04597	2.2728	2.30392	6.23772	2.10209	2.01356	2.85159	2.72175	2.65823	2.74416	2.42375
1632	427.187	6.27388	pos	0.25442	0.143662	0.166997	0.241928	0.254971	0.365025	0.502426	0.327405	0.268089	0.333937	0.267818	0.983654	0.485543	0.485135	0.430803	0.456635	0.420582	0.325699	0.345617	0.324027	0.356195	0.355245	0.382216
1633	361.191	5.19606	pos	0.530286	0.429047	0.394733	0.535929	0.424922	0.54185	0.548398	0.549484	0.450905	0.448729	0.509035	0.524444	0.529885	0.488169	0.457463	0.471202	0.428055	0.449454	0.529151	0.506622	0.478623	0.516707	0.456204
1634	507.183	7.74025	pos	0.29462	0.262588	0.451565	0.436463	0.261559	0.426871	0.945886	0.846595	0.976728	0.85946	0.809358	0.783471	0.971554	1.00589	0.799669	0.863054	0.743717	1.18594	0.830381	0.770854	0.715307	0.770215	0.726249
1635	103.041	14.951	pos	1.13663	0.800663	0.792931	0.98244	1.07463	1.10315	1.01043	0.763612	0.861402	0.805971	0.698477	0.956531	0.714167	0.756161	0.688996	0.761103	0.772577	0.875289	0.824079	0.8044	0.815364	0.881078	0.923306
1636	487.357	18.6323	pos	0.143847	0.137409	0.143068	0.116767	0.0964543	0.132628	0.10267	0.122748	0.101866	0.0821283	0.165971	0.122612	0.111328	0.12167	0.0909342	0.07731	0.0728939	0.0797576	0.129583	0.114576	0.113832	0.126105	0.126055
1637	692.29	6.44031	pos	0.213006	0.174752	0.258524	0.206049	0.171003	0.269471	0.36638	0.245753	0.197476	0.342068	0.314548	0.263998	0.130955	0.177078	0.233015	0.227357	0.221998	0.262424	0.219793	0.212456	0.223304	0.246183	0.236955
1638	430.21	4.21831	pos	0.455953	0.373817	0.251339	0.211761	0.589405	0.443761	0.327208	0.188407	0.202055	0.151426	0.157599	0.258915	0.124125	0.110945	0.143749	0.0879473	0.119312	0.177884	0.232108	0.210283	0.241678	0.246457	0.231975
1639	295.115	7.73714	pos	0.160132	0.10962	0.210374	0.254001	0.200282	0.261721	0.542363	0.455592	0.549726	0.486404	0.44029	0.440845	0.520927	0.596505	0.457861	0.544571	0.444023	0.793989	0.442847	0.456876	0.397471	0.424753	0.402733
1640	438.26	15.3719	pos	0.395077	0.296907	0.176142	0.321855	0.441686	0.308892	0.240163	0.102331	0.194534	0.264306	0.375136	0.215727	0.319511	0.259671	0.202463	0.181299	0.130621	0.155722	0.227349	0.223646	0.259225	0.234982	0.243677
1641	145.982	29.6778	pos	0.953058	1.35438	1.43815	0.910017	0.652591	0.900671	0.917749	1.34835	1.11236	1.19879	1.44548	1.05655	1.09952	0.984365	0.987335	0.867852	0.845696	0.882693	0.887698	0.916183	1.01302	0.928914	1.00966
1642	193.1	15.8674	pos	1.29137	0.943199	0.840402	1.41635	1.58381	1.70096	1.3612	0.836739	0.858266	0.762368	0.683098	1.49835	0.912629	1.0314	0.828057	1.00184	1.26335	1.12515	1.01667	1.01681	1.1215	1.10707	1.16093
1643	582.322	9.69352	pos	3.51841	3.56949	3.84897	3.6617	3.69027	4.06076	2.02494	2.15077	2.65822	2.49157	1.46269	2.45176	2.63389	3.07082	2.0708	2.64074	2.2574	3.02096	3.33553	3.06678	3.15969	2.93073	2.8753
1644	735.245	1.9885	pos	0.0734241	0.0703745	0.14095	0.171457	0.0566739	0.062704	0.346751	0.413351	0.386359	0.314278	0.576824	0.0944441	0.508257	0.449247	0.299623	0.568897	0.326633	0.495868	0.26358	0.271982	0.278915	0.306975	0.290694
1645	494.563	22.5251	pos	0.120964	0.190625	0.199578	0.101473	0.0725408	0.0952271	0.100897	0.156065	0.135945	0.136152	0.164937	0.115289	0.118505	0.101805	0.110303	0.101328	0.0800237	0.104744	0.123316	0.115469	0.110684	0.104904	0.111762
1646	305.086	7.68907	pos	0.128346	0.0743082	0.0867979	0.185097	0.199663	0.209701	0.106554	0.120557	0.155542	0.161495	0.0877718	0.207319	0.0789221	0.174683	0.155269	0.158031	0.120205	0.399	0.182442	0.161311	0.156453	0.163206	0.169086
1647	589.19	7.67552	pos	0.0996656	0.118282	0.163762	0.119181	0.187728	0.227099	0.179714	0.0681325	0.131357	0.179989	0.078954	0.509914	0.200273	0.431959	0.425303	0.401744	0.613855	0.957798	0.307501	0.274542	0.263426	0.272103	0.277807
1648	293.104	1.26005	pos	0.59382	1.94585	0.990743	0.682124	0.195805	0.134932	0.227759	0.236606	0.171049	0.247195	0.383043	0.124616	0.755285	0.529149	0.547608	0.583527	0.448597	0.411354	0.395633	0.365505	0.348687	0.400439	0.395962
1649	558.647	4.80791	pos	0.0203852	0.0304416	0.0429839	0.0438315	0.0320365	0.0371151	0.314684	0.116915	0.188562	0.165751	0.136731	0.254081	0.0228536	0.039513	0.0586929	0.0253134	0.0504402	0.0584199	0.0793066	0.0880982	0.0753243	0.0839139	0.0796369
1650	507.184	6.66758	pos	0.211269	0.214864	0.179398	0.290052	0.375566	0.280831	0.35833	0.231598	0.449367	0.544974	0.663994	0.669653	0.163979	0.229178	0.203639	0.153649	0.143149	1.01467	0.366847	0.37931	0.363658	0.363402	0.322249
1651	303.014	1.98783	pos	0.357425	0.461684	0.516354	0.304984	0.239837	0.311375	0.372642	0.478142	0.36068	0.417446	0.400077	0.369408	0.382925	0.32864	0.336967	0.280588	0.248528	0.295131	0.363381	0.336153	0.359299	0.350684	0.312177
1652	787.512	15.7192	pos	0.179189	0.0549085	0.062121	0.203006	0.163834	0.2607	0.359534	0.227847	0.147832	0.210033	0.160468	0.425359	0.149072	0.174022	0.172084	0.104348	0.190922	0.2108	0.17753	0.202754	0.202611	0.206786	0.191897
1653	681.435	0.707688	pos	0.403088	0.437377	0.425379	0.316194	0.495322	0.539017	0.0224597	0.0355396	0.0634373	0.235884	0.113643	0.28187	0.0756032	0.0652203	0.0903549	0.00214923	0	0.0534348	0.167492	0.160091	0.162256	0.169206	0.14469
1654	531.619	14.7159	pos	0.178754	0.11218	0.102265	0.216605	0.185523	0.25955	0.326303	0.184879	0.143466	0.190155	0.132759	0.297223	0.240373	0.279283	0.193167	0.250762	0.287616	0.223364	0.228572	0.207594	0.192923	0.212655	0.210027
1655	684.253	0.944498	pos	6.33796	9.4989	7.54363	8.41287	6.09365	7.01963	3.68265	4.90736	4.41049	5.89099	7.01314	5.87814	3.88339	4.01279	3.95245	3.22604	2.9462	3.00442	4.46815	4.55928	3.93105	4.46562	4.57945
1656	555.29	16.5278	pos	2.86022	4.91871	8.34149	3.27807	2.05863	2.25254	1.60656	1.79956	4.64193	2.56137	2.36422	3.13156	1.8989	2.61833	1.47132	2.17155	2.09899	2.36913	2.81011	2.56116	2.74126	3.03119	2.84161
1657	429.276	15.8108	pos	2.19985	1.83068	1.2493	2.04651	2.70167	2.24973	1.06148	0.701282	0.92462	0.555284	0.657384	1.00506	0.874717	1.07113	0.66308	1.19433	1.32466	0.665667	1.19912	1.19843	1.36187	1.29731	1.34367
1658	724.249	1.9991	pos	0.355882	0.270138	0.438088	0.346231	0.335537	0.376305	0.500093	0.576922	0.523257	0.542531	0.523263	0.502182	0.614024	0.550483	0.477428	0.439281	0.421744	0.464857	0.489997	0.474492	0.480809	0.479878	0.418724
1659	242.101	1.09025	pos	3.20145	3.93638	2.68503	2.09289	2.0366	0.964012	0.480703	0.967263	0.684853	0.922187	3.50309	0.558349	9.75926	2.52906	1.1112	1.75081	0.624952	1.09889	1.82396	1.84663	1.73303	1.87292	2.04394
1660	309.108	1.11899	pos	3.10336	6.49022	5.72771	2.80225	1.97898	2.14642	3.71273	4.03513	3.9402	5.50612	6.48599	3.06398	9.75747	8.80683	8.45552	4.32573	5.65311	4.53578	5.17929	5.09847	4.57888	4.76199	5.30667
1661	337.152	4.24601	pos	0.0739366	0.0574944	0.127534	0.322245	0.243582	0.150734	0.143193	0.479262	0.385666	0.386719	0.21012	0.08912	1.49538	1.07826	0.678342	1.04385	0.974073	0.706517	0.453719	0.399675	0.417275	0.437013	0.392178
1662	615.297	7.18956	pos	0.303419	0.110418	0.137186	0.2773	0.352209	0.366679	0.323641	0.175123	0.299507	0.318636	0.340168	0.305538	0.235097	0.27834	0.22836	0.25676	0.277303	0.359632	0.30251	0.275978	0.276218	0.290151	0.25694
1663	596.322	6.5538	pos	0.439658	0.251699	0.204725	0.274927	0.693703	0.321735	0.184478	0.0832336	0.253642	0.214886	0.226518	0.322881	0.0851592	0.0797735	0.150709	0.0619884	0.0728027	1.29973	0.330105	0.291747	0.314307	0.323083	0.287612
1664	231.084	10.4623	pos	0.101931	0.217578	0.14708	0.148988	0.141806	0.150318	0.0672116	0.125893	0.426285	0.327675	0.448914	0.550169	0.135231	0.0783926	0.0824387	0.0894013	0.122577	0.0813819	0.162898	0.155005	0.168253	0.166261	0.182925
1665	569.431	21.5998	pos	0.246595	0.199008	0.112117	0.203571	0.304329	0.254143	0.0713066	0.0435949	0.0505388	0.0487014	0.0294422	0.0499592	0.109751	0.158449	0.0503699	0.135237	0.128752	0.0466458	0.109992	0.101934	0.108632	0.100991	0.0944115
1666	809.249	5.30032	pos	0.000533544	0.0369203	0.00275464	0.0359157	0.0466061	0.00963939	0.193562	0.0609683	0.149571	0.134951	0.157683	0.207702	0.0781961	0.110575	0.118281	0.0795779	0.13734	0.136709	0.112105	0.102528	0.120169	0.118118	0.11595
1667	546.394	17.5602	pos	0.101794	0.135279	0.125623	0.0881606	0.0766388	0.121571	0.11032	0.235771	0.0955666	0.221625	0.226915	0.253915	0.204981	0.119582	0.131754	0.133561	0.0813406	0.0907678	0.126028	0.128848	0.140755	0.120647	0.123143
1668	191.13	6.71824	pos	0.911053	1.23483	0.788119	0.745186	1.61066	0.775996	0.394747	0.418991	0.486368	0.414122	1.04738	0.421731	0.399967	0.593683	0.341475	0.584758	0.41571	0.564219	0.64159	0.63	0.642472	0.698907	0.722202
1669	377.879	0.730294	pos	0.0388502	0.0521319	0.102721	0.0913828	0.0270856	0.0169206	0.492168	0.36609	0.406028	0.46013	0.769382	0.121784	0.395684	0.217916	0.175443	0.153364	0.0359148	0.301286	0.214909	0.19578	0.213248	0.231553	0.207011
1670	324.114	1.29771	pos	0.910755	2.4669	2.11951	0.916503	0.434403	0.332488	0.0594244	0.360364	0.247638	0.117223	0.493487	0.0594204	2.2608	1.49563	0.629457	2.71729	1.16041	0.428738	0.605495	0.623885	0.647013	0.658703	0.709941
1671	394.205	2.02245	pos	4.44938	4.41347	5.95807	4.54242	3.98756	4.80089	5.22649	6.33516	5.66885	6.12066	5.13214	5.78944	4.55268	4.81122	4.27768	3.7416	3.97284	4.42396	5.09909	4.78528	4.83478	4.68003	4.29855
1672	356.149	0.769984	pos	0.725302	0.467698	0.785321	0.260985	0.385349	0.473066	0.136042	0.721977	0.206348	0.439501	1.15654	0.253479	4.115	1.49846	1.03266	0.612321	0.583808	0.902552	0.874475	0.857349	0.89456	0.892052	0.999035
1673	717.234	8.83855	pos	0.0860311	0.252368	0.126937	0.0986872	0.0559513	0.101593	0.0167519	0.071721	0.213294	0.150297	0.316068	0.214801	0.0710141	0.0239916	0.0291315	0.0441927	0.07292	0.0057542	0.149078	0.166129	0.161594	0.173833	0.153452
1674	680.475	27.7509	pos	0.616313	0.700113	0.623037	0.398904	0.283574	0.471523	0.294252	0.563999	0.447705	0.573663	1.20722	0.439065	0.505478	0.659537	0.432095	0.408031	0.344958	0.315113	0.480808	0.534299	0.493698	0.464257	0.459545
1675	669.358	11.271	pos	0.0438162	0.0146488	0.0251963	0.0585757	0.0809965	0.0894449	0.0558796	0.0432458	0.0521435	0.0958292	0.0291381	0.111283	0.109294	0.198069	0.106846	0.236807	0.0999493	0.346687	0.10989	0.0993955	0.0935345	0.103424	0.106225
1676	572.167	9.69196	pos	0.272952	0.317463	0.319992	0.264134	0.19034	0.241832	0.192504	0.214854	0.256029	0.22411	0.117784	0.247331	0.23868	0.261172	0.198986	0.20741	0.18921	0.239245	0.276459	0.242481	0.247399	0.277019	0.258341
1677	459.284	20.1791	pos	0.309685	0.250341	0.486435	0.442857	0.701201	0.384101	0.0900956	0.0881921	0.3121	0.14713	0.0600446	0.176818	0.0399428	0.0722074	0.0445937	0.0847151	0.0486949	0.0688677	0.217044	0.204005	0.233947	0.238642	0.224121
1678	300.194	16.4691	pos	1.56614	1.34516	0.891231	1.4587	1.81621	1.65643	1.3151	0.792015	0.83273	0.705282	0.686152	1.22604	0.851509	0.993613	0.766269	0.915117	0.983199	1.23204	1.24411	1.1265	1.15492	1.16409	1.04756
1679	516.215	7.57584	pos	0.36859	0.216228	0.283652	0.671653	0.560866	0.445023	0.255202	0.198484	0.194775	0.195356	0.1444	0.297065	0.277773	0.309258	0.177592	0.396996	0.221109	0.334235	0.320954	0.281084	0.298396	0.328169	0.316455
1680	375.225	8.40977	pos	2.17831	0.690913	0.735052	1.11462	2.36051	1.79057	0.913196	0.465708	0.397819	0.500091	0.199564	0.83375	0.710466	0.878015	0.536758	0.590672	0.555652	0.811661	1.09376	1.02948	1.00063	0.977599	0.926277
1681	631.11	28.2342	pos	0.0830797	0.124851	0.17453	0.0956453	0.0646568	0.0693949	0.0970061	0.174447	0.144913	0.10312	0.157816	0.0941654	0.115145	0.106347	0.0960049	0.10252	0.0803142	0.0827927	0.10452	0.0901518	0.0913928	0.0983248	0.0995897
1682	466.291	15.1185	pos	3.92088	4.05426	3.76658	1.98048	1.64414	2.26944	3.39036	4.3925	3.8837	4.44118	6.27405	4.71194	2.92043	2.17856	4.06404	2.56728	2.31998	2.70635	2.7762	2.74433	2.99487	3.1618	3.06864
1683	823.263	5.88429	pos	0.00333394	0.0681767	0.0106027	0.107051	0.119456	0.0393236	0.353514	0.085105	0.255996	0.220064	0.289115	0.410456	0.0650757	0.120628	0.134271	0.108789	0.154577	0.194504	0.15033	0.147853	0.165104	0.153295	0.170156
1684	334.257	10.1653	pos	0.248741	0.399959	0.419279	0.214098	0.109633	0.201508	0.249794	0.33531	0.262738	0.313241	0.318648	0.219823	0.276428	0.243428	0.230181	0.230227	0.199095	0.209655	0.265028	0.245798	0.238392	0.223279	0.241298
1685	607.161	7.43986	pos	0.113538	0.0222745	0.0675061	0.0295046	0.102648	0.108302	0.16693	0.0826537	0.108126	0.173876	0.157363	0.194198	0.10537	0.110357	0.127712	0.115015	0.163418	0.069816	0.103014	0.101664	0.111415	0.117902	0.105845
1686	668.206	7.1947	pos	0.186	0.115701	0.150229	0.165123	0.129806	0.168051	0.183588	0.1657	0.177739	0.209076	0.217437	0.175333	0.165614	0.167719	0.149312	0.149864	0.143685	0.139704	0.191853	0.176309	0.171479	0.174297	0.161808
1687	480.296	15.4884	pos	0.344636	0.502258	0.541287	0.428988	0.416068	0.307659	0.411597	0.330101	0.344453	0.251293	0.451739	0.266921	0.213888	0.62332	0.327192	0.664012	0.450256	0.495079	0.410214	0.412867	0.433108	0.428361	0.368501
1688	265.197	18.46	pos	0.631831	0.501498	0.42405	1.05	1.15972	0.920038	0.733417	0.427066	0.458276	0.393156	0.301719	0.765485	0.630964	0.748012	0.357925	0.639688	0.648773	0.650916	0.527839	0.528913	0.580034	0.59901	0.595192
1689	291.108	0.802623	pos	0.856167	1.17694	1.2317	0.763162	0.544555	0.722883	2.84148	3.0145	1.87339	1.98789	1.82611	1.52687	2.73204	2.02478	1.83954	1.74817	1.13315	2.1198	1.56215	1.57676	1.36931	1.46476	1.59068
1690	670.303	10.093	pos	0.580379	0.529559	0.485922	1.00775	1.2389	1.09563	0.224857	0.266008	0.486196	0.305226	0.150759	0.381754	0.345746	0.568969	0.27383	0.803336	0.468065	0.505846	0.58726	0.56405	0.557182	0.577324	0.49839
1691	311.159	1.87817	pos	1.26197	0.576815	0.8505	0.486338	3.20102	1.05468	0.0305113	0.215933	0.135557	0.10975	0.285511	0.0564541	0.372708	0.192677	0.193935	0.195062	0.0724469	0.144701	0.620147	0.608734	0.643207	0.641305	0.712251
1692	732.297	15.3244	pos	0.091319	0.0866468	0.129817	0.103158	0.0809972	0.10169	0.0653473	0.180624	0.18768	0.227603	0.0662693	0.144457	0.191714	0.155249	0.139426	0.163435	0.10881	0.217801	0.133988	0.117803	0.123416	0.127883	0.137802
1693	806.416	8.23024	pos	0.149506	0.0578318	0.076885	0.134392	0.231574	0.257296	0.050014	0.0189538	0.0397572	0.0462665	0.0123553	0.04463	0.00936499	0.0143981	0.00881807	0.00882787	0.0165285	0.0452031	0.0776383	0.0699067	0.0681879	0.0667539	0.0677845
1694	652.227	0.79686	pos	0.0622227	0.211413	0.170511	0.141566	0.0549697	0.0644858	0.136384	0.13265	0.140155	0.167846	0.0603522	0.182987	0.27084	0.20669	0.237549	0.187732	0.166038	0.153419	0.196206	0.195406	0.197289	0.177908	0.172371
1695	296.088	0.746413	pos	0.0978415	0.161794	0.0728219	0.0973721	0.0851373	0.0808487	0.458517	0.394025	0.415683	0.557352	0.694661	0.187916	0.589626	0.610922	0.166447	0.539539	0.37192	0.419317	0.277633	0.260746	0.280354	0.309921	0.285619
1696	272.198	14.2444	pos	0.445151	0.261718	0.209925	0.411785	0.512446	0.567264	0.367865	0.224861	0.294833	0.289603	0.226213	0.466028	0.207282	0.285863	0.257066	0.26103	0.329844	0.333625	0.322862	0.31466	0.292211	0.343105	0.337901
1697	455.266	9.1887	pos	0.224234	0.0936297	1.01445	0.863638	0.518443	1.18526	7.04558	1.72104	3.03155	1.68412	1.35295	2.98203	0.161138	1.04737	0.475338	0.896938	2.00503	0.736918	1.35432	1.28213	1.21254	1.17021	1.17821
1698	168.081	16.3271	pos	4.73147	4.31881	3.48256	4.4376	5.09856	4.5591	4.07819	3.19201	2.97454	3.24537	2.67024	3.93416	2.85437	3.12108	2.71148	3.09481	3.30623	3.75458	3.46155	3.38327	3.57903	3.84454	3.89656
1699	416.283	5.27703	pos	0.0199996	0.0288668	0.0387054	0.0394159	0.035456	0.0783385	0.224179	0.306087	0.117592	0.233059	0.215124	0.204644	0.371763	0.309643	0.157725	0.347809	0.296472	0.122405	0.185393	0.185526	0.188573	0.185233	0.160886
1700	360.199	3.80746	pos	0.0559219	0.133804	0.124896	0.0656386	0.0487724	0.053295	0.250036	0.359566	0.258564	6.69482	0.382241	0.293756	1.70937	0.0990647	0.616247	0.10588	0.0967136	0.138145	0.426092	0.400335	0.384732	0.358035	0.390544
1701	663.449	27.7463	pos	4.62649	5.1273	4.67825	2.85339	2.02069	3.40692	2.09599	3.9629	3.35766	4.33587	8.98617	3.21982	3.79192	4.88171	3.03423	2.96281	2.38487	2.33675	3.44077	3.92112	3.43022	3.50559	3.36591
1702	629.4	21.5756	pos	1.5255	1.13089	0.537177	1.11525	0.811569	0.541831	0.0326653	0.335821	0.316024	0.254006	0.685044	0.18732	0.0681071	0.0984405	0.0589871	0.0499384	0.0218682	0.0995786	0.350246	0.367012	0.389628	0.409634	0.398873
1703	496.224	1.24263	pos	0.0285068	0.165751	0.189317	0.0658446	0.0190447	0.0451211	0.143912	0.210574	0.479121	0.183681	0.489629	0.0781044	0.59048	0.262903	0.626844	0.3161	0.313325	0.186462	0.254428	0.265988	0.273121	0.299174	0.262286
1704	363.092	0.888758	pos	0.479783	0.679254	0.800004	0.582022	0.3097	0.383845	0.732145	0.791071	0.678214	1.14092	1.54094	0.558262	0.816696	0.787078	0.411941	0.503528	0.25217	0.490857	0.543656	0.606518	0.622166	0.557383	0.622715
1705	672.411	15.9972	pos	0.658973	0.428556	0.773306	0.383043	0.342951	0.277864	0.0482272	0.132131	0.25447	0.194344	0.139151	0.115273	0.17309	0.29908	0.103661	0.159978	0.0626804	0.204371	0.27094	0.250045	0.236151	0.239729	0.23198
1706	591.257	18.6442	pos	0.196922	0.0518498	0.11235	0.134342	0.192404	0.191947	0.0183384	0.059174	0.057253	0.0176085	0.0454183	0.0481897	0.0532225	0.100208	0.0256012	0.0688116	0.0993965	0.0510844	0.0822057	0.0767528	0.0883641	0.0864282	0.0773655
1707	424.361	17.8261	pos	0.0949931	0.146916	0.125196	0.122607	0.0823015	0.123344	0.0697153	0.185238	0.129032	0.257457	0.176211	0.145929	0.217477	0.192845	0.208054	0.276101	0.102062	0.227227	0.160225	0.163374	0.151915	0.148481	0.139036
1708	548.181	17.7444	pos	0.0834266	0.117493	0.227126	0.232834	0.142904	0.125372	0.126501	0.323491	0.511845	0.494365	0.219587	0.253447	0.29993	0.355832	0.366633	0.43405	0.219052	0.314968	0.242661	0.273156	0.27671	0.242919	0.26729
1709	292.119	13.2401	pos	0.000859812	0.00232336	0.00306257	0.00149828	0.00191028	0.000527467	0.136074	0.0197654	0.0381481	0.00540789	0.0233829	0.0143365	0.0713496	0.0249171	0.0290801	0.0361625	0.0919021	2.40564	0.163455	0.137345	0.145649	0.148301	0.147734
1710	394.222	4.95882	pos	0.781604	0.465394	0.484574	0.628617	0.611734	0.90765	1.0918	0.794876	0.737821	0.741203	0.673364	1.22862	0.441623	0.153821	0.607692	0.554473	0.704328	0.770258	0.857909	0.77323	0.794671	0.762946	0.72242
1711	439.229	7.49072	pos	5.23825	5.33585	6.96246	5.39858	7.64893	4.88806	1.09701	1.29729	3.42239	1.39531	2.46192	1.90146	0.757544	0.760192	0.696027	1.01994	0.831337	0.870275	3.06418	2.89982	2.99214	3.33281	3.33238
1712	251.932	29.7723	pos	0.107782	0.161965	0.181626	0.106589	0.0924396	0.0932163	0.116865	0.167116	0.126932	0.13386	0.179672	0.116644	0.156578	0.132789	0.112335	0.105072	0.091988	0.106626	0.119836	0.10295	0.116957	0.120353	0.119662
1713	443.116	10.1023	pos	0.0950953	0.0693334	0.0610783	0.175849	0.242362	0.181192	0.034471	0.0403879	0.071581	0.0407532	0.0200532	0.0496451	0.0475142	0.0749583	0.0385295	0.132794	0.0709141	0.0762051	0.0877676	0.0862051	0.0868446	0.0894431	0.0757372
1714	341.294	19.1754	pos	0.0428244	0.0496904	0.0698834	0.088072	0.084462	0.0603893	0.0234243	0.106435	0.205852	0.104146	0.0453857	0.0834432	0.338428	0.449947	0.480076	0.543968	0.39107	0.538513	0.22226	0.22016	0.209126	0.239863	0.203592
1715	333.121	0.770037	pos	0.191696	0.258887	0.404727	0.184166	0.153581	0.341804	0.299572	0.230454	0.252614	0.525534	0.327726	0.565529	0.288391	0.284106	0.252723	0.222737	0.201563	0.382092	0.237938	0.251656	0.220293	0.260623	0.250233
1716	352.399	18.4801	pos	0.0813939	0.110593	0.149246	0.153162	0.11774	0.117483	0.140464	0.16287	0.140826	0.127394	0.0771381	0.152141	0.12478	0.116606	0.112597	0.116238	0.129079	0.109709	0.113594	0.128416	0.130671	0.120774	0.11467
1717	461.306	22.4773	pos	0.993895	1.08456	0.694058	0.964389	0.966642	1.12445	0.918984	0.606534	0.574725	0.445695	0.577202	0.911612	0.944972	0.814038	0.851681	0.905546	1.003	0.543313	0.826555	0.800302	0.842259	0.906312	0.930948
1718	522.287	7.27183	pos	4.18049	3.78974	3.68273	3.87124	3.47881	3.29198	2.96838	2.37815	2.78257	2.85447	1.85248	2.2158	3.78019	3.80509	2.10618	3.31455	2.21292	3.83436	3.49278	3.49956	3.2155	3.20277	3.00873
1719	650.739	9.04807	pos	0.133761	0.075846	0.178759	0.114513	0.0684087	0.118597	0.0634157	0.104715	0.0521837	0.051497	0.0790645	0.0215702	0.0419741	0.043886	0.0197856	0.0331418	0.0321062	0.0258915	0.0534913	0.0538341	0.0594055	0.0541844	0.061239
1720	93.0685	16.3068	pos	0.70291	0.626885	0.597689	0.642902	0.772924	0.673163	0.591831	0.498865	0.484782	0.503314	0.431967	0.556958	0.489962	0.51529	0.426436	0.498723	0.501298	0.559472	0.543874	0.588336	0.543556	0.582822	0.500848
1721	214.09	0.70665	pos	1.32479	1.84734	0.761901	1.10392	0.737637	0.778511	1.12875	1.37891	1.08775	1.48024	4.07938	1.10779	2.73301	1.63324	1.73422	1.54493	0.914455	1.89556	1.80612	1.79052	1.61298	1.70786	1.91596
1722	265.016	0.631502	pos	19.416	18.8751	19.676	18.0065	13.8344	13.1087	12.4318	15.5656	12.9598	19.1649	17.0256	15.0568	13.1631	13.6761	12.6432	10.3239	9.5351	12.7085	14.6306	14.2168	14.6976	12.7547	13.1226
1723	354.153	3.30038	pos	0.350531	0.378776	0.440322	0.170204	0.126004	0.134209	1.60919	0.426787	2.04062	1.38918	11.6641	0.663008	1.97543	0.431575	4.13013	0.352044	0.18846	0.129265	1.37951	1.29771	1.27387	1.21556	1.16566
1724	193.158	7.34332	pos	12.5446	4.88035	7.77651	12.3765	14.958	9.42972	1.93337	4.41648	6.30844	6.56772	3.15541	4.11396	9.97739	11.1719	4.15595	10.7164	3.87029	10.616	8.47039	8.65824	8.392	7.3367	7.98649
1725	318.132	4.50075	pos	0.322359	0.812622	0.255053	0.294372	0.192434	0.208528	0.0380338	0.105565	0.192971	0.0945055	6.17146	0.119387	0.41142	0.248447	0.620769	0.263194	0.140418	0.155301	0.486784	0.556527	0.5371	0.561515	0.577714
1726	56.9654	0.624598	pos	0.297115	0.787871	1.45813	0.152026	0.0680358	0.182014	1.39191	4.09377	2.28091	2.89061	10.4848	1.088	4.18976	1.57512	2.37629	2.90032	1.77612	0.287366	1.90034	1.9145	1.91358	2.17784	2.10218
1727	275.141	14.8716	pos	1.11565	1.21933	0.278173	0.505019	0.524538	0.55983	0.720322	0.389061	0.355687	0.409433	0.33245	0.646244	0.380103	0.478618	0.3868	0.526923	0.544438	0.451741	0.462733	0.434603	0.468013	0.473862	0.518955
1728	219.947	29.8542	pos	0.118531	0.176189	0.180483	0.105671	0.0761001	0.107203	0.104441	0.135576	0.120978	0	0.15067	0.102864	0.133407	0.106606	0.108221	0.101039	0.0898356	0.0806223	0.124002	0.110532	0.112392	0.108359	0.104942
1729	504.475	23.0531	pos	0.230202	0.245983	0.258272	0.195141	0.0992099	0.143139	0.144087	0.205412	0.202195	0.279415	0.276839	0.191239	0.255738	0.250098	0.287898	0.201875	0.203404	0.223614	0.196862	0.185244	0.167532	0.192021	0.196175
1730	738.294	7.68149	pos	0.540082	0.386582	0.469745	0.587344	0.576936	0.573634	0.402683	0.420093	0.451084	0.474724	0.316362	0.534554	0.312934	0.5281	0.480768	0.50021	0.384795	0.796346	0.538591	0.495161	0.486742	0.547488	0.473311
1731	329.266	17.886	pos	0.0386073	0.0297145	0.0429924	0.0604133	0.0424616	0.0709683	0.154573	0.184661	0.141277	0.216214	0.0669245	0.215284	0.514333	0.43249	0.387487	0.366635	0.444043	0.53626	0.239096	0.214502	0.217648	0.199679	0.217609
1732	201.074	1.08716	pos	12.8773	28.017	9.17651	8.45442	6.92264	4.08071	4.32891	6.49411	4.77089	7.24637	8.49217	4.10985	29.4348	13.8752	10.8426	11.625	6.22037	8.40816	8.4232	9.39955	8.2138	8.5082	9.40358
1733	409.161	12.752	pos	1.15604	1.62254	0.738675	0.591386	1.26104	2.38566	1.41452	1.9849	0.681427	0.7192	1.34179	0.649226	0.688363	2.70595	1.15589	0.494572	2.21426	0.607472	1.74635	1.60944	1.73148	1.89285	1.86771
1734	386.279	16.3073	pos	15.337	16.0783	16.0237	13.8627	12.5774	13.9154	13.868	13.8693	11.3454	12.7128	12.5525	12.3741	11.3238	10.2954	10.1234	9.66202	10.2413	10.4444	13.3549	12.4211	12.7461	11.8063	11.3092
1735	141.986	29.7174	pos	16.2053	23.0641	24.5327	15.4433	11.8648	14.6391	17.3652	23.4634	20.3552	22.4005	25.9846	19.2764	19.4957	17.2427	17.439	15.9075	14.3201	16.0803	15.981	16.0536	16.8595	17.8911	18.4682
1736	340.355	22.9819	pos	0.771026	0.898951	0.549328	0.403476	0.382717	0.388203	0.231347	0.918797	0.390859	0.631627	0.487544	0.528897	0.669637	0.899321	0.500265	0.581703	0.37823	0.425826	0.643146	0.552686	0.555968	0.564928	0.569518
1737	502.37	17.5524	pos	0.0770081	0.100683	0.0947561	0.088886	0.0758327	0.0949889	0.0744515	0.207864	0.0885095	0.2176	0.255065	0.203969	0.173886	0.111052	0.142722	0.121782	0.0745748	0.120316	0.135737	0.122648	0.123843	0.113152	0.122932
1738	533.181	1.71225	pos	1.52254	1.7663	1.61067	0.966237	0.94361	0.995268	0.808674	0.780756	1.06653	1.16572	1.74253	0.8181	0.684696	0.683116	0.568186	0.52225	0.522517	0.531266	0.936565	0.862271	0.800067	0.848718	0.92647
1739	153.054	1.07214	pos	1.91106	3.07878	2.166	1.50648	1.13425	1.13517	1.39841	1.8274	1.66232	2.13161	3.69287	1.45121	3.20595	2.26218	1.62709	1.98055	1.29104	1.484	1.51739	1.61983	1.53206	1.64546	1.77915
1740	185.036	0.728011	pos	5.66435	7.70202	5.99464	2.88807	1.68206	1.40097	2.72252	5.39862	4.48416	3.39769	4.12481	1.48308	4.16955	3.23049	3.90924	4.68127	4.59145	3.19999	3.32375	3.22042	3.25385	3.76707	3.43125
1741	382.168	1.78548	pos	0.693048	0.580339	1.04503	1.11139	0.866679	0.79067	1.33291	1.67086	1.79612	2.26436	2.22391	1.05963	2.27943	2.08943	0.927296	2.61842	1.4109	1.54561	1.56001	1.44024	1.37866	1.30833	1.43091
1742	437.191	14.1403	pos	3.37703	4.05598	3.21237	3.9643	3.25612	3.91798	2.77209	2.84873	4.5039	2.98526	3.53131	2.76161	3.18648	4.18629	2.89138	3.26638	4.28481	2.81766	3.59253	3.73806	3.73406	4.13088	4.13976
1743	461.179	1.20542	pos	0.148044	0.173915	0.169009	0.150885	0.149284	0.110246	0.0370035	0.082148	0.043599	0.0511184	0.0811057	0.0251034	0.230956	0.214986	0.13707	0.205391	0.151708	0.141407	0.12776	0.132887	0.111977	0.127948	0.13041
1744	654.329	20.9835	pos	0.458577	0.195294	0.111037	0.108916	0.0664319	0.0734855	0.188754	0.279386	0.221973	0.183693	0.180957	0.293389	0.0963288	0.113642	0.0664155	0.222099	0.115046	0.151963	0.114477	0.109371	0.10587	0.11959	0.101232
1745	259.148	16.4732	pos	0.504916	0.471629	0.351609	0.501157	0.638258	0.902975	0.719882	0.397566	0.349409	0.266703	0.293751	0.728065	0.167382	0.174196	0.134144	0.544615	0.566229	0.501049	0.428313	0.452325	0.473443	0.396673	0.439876
1746	189.087	15.8209	pos	0.515965	0.326134	0.256383	0.542889	0.5882	0.642718	0.651862	0.409085	0.359961	0.379281	0.322409	0.678833	0.467942	0.517663	0.443252	0.511695	0.580713	0.496998	0.4458	0.44048	0.491281	0.48632	0.512528
1747	67.0531	6.79992	pos	0.476354	0.267864	0.311025	0.337608	0.650187	0.503841	0.278533	0.208298	0.228257	0.201638	0.232637	0.263571	0.239242	0.272695	0.263063	0.217652	0.241021	0.254076	0.323952	0.295324	0.325443	0.352919	0.312887
1748	191.069	4.93458	pos	0.77374	0.599993	0.780828	1.58741	1.11498	1.09705	1.09089	1.38778	1.13677	1.26645	0.924459	1.11253	0.420692	0.596216	0.584016	1.05884	0.680884	1.37665	0.866214	0.88934	0.908572	0.978305	1.00897
1749	556.237	4.99834	pos	0.153643	0.0747748	0.107467	0.110326	0.173786	0.220924	0.23321	0.110684	0.205059	0.258257	0.11642	0.696924	0.169826	0.259997	0.257715	0.157268	0.254304	0.702837	0.258152	0.253765	0.236669	0.265614	0.226216
1750	453.415	17.7321	pos	0.00757568	0.00285672	0.0298226	0.0592984	0.0445247	0.0296279	0.0250659	0.0729735	0.211463	0.111801	0.027821	0.0674208	0.0908234	0.11976	0.112632	0.176094	0.0629821	0.109008	0.0848241	0.0835245	0.0855312	0.0897208	0.0748251
1751	239.143	16.4528	pos	2.11054	1.93522	1.29794	1.86182	2.25866	2.12984	1.54426	1.08385	1.16787	1.00548	0.992582	1.62772	1.06586	1.26922	0.941616	1.13847	1.2252	1.60405	1.62449	1.44013	1.48928	1.4492	1.36244
1752	573.301	16.5224	pos	0.679654	1.17692	1.9643	0.786016	0.457341	0.497479	0.361157	0.366662	0.977893	0.531006	0.49661	0.710483	0.406381	0.608068	0.300511	0.486919	0.46982	0.487733	0.641859	0.579491	0.630599	0.690626	0.667421
1753	410.204	6.81459	pos	0.4068	0.358146	0.336913	0.299472	0.28543	0.333138	0.232892	0.24092	0.230554	0.189791	0.248705	0.226669	0.207899	0.225636	0.21562	0.191745	0.179342	0.121907	0.296138	0.25827	0.274887	0.293632	0.259339
1754	424.252	4.23997	pos	3.75645	2.29349	1.56643	1.51839	5.11829	3.77419	2.54879	0.959234	1.26398	0.808049	0.724177	1.94909	0.522343	0.626445	0.92096	0.401826	0.717318	1.75371	1.93571	1.73749	1.8509	1.88712	1.64353
1755	515.195	7.30057	pos	2.30653	1.45273	1.84226	2.75946	2.82638	2.53338	2.10308	1.63197	1.67418	1.77308	1.36887	1.90399	2.68463	2.69322	1.47759	3.30505	1.72728	2.79806	2.19138	2.08969	2.13207	2.41723	2.37713
1756	141.069	14.2507	pos	4.96941	3.0816	2.58343	4.78314	5.94597	6.16606	4.63835	3.01505	3.66461	3.47119	2.57458	5.77765	2.74885	3.30921	3.02451	3.04036	3.70141	4.12014	3.93656	3.92544	3.9733	4.51137	4.3485
1757	307.187	10.3514	pos	0.414718	0.454364	0.235974	0.25733	0.488032	0.167328	0.233261	0.236446	0.223761	0.155487	0.235986	0.239876	0.182455	0.205278	0.214525	0.174314	0.210784	0.200517	0.286638	0.287703	0.318688	0.318273	0.331727
1758	201.975	29.7349	pos	2.08667	2.97615	3.134	2.03893	1.51832	1.89462	2.32271	2.96187	2.54836	2.7266	3.08196	2.3594	2.62759	2.26418	2.24586	2.10346	1.85555	2.06207	2.13824	2.01618	2.14911	2.39742	2.26655
1759	73.5312	0.624815	pos	131.042	146.153	159.428	122.368	87.6161	104.754	100.489	143.886	111.081	149.457	161.081	114.49	115.879	107.317	116.367	93.4339	85.588	93.3827	123.207	117.833	113.764	108.914	104.036
1760	321.026	1.98181	pos	0.60957	0.882513	0.820265	0.515444	0.39658	0.498553	0.496755	0.674536	0.5472	0.533202	0.532862	0.487533	0.445564	0.388426	0.409234	0.345103	0.306653	0.359772	0.486715	0.454069	0.52212	0.501811	0.446686
1761	268.16	4.77602	pos	0.345023	0.486735	0.413097	0.452161	0.393841	0.279274	0.0196262	0.0466047	0.120873	0.0400865	0.178244	0.0611026	0.0985383	0.122404	0.0821429	0.216899	0.0917381	0.0894649	0.20813	0.202017	0.206447	0.177755	0.188847
1762	315.117	0.789706	pos	0.184723	0.723982	0.269879	0.138426	0.0870204	0.0438807	0.0314643	0.066744	0.0210094	0.0426874	0.0709438	0.0227936	1.48141	0.18343	0.186013	0.18668	0.0572389	0.12776	0.151751	0.146492	0.168374	0.147802	0.142744
1763	405.236	17.4761	pos	1.27442	0.927262	0.869572	1.51742	2.47778	1.53332	1.06571	2.77331	1.89493	1.5645	0.859925	1.32838	1.24467	1.56161	1.12086	1.29207	1.2837	1.91987	1.41617	1.44486	1.54489	1.61646	1.6452
1764	595.466	23.7152	pos	0.732467	0.618605	0.517567	0.608928	0.403168	0.492274	0.209396	0.279158	0.42871	0.485963	0.477002	0.356406	0.231347	0.304767	0.297718	0.208082	0.246009	0.178121	0.340295	0.35095	0.336	0.340829	0.294416
1765	275.991	2.02282	pos	0.244177	0.258505	0.35113	0.21357	0.169628	0.211741	0.317585	0.369842	0.316136	0.370494	0.354408	0.3198	0.342101	0.28683	0.296773	0.252257	0.240557	0.235946	0.308896	0.287047	0.311526	0.267701	0.277675
1766	203.962	29.7459	pos	0.842743	1.18859	1.29923	0.819098	0.639762	0.781878	0.944134	1.17587	0.970626	1.10248	1.28304	0.979163	1.08166	0.897509	0.881397	0.81486	0.738724	0.807328	0.857473	0.804266	0.915272	0.934368	0.943612
1767	189.085	7.50355	pos	0.504851	0.289494	0.341128	0.535646	0.986155	0.591365	0.50625	0.534421	0.556094	0.54494	0.339648	0.715743	0.317537	0.398503	0.379482	0.344161	0.387359	0.562428	0.533944	0.52536	0.578587	0.609401	0.597391
1768	217.153	17.0702	pos	0.565885	0.469637	0.41922	0.576172	0.754629	0.597828	0.465396	0.364011	0.391542	0.419309	0.269949	0.431957	0.489649	0.55239	0.409161	0.486498	0.478591	0.501465	0.415683	0.492019	0.474198	0.481871	0.487306
1769	257.18	14.2713	pos	0.405291	0.229102	0.182025	0.347183	0.462469	0.445036	0.312258	0.220766	0.268431	0.249642	0.233862	0.448425	0.200017	0.247109	0.232057	0.252924	0.269741	0.286448	0.302009	0.285686	0.293577	0.311066	0.338293
1770	515.197	7.59419	pos	2.30699	1.46131	1.84176	2.75951	2.19675	2.06956	2.09972	1.63291	1.71425	1.76577	1.40261	1.92282	2.70209	2.69129	1.48473	3.30326	1.72333	2.81361	2.20262	2.09756	2.13978	2.42571	2.39471
1771	514.186	3.70197	pos	0.157609	0.0870521	0.154804	0.112768	0.118397	0.147354	1.9346	0.385896	0.292135	0.487128	0.337146	0.396437	0.336722	0.41316	0.412593	0.174707	0.214992	0.998565	0.378667	0.370031	0.335679	0.324628	0.340296
1772	578.103	7.73499	pos	0.177409	0.274141	0.328382	0.185308	0.0912241	0.169379	0.2445	0.359224	0.2554	0.30835	0.370741	0.227218	0.414597	0.241722	0.24973	0.195808	0.187683	0.173991	0.248188	0.228712	0.216864	0.220999	0.208779
1773	296.114	3.68976	pos	0.0383957	0.0293551	0.0291617	0.0252284	0.0179806	0.0317301	2.35254	0.444635	0.304934	0.433854	0.291148	0.361867	0.434015	0.516765	0.657476	0.229301	0.429604	1.25076	0.443391	0.40967	0.385366	0.373415	0.399317
1774	204.603	18.5265	pos	0.114126	0.185787	0.199099	0.105673	0.0682677	0.102125	0.126374	0.176177	0.133909	0.139341	0.157626	0.128904	0.139454	0.132694	0.125006	0.119413	0.105901	0.102116	0.134264	0.149496	0.133781	0.124437	0.133993
1775	272.104	0.760117	pos	0.286694	0.721365	0.344616	0.22157	0.189468	0.168371	2.48987	1.08739	0.639927	1.97132	1.81653	0.701159	2.9494	1.10553	1.27261	1.03531	0.513964	2.00842	0.914088	0.912854	0.876882	0.975336	0.811726
1776	364.138	6.25396	pos	0.00916675	0.102256	0.0188195	0.00874623	0.00831527	0.00549839	0.00886526	0.00599401	0.0043668	0.00292469	0.0253342	0.00287078	0.716614	0.0963247	0.333582	0.153999	0.0904655	0.0543524	0.0833342	0.0784365	0.0914488	0.0872047	0.0922933
1777	165.982	29.7616	pos	1.93472	2.81871	2.88785	1.86382	1.35195	1.70012	2.06729	2.73641	2.36389	2.5933	3.17603	2.21772	2.31645	2.0063	2.02344	1.87853	1.67523	1.84321	1.95669	1.86224	1.94426	2.11792	2.1887
1778	612.332	9.85296	pos	0.23104	0.141412	0.0729289	0.0984056	0.109257	0.133179	0.0292746	0.0349242	0.0172255	0.0381646	0.00724953	0.0395874	0.0468478	0.0594886	0.029091	0.0577592	0.0323143	0.0578877	0.0845334	0.0789527	0.0781535	0.0750282	0.0704723
1779	232.094	6.47483	pos	0.734799	0.623345	0.358154	1.51842	0.72699	0.313313	0.0889419	0.136989	0.158467	0.146109	0.372444	0.129421	0.163868	0.162439	0.148826	0.35396	0.167836	0.159493	0.291251	0.317782	0.333223	0.344687	0.341015
1780	376.195	5.58548	pos	0.337375	0.355492	0.859598	0.360359	0.307781	0.484699	0.965993	0.70733	0.886168	0.694812	0.617113	0.608866	0.698453	0.755316	0.597295	0.766337	0.732439	0.625093	0.630691	0.659961	0.616799	0.549724	0.599114
1781	79.0537	1.06489	pos	1.42552	2.16076	1.71361	1.23873	0.904269	0.873279	1.25077	1.4519	1.27388	1.80186	2.11825	1.12268	2.90019	2.1808	1.15552	1.58279	0.917899	1.16027	1.32772	1.35394	1.20003	1.2089	1.39118
1782	503.192	5.19557	pos	0.240596	0.122453	0.128095	0.345858	0.287509	0.290005	0.251967	0.177117	0.243279	0.219567	0.150576	0.266206	0.149361	0.275358	0.233147	0.227998	0.200128	0.746622	0.286471	0.275613	0.244352	0.267707	0.248912
1783	392.226	5.20368	pos	5.41878	5.30336	4.81399	5.13352	4.60335	5.47451	5.67725	5.1363	4.47228	4.4924	4.74159	5.3006	4.83763	4.53099	4.08243	4.08245	3.80422	4.71073	5.06478	4.89475	4.73376	4.72447	4.21478
1784	115.053	14.2506	pos	10.5875	6.99609	5.58792	10.2015	12.425	13.1373	9.97721	6.72633	8.29336	7.673	6.04032	13.217	5.78801	7.20562	6.87124	6.87815	8.35203	8.78009	8.67867	8.51339	8.6686	9.74543	9.71195
1785	229.115	10.105	pos	0.386445	0.317672	0.25697	0.49799	0.996135	0.530683	0.371908	0.359869	0.444903	0.31352	0.313909	0.450378	0.387073	0.522078	0.406949	0.527956	0.445129	0.490704	0.539024	0.489953	0.542979	0.58484	0.572659
1786	243.162	16.2957	pos	0.776319	0.651962	0.531498	0.74744	0.904965	0.799232	0.698211	0.431109	0.473547	0.520379	0.390575	0.656452	0.444888	0.511241	0.383744	0.529358	0.535302	0.590959	0.558187	0.535273	0.594096	0.609341	0.633907
1787	261.044	0.810672	pos	0.688002	0.625757	0.723483	0.589037	0.420422	0.312379	0.577029	0.705061	0.571514	0.831898	1.10175	0.420463	0.821876	0.662675	0.441076	0.62641	0.287026	0.589094	0.474016	0.482498	0.534681	0.554654	0.526677
1788	65.0354	16.2962	pos	0.304922	0.316374	0.206108	0.326234	0.318535	0.322874	0.285132	0.225302	0.179238	0.241092	0.183498	0.237135	0.214671	0.213848	0.198979	0.20957	0.204304	0.236431	0.279783	0.245107	0.237402	0.254659	0.241135
1789	776.021	15.719	pos	0.123942	0.0428751	0.0522796	0.141092	0.129091	0.187909	0.247777	0.13689	0.138451	0.157826	0.0903654	0.341348	0.12824	0.136358	0.140668	0.116357	0.154761	0.20756	0.162601	0.152998	0.163478	0.159793	0.138068
1790	642.624	22.2532	pos	0.133184	0.190434	0.202693	0.116942	0.0861151	0.115557	0.126504	0.157443	0.134285	0.13689	0.176187	0.12934	0.145157	0.123838	0.129909	0.110609	0.107254	0.114067	0.140439	0.124469	0.138089	0.120477	0.126209
1791	635.3	10.9786	pos	0.290287	0.24253	0.158863	0.234108	0.497888	0.194252	0.0145859	0.261441	0.0211196	0.0224904	0.0330207	0.0214811	0.169561	0.261039	0.066725	0.153603	0.0923059	0.166697	0.162438	0.170492	0.192356	0.181712	0.168665
1792	188.116	8.40768	pos	0.788107	0.241816	0.244621	0.403638	0.991522	0.670363	0.349144	0.237821	0.207965	0.22384	0.166108	0.318032	0.279535	0.34631	0.237414	0.270919	0.254161	0.322771	0.399935	0.366098	0.35605	0.397923	0.343406
1793	299.2	17.0528	pos	0.331088	0.325997	0.285219	0.359402	0.380162	0.298017	0.265425	0.195855	0.221575	0.217815	0.143041	0.211803	0.300236	0.320185	0.251192	0.297883	0.257629	0.272806	0.31509	0.284747	0.290235	0.280443	0.261221
1794	271.156	6.42194	pos	0.0600791	0.092373	0.104293	0.0927979	0.070011	0.0842624	0.115931	0.251676	0.233301	0.169727	0.301045	0.16523	0.829181	0.700563	0.39997	1.24679	0.796683	0.318391	0.304978	0.305553	0.346597	0.349971	0.316386
1795	700.534	22.531	pos	0.436698	0.54455	0.511194	0.309026	0.155959	0.220941	0.191536	0.262299	0.290263	0.38134	0.407991	0.313312	0.492205	0.469498	0.545675	0.340991	0.308309	0.520357	0.333962	0.297698	0.291766	0.316758	0.282534
1796	85.028	0.938093	pos	16.1274	26.4091	24.0511	17.0735	11.631	13.7134	14.6926	15.378	17.2329	19.9283	23.069	18.3193	16.5487	14.7232	14.5611	14.288	12.6154	13.2972	13.2925	15.2494	15.5235	15.8666	15.4947
1797	407.101	0.688131	pos	0.235671	0.133504	0.199988	0.271862	0.21947	0.151328	0.19673	0.351452	0.204853	0.40238	0.336082	0.226221	0.1871	0.197682	0.23166	0.155339	0.183177	0.191125	0.214698	0.217862	0.183837	0.216844	0.209344
1798	684.199	25.8466	pos	5.64033	7.76298	8.11859	5.0678	3.72274	4.50003	5.4119	7.28375	6.10936	6.62262	7.5539	5.4947	6.28258	5.55751	5.45292	5.03471	4.51925	4.89402	6.2537	5.70011	5.45046	5.54272	5.23641
1799	447.379	23.9292	pos	0.490022	0.222591	1.25132	1.32898	0.970469	1.03636	0.312565	1.0418	1.06775	0.723397	0.470087	0.636428	0.919033	0.745145	0.647185	1.04943	0.636647	0.712307	0.791852	0.726795	0.847032	0.845315	0.85997
1800	412.294	17.1092	pos	20.0327	20.5939	21.3744	19.3736	19.1322	19.8778	17.24	16.1012	15.6956	16.3112	13.2526	15.8984	20.0331	19.9669	16.373	16.5029	15.806	16.0998	19.2073	18.4241	18.279	17.2494	16.0626
1801	219.107	14.9235	pos	1.22065	0.919063	1.11594	1.17287	1.1958	1.31539	1.53017	1.56009	1.51685	1.55404	1.6342	1.42977	1.28154	1.49362	1.203	1.39035	1.24237	1.29211	1.14482	1.2239	1.22826	1.37064	1.30009
[truncated: 1,883 more rows]
