# Supplementary material for: Metabolite accumulation and metabolic network in developing roots of Rehmannia glutinosa reveals its root developmental mechanism and quality
Source: Sci Rep. 2018 Sep 20;8:14127. doi: 10.1038/s41598-018-32447-6 (PMC6148277; doi:10.1038/s41598-018-32447-6)
Supplement: Supplementary file 2 — Supplementary Table S2 [file 41598_2018_32447_MOESM2_ESM.xlsx]

## Sheet: em
ID	m/z	RT(min)	检测模式	英文名	加合离子类型	△Da	Δppm	VIP	p value(t test)	FC(M/E)	E1	E2	E3	E4	E5	E6	M1	M2	M3	M4	M5	M6
2869	413.217	13.5906	neg	Distigmine	M-H	/	6	1.22485	0.00684679	0.0685166	4.13339	4.28661	1.0905	4.81693	9.29239	2.05017	0.0487184	0.984813	0.0302369	0.573711	0.10283	0.0185099
3156	533.238	12.401	neg	Jamaicamide B	M+FA-H	/	8	1.57596	0.000900213	0.115914	6.40031	5.387	4.18792	4.93477	12.7662	7.32526	0.655316	0.716833	2.04833	0.763422	0.478676	0.0900546
2873	413.217	8.72273	neg	/	/	/	/	3.55487	0.000307834	0.148163	28.9655	53.6706	31.8499	32.8424	46.7056	18.9157	2.96076	15.1497	0.835576	6.08289	6.45229	0.0700418
3492	792.613	18.608	neg	PE(24:1(15Z)/P-18:1(9Z))	M-H2O-H	/	17	1.13124	0.00433	0.151	5.59455	1.8077	1.03205	3.10785	6.11674	4.61098	1.21501	0.7182	0.589296	0.52783	0.312415	0
629	343.148	1.22333	pos	/	/	/	/	2.21017	0.00896306	0.162732	10.9597	26.6312	23.742	12.9736	6.96069	4.77447	0.779725	4.09706	1.98768	1.19852	4.85357	1.08518
2631	415.234	10.9631	neg	Forasartan	M-H	/	5	2.28853	0.00103426	0.20466	14.9089	13.7987	14.1395	14.6054	29.2539	11.8146	2.15229	1.60087	7.83917	2.43274	5.92578	0.212482
3263	743.351	13.055	neg	Corchorusoside A	M+FA-H	/	1	2.93217	0.00347714	0.205495	31.1382	19.9836	13.2317	33.6593	45.7844	25.2004	1.47759	21.2037	0.0335247	11.8569	0.156534	0
2675	295.225	17.0132	neg	Dimorphecolic acid	M-H	/	9	1.11616	0.000217375	0.20836	3.2998	5.06606	2.48222	3.88489	5.38087	2.34062	0.606708	0.787514	1.01045	0.824451	0.729653	0.719843
3457	467.303	17.6344	neg	Docosahexaenoyl Serotonin	M-H2O-H	/	5	2.62594	0.000108076	0.228727	28.9785	20.1581	11.4616	19.6334	23.2842	19.5428	6.69666	3.80645	7.26646	6.62433	3.33118	0.421692
3577	514.318	17.4656	neg	/	/	/	/	2.65775	6.15268e-05	0.24418	29.7579	21.791	13.5423	19.7015	22.9649	20.0152	7.5014	4.38852	7.98741	6.8908	3.891	0.540373
3303	563.503	18.0411	neg	trans-Vaccenic acid	2M-H	ΔMZ1=0.00009	/	1.87865	0.000646985	0.246391	14.2248	7.49302	5.81717	10.4548	14.4744	12.9419	5.7933	3.32793	3.45021	2.34457	0.80682	0.392625
517	251.163	8.93587	pos	Ngaione (-)	M+H	/	5	2.00742	0.000211966	0.247566	12.1957	12.3192	8.97054	13.7806	19.524	10.3578	2.05534	6.96102	1.87564	4.06615	1.96029	2.18075
2524	535.252	12.7544	neg	7β-HYDROXY-7-DESACETOXYKHIVORINIC ACID, METHYL ESTER	M-H	/	4	4.42891	0.00742295	0.249469	52.8439	34.887	29.8794	63.741	116.061	100.375	18.104	15.0608	29.9458	24.5482	8.88482	2.69179
3277	435.222	10.3332	neg	Kanzonol I	M-H	/	9	1.70334	0.00148493	0.257795	12.2351	6.58985	5.18895	7.17569	14.92	10.5097	4.14664	2.46327	2.85606	2.42547	2.50518	0.199512
2818	309.28	18.7739	neg	trans-11-Eicosenoic acid	M-H	ΔtR=-8.37025, ΔMZ1=0.00086	/	4.03985	4.70023e-05	0.274619	51.9724	38.5434	38.8542	51.4721	68.1347	57.0909	21.2967	16.8846	18.9809	16.2058	7.66441	3.01948
1340	235.166	4.7251	pos	Macrophyllic acid A	M+H	/	13	1.27901	0.00168135	0.281679	3.82305	6.90082	8.09167	5.1669	5.29509	3.41801	0.546479	0.598179	2.22775	0.870605	4.0443	0.922345
191	233.153	8.95293	pos	alantolactone	M+H	/	4	1.80295	0.000332745	0.283881	10.684	10.0948	7.528	12.281	16.4088	9.24298	2.13138	6.70314	1.69805	4.11155	1.90374	2.25629
159	237.182	7.49072	pos	capsidiol	M+H	/	10	2.17925	0.000208312	0.294727	14.4135	13.3928	15.8422	14.9296	24.2841	13.0678	2.63798	2.59563	8.93707	3.23569	6.24968	4.61712
2640	482.291	17.6396	neg	PS(O-16:0/0:0)	M-H	/	4	1.39227	0.000144301	0.299304	8.13456	6.4158	3.8033	6.03357	7.29524	6.35889	2.71169	1.4581	2.92254	2.82537	1.31396	0.154265
1159	258.133	1.0304	pos	/	/	/	/	1.50075	0.000168379	0.301202	8.78739	8.40825	8.84311	6.8458	8.23939	3.83267	1.3863	2.06793	1.70119	2.12317	4.34032	1.92212
3029	483.275	17.7039	neg	Stigmatellin Y	M-H	/	0	1.78083	0.00283078	0.317305	8.55928	13.3667	9.42414	12.5133	19.9509	7.82862	5.09041	2.73204	7.21924	3.78144	3.78729	0.122261
3445	506.328	18.0675	neg	LysoPE(0:0/20:1(11Z))	M-H	/	5	2.98569	8.39463e-05	0.32275	35.2335	30.4924	19.5171	30.7803	32.9201	34.2234	18.7755	9.89526	10.7682	8.21039	10.1223	1.34536
1711	439.229	7.49072	pos	Ouabagenin	M+H	/	9	1.31989	4.39903e-05	0.326323	5.23825	5.33585	6.96246	5.39858	7.64893	4.88806	1.09701	1.29729	3.42239	1.39531	2.46192	1.90146
3151	468.311	17.4805	neg	N-(2-phenoxy-ethyl) arachidonoyl amine	M+FA-H	/	2	11.6873	0.000111036	0.331735	623.542	497.846	323.357	435.25	480.348	450.407	212.714	136.219	220.933	212.116	132.89	17.5513
1461	490.33	15.8168	pos	Gymnodimine	M+H-H2O	/	4	2.13452	4.2461e-05	0.336606	16.972	14.4246	10.0153	15.4997	20.512	16.6771	6.45332	4.39342	6.24671	3.30681	4.78456	6.49004
1395	268.103	1.02021	pos	2'-Deoxyguanosine	M+H	ΔtR=3.16224, ΔMZ1=-0.00075	/	2.38514	0.00253251	0.337648	26.3509	32.4838	10.9863	15.0569	20.576	15.5953	7.22404	9.83913	6.77462	5.11955	5.55388	6.36081
1156	425.106	10.1047	pos	3-Glucosyl-2,3',4,4',6-pentahydroxybenzophenone	M+H	/	5	1.39621	0.00867441	0.343773	4.94852	4.24075	4.11562	9.30354	12.6251	9.74588	1.89663	2.25158	4.14006	2.62341	1.21286	3.33815
3621	451.303	19.0146	neg	MG(0:0/22:4(7Z,10Z,13Z,16Z)/0:0)	M-H	/	6	1.30966	9.09521e-05	0.351722	5.15819	5.19449	6.30321	6.52748	8.11572	5.63315	3.2375	1.96616	2.5388	2.89763	2.19387	0.155917
2964	425.194	10.3311	neg	3-Hydroxylidocaine glucuronide	M-H	/	1	1.47896	0.000323601	0.351878	10.3342	7.02502	5.59256	6.30787	9.63875	8.26123	4.2786	3.07342	3.18637	2.95844	2.95343	0.144164
450	689.21	0.71447	pos	Glycogen	M+Na	/	0	4.36407	0.000478688	0.357738	67.9413	75.0475	73.8402	56.208	82.4521	90.5986	7.60051	10.7431	12.9996	45.863	27.8218	54.5546
2694	423.252	18.0008	neg	Stypoltrione	M-H	/	4	4.47028	0.00650045	0.364738	41.5106	56.5867	108.381	98.9087	86.796	61.9281	24.3596	18.7986	68.2546	31.7837	20.3177	2.11749
882	244.098	0.866179	pos	dexpanthenol	M+K	/	15	1.35594	0.00202775	0.366463	8.8232	8.39774	8.18113	6.56359	7.09822	3.42642	1.67408	2.89573	1.31149	1.89112	6.04751	1.7512
3512	393.279	18.3037	neg	7,8-Dehydro-beta-micropteroxanthin	M-H	/	2	1.07738	0.000247252	0.367049	4.67818	3.55962	3.16523	4.56581	4.9945	4.40726	2.86015	1.49102	1.74733	2.14483	0.929169	0.139753
3154	283.254	17.9865	neg	/	/	/	/	2.52235	0.000242677	0.369879	26.9292	21.6542	19.4261	23.1547	25.9032	24.2902	19.2863	8.09665	11.1861	6.35663	2.79955	4.56
539	309.095	9.69996	pos	4-O-beta-D-Glucosyl-4-hydroxycinnamate	M+H-H2O	/	7	2.11412	0.00460697	0.373157	15.3867	10.8753	10.1292	17.1899	28.0014	22.688	5.74788	5.28155	9.78352	7.02438	2.77736	8.2946
396	133.065	8.97708	pos	/	/	/	/	1.2045	0.00110974	0.376103	6.24133	4.58314	3.84377	6.50567	8.29608	5.32206	1.69433	4.19179	1.37331	2.99014	1.33174	1.50409
104	219.165	7.49072	pos	/	/	/	/	1.32663	0.0007058	0.379301	6.40455	5.82948	6.92631	6.46052	10.6844	5.84596	1.55615	1.17383	4.29002	2.35631	3.87737	2.73432
3182	381.261	17.6619	neg	/	/	/	/	2.49105	0.000252769	0.385775	30.297	24.8534	16.6496	23.5484	22.2743	23.677	15.4975	8.14083	10.5617	11.2613	7.57544	1.47302
211	470.323	15.0081	pos	N-stearoyl tyrosine	M+Na	/	1	9.28741	5.96256e-05	0.40459	379.563	284.919	231.057	329.87	405.311	358.737	143.37	101.001	138.192	176.062	86.0051	160.283
2514	171.139	13.4751	neg	Capric acid	M-H	ΔtR=15.4921, ΔMZ1=-0.00114	/	1.82504	0.00375133	0.414284	13.4287	11.8794	9.47598	17.2003	24.3948	11.1844	7.33865	6.45442	5.602	4.5067	5.29253	7.0819
722	136.063	1.00836	pos	Adenine	M+H	ΔtR=12.27, ΔMZ1=0.00115	/	1.46908	0.00585551	0.415445	12.7958	12.8915	4.83761	6.53209	9.55763	6.08857	3.42266	5.26321	3.82816	3.19503	2.90199	3.28425
2469	407.257	15.0015	pos	1-heptadecanoyl-sn-glycerol 3-phosphate	M+H-H2O	/	0	1.20501	0.000149963	0.416228	7.48618	6.1146	3.8081	5.86112	6.47218	4.50789	2.4695	2.15895	2.73853	2.29183	1.87314	2.72388
458	151.074	8.97665	pos	/	/	/	/	1.34787	0.00191495	0.423262	8.26155	6.07074	5.04379	8.86833	11.9	7.48953	2.55946	5.44283	2.60733	4.26336	2.51334	2.7753
2897	143.107	10.3728	neg	Caprylic acid	M-H	/	2	1.66739	0.00412913	0.423745	12.2676	10.9311	7.43804	13.0463	18.6675	9.16424	5.41338	4.15702	3.8993	3.18823	3.99782	9.64833
3179	425.27	18.2868	neg	Azafrin	M-H	/	0	3.45124	0.00029666	0.426306	50.1377	46.6746	42.5758	50.0975	51.5329	47.6593	33.8847	20.2226	24.536	30.5696	12.5159	1.33631
1724	193.158	7.34332	pos	/	/	/	/	1.51194	0.00534367	0.427581	12.5446	4.88035	7.77651	12.3765	14.958	9.42972	1.93337	4.41648	6.30844	6.56772	3.15541	4.11396
2807	424.26	17.9684	neg	/	/	/	/	1.86337	0.00861107	0.429732	8.59229	10.3899	20.4655	18.5362	16.6034	13.7202	8.33003	4.82394	13.1125	6.8371	4.38223	0.462766
3040	409.274	18.2873	neg	5,8-Epoxy-5,8-dihydro-10'-apo-b,y-carotene-3,10'-diol	M-H	/	1	2.46673	0.000375816	0.432397	25.417	23.342	21.4951	25.9458	27.6506	25.2522	17.9809	10.4773	12.9014	15.6109	6.51313	0.987923
3444	367.261	17.7064	neg	didesmethyl tocotrienol	M-H	/	1	1.86768	0.00200958	0.435291	18.8618	15.2682	9.36787	15.7533	15.1127	14.2309	12.5094	5.96096	5.84073	7.99557	5.61247	0.645409
2652	277.217	17.0491	neg	γ-Linolenic acid	M-H	ΔtR=1.42749, ΔMZ1=-0.00026	/	4.12463	0.00551944	0.438269	77.3855	56.2541	44.7027	68.4975	111.373	73.1127	46.9308	37.3941	46.1033	35.5783	16.8227	6.20748
2638	307.263	18.3401	neg	Cis-11,14-Eicosadienoic acid	M-H	ΔMZ1=-0.00250	/	2.77354	0.00628844	0.439748	26.7572	24.5063	25.8863	38.6448	49.8106	32.7588	18.0026	20.3232	24.788	15.8374	7.53035	0.74851
2744	431.228	8.67839	neg	Glucosyl (2E,6E,10x)-10,11-dihydroxy-2,6-farnesadienoate	M-H	/	1	2.91781	0.00189034	0.443851	44.3049	28.7217	28.544	37.2593	46.364	31.952	22.2885	15.0249	23.0473	23.311	11.9896	0.719113
2500	226.052	0.664934	pos	Glutamyl-Glycine	M+Na	/	16	1.52091	0.00286673	0.452255	11.3741	12.7954	11.8822	10.2863	9.51393	5.5898	2.84482	4.65723	2.98111	4.62222	9.25622	3.42572
3348	342.219	17.7073	neg	dibucaine	M-H	/	0	2.13146	0.00167052	0.45818	25.2404	22.9071	14.777	21.2202	17.7705	19.2573	16.0482	9.19157	8.49413	12.4026	8.55944	0.822844
1025	613.478	22.6553	pos	/	/	/	/	1.91244	8.6299e-05	0.471821	20.379	18.3078	13.8643	16.7537	14.4772	14.6611	4.7641	5.32107	8.09911	9.83737	9.238	9.18787
3043	385.272	17.7055	neg	Luffariellolide	M-H	/	6	2.15017	0.00288325	0.474676	26.0201	20.7636	13.5641	22.8795	22.5091	21.5748	19.2974	9.12488	9.19627	12.0852	8.63915	2.08866
1224	211.167	9.6915	pos	altretamine	M+H	/	0	1.02676	0.00390783	0.475016	4.44009	3.23263	3.18607	5.12701	6.63869	6.34926	2.08492	1.94144	3.16858	2.5122	1.11712	2.93873
3289	508.341	18.3241	neg	1-heptadecanoyl-sn-glycero-3-phosphocholine	M-H	/	0	8.23664	0.00120448	0.477185	355.554	371.738	223.862	278.113	302.401	285.518	237	146.224	150.446	156.613	151.685	25.1659
3201	383.259	17.7064	neg	Persicaxanthin	M-H	/	0	3.76464	0.00264287	0.495847	81.9015	77.9598	53.5055	71.4306	59.8767	64.5325	57.531	33.558	31.4572	44.5711	33.1799	2.60666
3146	399.252	17.7064	neg	Ophiobolin A	M-H	/	4	3.9041	0.00312468	0.496927	89.0248	83.5101	56.4743	77.9184	64.4363	70.9877	62.9706	37.4772	34.1273	47.5257	35.737	1.97864
467	312.194	15.3683	pos	Spiradine A	M+H	/	4	1.09331	0.000584888	0.49918	6.46794	4.88092	3.60765	5.36966	6.91617	5.70978	3.04115	2.17839	3.08116	2.8685	1.70075	3.57907
158	391.261	15.3679	pos	Palmitoyl 3-carbacyclic Phosphatidic Acid	M+H	/	0	2.28241	0.000405076	0.50399	28.3783	21.3803	16.6028	23.3598	30.3339	24.7592	13.2499	9.48768	13.914	12.7852	8.19877	15.3494
522	459.219	7.2727	pos	2-Hydroxydesmethylimipramine glucuronide	M+H	/	14	1.1066	0.000435665	0.505077	6.88789	4.56565	4.70081	6.26415	6.92474	5.19263	3.87023	2.64756	3.47387	3.45164	1.69022	2.30976
436	441.209	7.2727	pos	10-Deacetyl-2-debenzoylbaccatin III	M+H	/	7	1.18907	0.000421697	0.505494	7.92666	5.3037	5.32463	7.12278	8.1151	5.98478	4.34361	3.04228	4.10037	3.87632	2.02562	2.71917
2507	281.248	18.0484	neg	Oleic acid	M-H	ΔtR=-0.915257, ΔMZ1=-0.00020	/	19.4785	0.00156034	0.508612	2033.74	1644.96	1445.7	1717.76	1984.6	1947.54	1438.27	1137.76	1092.49	988.068	666.06	157.293
2758	352.228	18.3235	neg	C16 Sphinganine-1-phosphate	M-H	/	5	1.89787	0.00299128	0.51008	20.3192	22.2413	12.81	15.7492	16.5691	17.0764	14.6987	9.14501	9.35074	9.53825	9.14876	1.55721
178	452.315	15.3683	pos	Imperialine	M+Na	/	3	7.26225	0.000319424	0.515722	288.13	222.984	173.923	247.402	307.607	256.496	140.65	102.762	144	133.941	87.7928	162.653
2297	469.314	15.3738	pos	3-Hydroxysintaxanthin	M+Na	/	6	1.41229	2.38087e-06	0.519276	10.9501	9.23068	7.89736	8.58199	9.87755	8.90513	4.8138	4.33799	5.0661	4.89751	4.34141	5.3333
392	251.146	15.374	pos	(R)-4'-Deoxyindenestrol	M+H	/	10	1.28354	0.00066265	0.530603	9.31596	7.11445	5.41026	8.05782	10.1408	8.51794	4.78855	3.48235	4.73113	4.35694	2.93835	5.46728
430	251.147	14.9798	pos	(R)-5-Deoxyindenestrol	/	/	16	1.27472	0.000711134	0.53498	9.30348	7.05718	5.40908	8.05721	10.0571	8.49934	4.83418	3.47705	4.74131	4.41029	2.93072	5.49056
2876	369.241	17.7024	neg	/	/	/	/	2.00599	0.00369355	0.537265	25.0889	23.8964	16.4385	22.79	19.0223	21.1824	19.1527	11.4094	10.3123	14.8353	10.9576	2.32758
2857	504.305	17.6278	neg	LysoPE(0:0/20:2(11Z,14Z))	M-H	/	7	1.00356	0.00509083	0.563706	6.66854	6.85813	5.25221	5.27044	4.40411	5.39787	4.51516	3.163	3.86506	3.94293	3.06074	0.535302
2711	283.264	18.6197	neg	Stearic acid	M-H	ΔMZ1=0.00071	/	7.35377	9.52447e-05	0.56751	370.149	276.459	255.744	265.732	294.347	318.813	159.532	207.271	153.01	168.539	131.233	191.289
518	494.256	7.27391	pos	Epothilone A	M+H	/	2	1.88986	0.000193311	0.568593	22.5871	16.7407	17.6378	20.8852	20.6578	17.4082	13.6154	10.2127	12.9081	13.1366	6.96268	9.07407
3024	417.269	17.7163	neg	Simvastatin	M-H	/	9	1.10418	0.00859207	0.573931	7.98732	7.05594	5.3905	7.7631	6.79064	7.56255	6.74141	4.07473	3.99518	5.44266	3.56854	0.598267
13	409.271	15.0139	pos	Apo-10'-violaxanthal	M+H	/	6	1.7681	0.000733967	0.576715	18.7676	18.365	11.6811	15.7207	19.891	18.2648	11.1816	8.07901	11.0197	9.02057	7.06059	12.8616
3630	568.326	17.6461	neg	PE(10:0/10:0)	M-H	/	0	1.02344	0.0061839	0.579991	7.6025	6.78162	5.4637	6.35703	4.82346	6.57027	5.41981	3.76454	4.21191	4.15962	3.57002	0.680917
1577	508.339	16.0732	pos	LysoPE(0:0/20:1(11Z))	M+H	/	1	2.62059	0.00181912	0.58403	41.0787	32.6849	27.0553	40.5774	49.6027	44.6809	29.4988	21.3091	21.2241	17.9946	19.0578	28.5599
846	175.147	6.80522	pos	2,5-Diisopropyl-3-methylphenol	M+H-H2O	/	11	1.62626	0.00181405	0.586094	17.1941	12.2058	11.5876	13.3234	20.3615	17.9829	10.2878	8.62116	8.82412	7.94968	8.15898	10.463
2438	473.301	18.4691	pos	PA(P-20:0/0:0)	M+Na	/	2	1.52881	0.00130755	0.591305	14.1437	12.1265	10.6662	16.9472	15.5796	14.4445	11.3406	7.44488	7.41569	6.58454	6.11583	10.7135
2420	411.286	17.0585	pos	5,8-Epoxy-5,8-dihydro-10'-apo-b,y-carotene-3,10'-diol	M+H	/	7	1.83332	2.28401e-06	0.598382	20.0523	18.8539	18.5959	18.9057	19.0569	17.7203	13.5711	10.8391	11.7224	11.6049	8.15602	11.8344
2303	434.304	15.3696	pos	Cyclopamine	M+Na	/	1	3.09339	0.00138391	0.603333	60.9383	48.929	48.7053	51.1389	66.1511	73.0073	38.5529	27.5841	39.3233	37.4649	23.2496	44.3099
694	193.158	6.8071	pos	alpha-Ionone	M+H	/	4	2.13262	0.00213939	0.605582	30.9682	22.1056	21.2656	24.3611	36.2674	33.0471	19.3608	15.8622	16.3964	14.9731	15.3892	19.7652
502	211.168	6.80791	pos	3E,5E-tridecadienoic acid	M+H	/	5	1.86124	0.00133076	0.612379	23.6605	17.4599	16.8797	18.8214	27.3296	25.2345	14.8304	12.4807	12.7604	11.7575	12.1536	15.2503
2232	367.261	16.2778	pos	plastoquinol-1	M+Na	/	1	2.71953	6.88802e-05	0.619879	50.1332	46.0025	37.0277	46.5484	45.861	43.4516	35.5013	27.0457	25.0845	26.4277	22.0746	30.6287
2242	385.273	16.2701	pos	Persicaxanthin	M+H	/	2	2.3055	5.31928e-05	0.621297	36.1542	32.5341	26.7484	33.4428	33.2007	30.9891	25.1298	19.2968	18.4648	19.247	15.9543	21.8607
2378	393.276	17.0636	pos	3-Hydroxy-10'-apo-b,y-carotenal	M+H	/	6	2.24491	5.50526e-06	0.622247	32.2408	29.9935	30.1455	30.4416	30.4853	28.3742	22.4385	18.3861	19.634	19.1719	13.4672	19.9528
775	373.22	6.81607	pos	Blumenol C glucoside	M+H	/	5	1.07284	0.000807905	0.640251	8.54901	6.4842	6.25755	6.67861	9.27421	8.72379	5.6276	4.57745	4.74025	4.3952	4.59614	5.49402
1141	165.069	17.0479	pos	9-Hydroxyfluorene	M+H-H2O	/	10	1.05601	0.00391996	0.642715	7.9339	6.29716	5.302	7.18407	9.08327	7.88646	6.08529	4.31302	4.52213	4.28377	3.16029	5.71368
1819	109.092	6.79577	pos	/	/	/	/	1.19171	0.00283414	0.650635	10.4554	8.77505	8.27845	8.51097	13.4422	10.9613	6.94427	6.60022	6.65577	4.98424	6.25878	7.87032
969	109.1	17.0698	pos	/	/	/	/	1.29617	0.00156844	0.653481	11.3709	9.6356	9.34254	11.5059	13.6617	11.8775	9.11674	6.90666	7.64706	7.63745	4.54213	8.19079
350	209.149	16.2998	pos	Undecanoic acid	M+Na	/	11	1.24632	0.00444666	0.660269	11.6059	9.8655	7.47312	11.2247	13.122	11.4924	9.53157	6.69009	6.35076	6.69888	5.23813	8.26517
259	499.213	7.27722	pos	8-Epiiridodial glucoside tetraacetate	M+H	/	8	1.29315	0.000119404	0.661997	12.7199	10.7927	11.0724	12.2033	11.7138	10.5897	8.64795	7.52232	8.63545	8.79465	5.57727	6.56091
1091	127.11	16.2794	pos	Caprylic acid	M+H-H2O	/	18	1.10826	0.00165406	0.663143	9.26875	7.94862	6.35027	8.87438	9.87075	8.88764	7.3966	5.14513	5.24911	5.49845	4.26713	6.39672
610	492.343	16.4537	pos	LysoPE(20:0/0:0)	M+H-H2O	/	4	4.59981	0.00590631	0.669537	162.471	142.779	106.702	151.604	186.026	163.16	130.456	92.7532	95.3742	80.5959	80.4977	131.437
390	165.069	16.4143	pos	S-(2-Aminoethyl)-L-cysteine	M+H	/	2	1.35884	0.00346906	0.672951	14.4144	12.8166	9.40606	13.2476	15.6582	14.1723	11.4524	8.50062	8.14605	7.66857	7.00842	10.8684
171	474.334	16.4529	pos	/	/	/	/	2.02969	0.00755153	0.674878	32.1287	28.3384	20.9384	30.1213	37.1503	32.4841	26.1127	18.4145	18.9584	16.12	16.0977	26.5583
559	109.1	16.2822	pos	/	/	/	/	2.08408	0.00208581	0.681544	34.5096	29.9482	24.1114	33.6966	36.7512	33.7443	28.5262	20.5138	20.0112	21.0167	16.7286	24.5789
612	510.354	16.4602	pos	Daphniphylline	M+H-H2O	/	7	5.58539	0.00511475	0.682707	247.173	220.932	170.611	234.036	282.444	247.248	202.535	146.794	149.917	127.07	127.832	203.309
1354	413.212	6.81607	pos	/	/	/	/	1.81129	2.84126e-05	0.686472	27.991	24.252	23.879	21.6707	23.9176	27.1162	18.6293	17.1289	16.6668	15.3857	16.1659	18.1886
14	152.061	16.3722	pos	/	/	/	/	1.2284	0.00575835	0.68808	12.3215	11.0333	8.15566	11.5791	13.5799	12.2506	10.3309	7.41652	6.84014	7.05484	6.08098	9.69909
881	408.258	6.817	pos	Geranylgeranylcysteine	M+H	/	3	1.09907	0.00012704	0.691035	10.1546	8.42171	8.51308	8.19981	10.2006	10.2511	7.32679	6.03544	6.21299	5.72809	6.29953	6.91609
625	211.147	16.2967	pos	/	/	/	/	1.00353	0.0039039	0.700529	8.78354	7.42119	6.11184	8.27231	9.11574	8.26041	7.30155	5.05574	4.9635	5.33523	4.29947	6.6454
1221	351.266	16.2849	pos	didesmethyl tocotrienol	M+H-H2O	/	6	1.6138	0.00745665	0.702194	22.4043	18.8198	15.0644	21.4926	25.2322	21.8742	19.1845	13.547	12.8234	14.0356	11.198	16.907
805	153.069	16.3433	pos	/	/	/	/	1.0267	0.00650636	0.705748	9.24714	8.10815	6.09627	8.76946	9.834	9.04193	7.78155	5.60294	5.31296	5.48914	4.6403	7.23467
724	141.069	17.0625	pos	/	/	/	/	1.01178	0.00919669	0.706263	8.55844	6.82537	6.53288	8.35735	10.0677	8.80611	7.28293	5.23291	5.79526	5.71426	3.73936	6.9466
1387	433.269	17.0561	pos	Hydrocortisone 17-butyrate	M+H	ΔMZ1=0.00801	/	1.51919	0.000603221	0.707308	19.8444	19.0517	18.1242	19.4401	19.1297	19.0615	16.6285	13.1465	14.2136	13.7821	8.51096	14.8125
1408	369.278	16.2849	pos	didesmethyl tocotrienol	M+H	/	3	5.42892	0.00714094	0.71262	257.977	222.173	180.218	254.454	292.711	258.337	226.501	162.632	155.187	168.583	132.643	199.063
412	128.061	17.0606	pos	/	/	/	/	1.33429	0.00712623	0.71512	15.2377	12.7502	11.9663	14.8406	17.908	15.5097	13.2662	9.59478	10.6323	10.4641	6.95745	12.1677
579	128.061	16.3264	pos	/	/	/	/	1.74972	0.00772056	0.743282	30.9044	27.3428	21.2808	29.0065	32.0004	30.019	26.5358	19.8022	18.7716	19.7181	16.962	24.98
339	413.3	17.07	pos	/	/	/	/	1.16948	0.00669673	0.751688	13.7053	12.5681	11.8581	14.0109	15.0248	14.4257	13.5106	9.27655	9.87273	10.7285	7.06489	10.8791
1044	115.053	16.3238	pos	/	/	/	/	1.62716	0.00845703	0.760929	28.3003	25.2886	20.0464	26.892	30.0694	27.5694	24.4573	19.0203	17.7995	18.8939	16.599	23.5832
2153	452.326	18.47	pos	Teleocidin B-1	M+H	/	2	1.28357	0.00118408	0.76094	17.0824	17.7667	16.2319	18.844	17.2094	19.2266	16.0399	13.5343	12.1981	11.9885	11.3492	15.8244
492	407.254	16.2778	pos	Nandrolone phenpropionate	M+H	/	10	1.82787	0.0046238	0.766335	40.9883	40.9553	32.3856	37.5332	33.7104	36.9759	35.2693	27.7638	25.3477	27.4182	22.5116	32.2362
1800	412.294	17.1092	pos	N-amyl arachidohoyl amine	M+K	/	9	1.33824	5.11642e-05	0.784976	20.0327	20.5939	21.3744	19.3736	19.1322	19.8778	17.24	16.1012	15.6956	16.3112	13.2526	15.8984
709	387.286	16.2858	pos	Luffariellolide	M+H	/	7	1.94717	0.000686105	0.810472	49.5853	51.9515	44.0313	47.7786	48.4672	48.6848	45.3458	37.6863	36.6145	38.7164	34.891	42.1872
1269	371.129	1.99113	pos	Perilloside E	M+H	/	5	1.36163	0.00133834	1.33999	12.8384	12.0584	16.626	12.6964	12.3535	14.1643	15.2778	19.1878	16.3066	20.2952	18.8768	18.2423
623	366.173	1.99113	pos	Dihydrozeatin-O-glucoside	M+H-H2O	/	12	2.78364	0.000120642	1.44009	37.7481	36.3417	50.4414	41.6662	37.2124	40.9327	52.9985	65.5463	59.328	60.8417	60.617	52.5433
679	151.074	1.98783	pos	hydrocinnamic acid	M+H	/	6	4.43711	6.05196e-06	1.56837	71.108	68.7276	93.5217	80.6359	74.8437	79.946	114.059	131.491	128.745	124.918	127.03	108.984
129	133.064	1.98611	pos	/	/	/	/	2.14782	1.43302e-06	1.59284	16.2241	15.8012	20.1306	17.8143	16.8327	17.7195	25.8559	29.0303	28.7483	28.347	29.7246	24.781
815	169.085	1.991	pos	4-Ipomeanol	M+H	/	5	2.83753	7.33709e-07	1.59731	27.438	26.5063	34.9077	31.0692	29.6449	31.2523	45.8054	50.8742	50.1968	48.8758	49.1598	43.9104
513	123.08	1.98783	pos	/	/	/	/	3.30383	4.33122e-06	1.60425	36.8539	35.0438	48.5679	42.0005	39.3431	41.9879	60.9046	69.2526	68.5436	66.6176	68.046	57.748
77	95.0848	1.98783	pos	4-methyl-hexanoic acid	M+H-2H2O	/	18	2.15797	1.76144e-06	1.65535	14.3075	14.0715	18.7589	16.4747	15.6251	16.3896	24.3874	27.9441	27.5798	26.9836	27.8959	23.5056
78	105.069	1.9886	pos	3-Methylbenzyl alcolhol	M+H-H2O	ΔMZ1=-0.00122	/	1.7199	4.93794e-05	1.67162	9.31078	9.25339	12.0263	10.2207	9.59374	10.2731	15.0992	17.028	17.3587	16.6432	20.8297	14.4719
794	81.0665	1.99892	pos	/	/	/	/	1.30658	3.39467e-06	1.67615	5.12597	4.78008	7.04932	5.92637	5.45891	5.82104	8.76777	10.2612	9.87988	10.0129	9.61765	8.72073
1306	83.0485	1.98783	pos	2-Methylfuran	M+H	/	7	1.10899	3.66005e-06	1.7022	3.68386	3.40828	4.77607	4.06436	3.66761	3.96869	6.25092	7.02248	6.91858	6.78579	7.34898	5.79211
3632	96.966	0.624612	neg	/	/	/	/	2.37558	0.00839151	1.71742	15.151	29.1891	33.6795	17.2328	8.76331	17.6308	31.5593	30.8926	38.0921	44.1728	35.2144	28.9871
538	109.064	1.99751	pos	p-cresol	M+H	/	4	1.04638	2.60776e-06	1.72522	3.14225	2.9229	4.20194	3.4881	3.17315	3.37894	5.49964	6.08418	6.08603	5.92101	6.33367	5.10997
188	123.08	7.73721	pos	2-Phenylethanol	M+H	/	6	1.09791	5.14054e-06	1.77809	3.00063	2.50952	3.90517	4.14486	3.56856	3.84232	6.30097	5.93852	6.99703	6.17483	6.15412	5.72293
2494	129.051	29.8644	pos	/	/	/	/	1.40805	0.000415434	1.78552	5.56664	7.49817	8.62336	5.17771	3.76496	5.01509	9.56822	12.2763	11.083	10.5517	11.4636	8.7037
746	177.054	6.69091	pos	/	/	/	/	1.42203	0.00588527	1.82348	5.36449	5.88599	4.86712	7.52773	9.1333	7.0375	10.205	6.66775	11.2261	13.0065	15.7411	15.7573
228	169.085	7.73687	pos	Guanine	M+NH4	/	12	1.65163	3.27498e-06	1.8826	5.94149	4.86743	8.07981	8.37326	6.39755	7.80168	13.1389	12.84	14.3368	13.213	12.7321	11.7942
614	339.106	6.69101	pos	/	/	/	/	1.35775	0.00886154	1.91368	4.44972	4.62499	3.92556	6.23055	7.95198	6.07691	8.50565	5.27958	9.62377	11.647	14.2528	14.3396
247	151.074	7.73025	pos	3,4-Dimethylbenzoic acid	M+H	ΔMZ1=-0.00014	/	1.64682	3.28326e-06	1.91724	5.59432	4.37722	7.16591	8.03262	6.993	7.61966	13.1163	12.4184	14.1072	12.7587	12.1578	11.7147
546	195.064	7.73255	pos	ferulic acid	M+H	/	6	1.03543	2.0302e-06	2.0835	1.83905	1.74124	2.90296	2.69458	1.76789	2.36446	4.80002	4.45116	5.12947	4.59524	4.60031	4.15551
3554	151.04	0.833243	neg	(S)-(+)-Mandelic acid	M-H	ΔtR=-21.1381, ΔMZ1=0.00269	/	1.75577	0.00709725	2.12081	5.24408	6.95279	12.2247	5.56897	3.76697	5.3781	11.4525	16.6534	14.1582	14.4591	19.5322	6.7435
2486	134.045	0.690246	pos	L-Aspartic Acid	M+H	/	1	1.21028	0.000480478	2.12143	2.67246	3.76196	3.92496	3.52606	2.30523	2.48136	4.52482	7.72169	5.20717	7.75078	8.23453	6.17237
3588	163.043	0.817154	neg	Dl-P-Hydroxyphenyl lactic acid	M-H2O-H	ΔtR=-9.59078, ΔMZ1=0.00213	/	1.35618	0.00951543	2.15122	3.40054	4.14006	6.86386	3.28565	2.29787	2.99106	7.03788	9.19764	8.07217	8.53197	12.8622	3.73107
2432	129.065	0.861614	pos	5,6-Dihydro-5-methyluracil	M+H	ΔtR=-7.87316, ΔMZ1=-0.00126	/	1.33912	0.001238	2.22686	3.8947	2.84027	6.77661	3.04276	1.97922	2.61617	6.0777	8.68192	9.30078	7.72771	9.61638	5.69296
3581	137.025	0.841668	neg	4-Hydroxybenzoic acid	M-H	ΔtR=-4.26274, ΔMZ1=-0.00211	/	1.47584	0.0037672	2.25131	3.27202	4.25686	7.70325	3.58321	2.46717	3.36556	7.67409	10.731	9.15382	9.6408	13.2845	5.00634
3351	151.04	1.61675	neg	2-Hydroxyphenylacetic acid	M-H	ΔMZ1=-0.00176	/	2.65382	0.00624379	2.25839	10.613	13.4608	24.5465	12.1741	7.72911	10.8747	26.4674	34.1698	29.7749	32.135	44.0047	12.7605
3143	135.045	1.61941	neg	Phenylacetic acid	M-H	/	0	1.37007	0.00110738	2.25986	2.8645	3.77513	6.30199	3.17675	1.92504	2.7043	6.47416	8.5337	7.46927	7.83493	10.8801	5.6948
2946	149.06	5.11535	neg	4-Ethylbenzoic acid	M-H	ΔMZ1=-0.00256	/	1.91623	0.00104286	2.33587	5.44581	5.66464	7.83573	6.9715	5.94251	6.64016	14.396	16.2085	15.3947	17.6353	19.7118	6.58567
3438	169.051	1.6192	neg	DL-3,4-Dihydroxyphenyl glycol	M-H	/	0	3.15646	0.00471115	2.33935	13.9603	16.4474	33.4232	16.6361	10.3062	14.6479	36.1812	46.9264	41.2672	43.7652	60.0916	18.385
3661	199.061	0.838813	neg	Laurencione diacetate	M-H	/	0	3.00512	0.00538898	2.34228	12.6087	13.721	31.6865	14.2775	9.42443	14.0393	32.4625	44.6669	37.5576	39.6951	53.5768	16.3316
2175	158.073	0.668771	pos	Hydrazinopthalazinone	M+H-H2O	/	9	1.1621	0.00030553	2.34467	2.90581	2.76301	2.92216	2.52064	1.75593	2.67034	7.21612	6.82195	6.86911	5.36772	3.26236	6.89397
3032	167.071	5.11532	neg	1-Ipomeanol	M-H	/	3	1.43561	0.00349793	2.34471	3.08047	3.03202	4.30807	3.98917	3.49913	3.80569	8.515	9.44884	9.1008	10.2449	11.1553	2.44948
3556	199.061	1.61876	neg	Triacetin	M-H2O-H	/	1	4.55829	0.00562464	2.36536	28.2352	30.6826	69.8974	34.4433	21.2494	31.9971	74.5866	96.7151	85.3638	92.8884	126.553	36.0046
322	177.054	7.73122	pos	/	/	/	/	2.70549	8.09748e-07	2.37792	9.65336	8.89244	13.9699	14.8749	10.1542	14.0154	30.7376	27.1479	32.488	27.4918	26.6782	25.6208
3401	137.025	1.61946	neg	Salicylic acid	M-H	/	1	2.2562	0.00150779	2.37966	6.91553	8.74239	15.9014	7.94917	5.01419	7.18464	17.2278	22.3299	19.6693	21.0854	29.7026	13.031
3597	60.9933	1.61733	neg	Carbonic acid	M-H	/	2	4.27192	0.000289493	2.38401	24.8441	32.9752	50.9238	28.3278	18.2968	26.122	55.5211	71.7508	65.1314	72.8392	100.487	66.9438
3514	347.135	5.11399	neg	Leonuridine	M-H	/	0	6.03541	0.00785254	2.43858	48.567	51.546	74.6061	66.2	56.0774	64.3649	150.079	164.777	158.904	179.125	204.675	23.6465
3091	121.03	1.62289	neg	Benzoic acid	M-H	ΔtR=-19.0231, ΔMZ1=-0.00105	/	1.41265	0.000304456	2.44939	2.62664	2.90919	5.98495	2.95937	1.85444	2.66951	6.25998	8.05497	7.1583	7.56877	10.5859	6.92053
2901	93.0347	1.61968	neg	Phenol	M-H	/	1	1.27258	0.000289642	2.45388	2.16783	2.30573	4.89203	2.35139	1.49946	2.136	4.8287	6.26048	5.44103	5.94997	8.1881	7.00479
1364	91.0536	2.51453	pos	Benzyl alcohol	M+H-H2O	/	12	1.84736	0.000287743	2.51413	4.7748	6.59257	7.83152	4.7648	3.51375	4.42946	14.0284	14.8365	15.6276	15.8912	12.6947	7.13982
3480	181.052	1.63464	neg	Homovanillic acid	M-H	ΔMZ1=0.00161	/	2.80605	0.00945825	2.5146	8.85709	12.8436	24.4015	11.7127	7.30274	10.5107	27.9338	33.8743	29.9165	32.0597	53.849	12.5417
3252	123.045	1.61832	neg	p-Methylolphenol	M-H	/	2	1.62138	0.000309437	2.53623	3.21571	3.38418	7.57496	3.6937	2.38019	3.41497	8.11225	10.5783	9.23689	9.94633	13.7577	8.38519
2156	146.101	0.843887	pos	(±)-2-Butylthiazolidine	M+H	/	4	1.6293	0.000933913	2.55064	3.2738	3.9583	7.15243	4.08144	1.76424	3.78606	10.6599	10.7696	11.9011	9.39596	13.2984	5.2319
3627	223.061	1.6233	neg	Benzylmalic acid	M-H	/	1	1.01463	0.00344687	2.74881	1.03262	0.908105	2.88026	1.37532	0.846688	1.32151	3.43404	4.38421	3.8907	4.08268	5.6964	1.5044
498	118.064	2.4968	pos	Indole	M+H	ΔMZ1=-0.00038	/	2.95945	0.000568378	2.75946	10.906	15.4999	18.3353	10.0589	7.23049	9.78027	31.0022	41.7668	33.4594	44.035	30.6039	17.2922
3360	121.03	0.840973	neg	Nicotinamide	M-H	ΔtR=12.7882, ΔMZ1=-0.00182	/	1.05654	0.000760229	2.85815	1.43086	0.301784	3.03824	1.41962	0.958527	1.3443	2.85066	3.96113	3.40676	3.58268	4.96418	5.50977
3329	127.04	5.11519	neg	Dihydrophloroglucinol	M-H	/	0	1.1408	2.23405e-07	2.86994	1.30815	1.42147	1.84836	1.64472	1.43151	1.6061	3.79362	4.17686	4.01815	4.63448	5.26909	4.68436
780	156.074	0.683809	pos	3-(1-Pyrazolyl)-L-alanine	M+H	ΔtR=-5.73803, ΔMZ1=-0.00254	/	1.07063	0.00767008	2.92298	0.843536	0.724281	5.28871	0.852701	0.511258	1.7555	6.2405	6.11695	5.82411	4.65502	2.52659	3.79641
86	542.207	1.32621	pos	6β-Naltrexol-3-glucuronide	M+Na	/	13	1.00192	4.80041e-05	2.99775	1.30747	1.10598	1.37581	1.21708	0.985562	1.10736	2.74759	4.25639	3.33856	4.68313	3.72136	2.53482
1611	387.102	1.98975	pos	Leonuridine	M+K	/	7	1.71572	0.00247213	3.08187	2.6829	2.93656	5.06701	5.19584	2.24551	2.43084	9.51589	12.4552	10.3594	9.45258	17.1051	4.4709
3152	133.014	0.627426	neg	Dl-Malic acid	M-H	ΔMZ1=-0.00131	/	6.47399	0.0015416	3.10934	42.7941	60.5841	77.5468	43.8751	27.4537	33.1755	119.861	138.025	108.229	161.245	250.261	109.877
307	175.118	0.685029	pos	L-Arginine	M+H	ΔtR=0.45327, ΔMZ1=0.00324	/	8.8122	0.00107599	3.16172	80.7456	30.066	183.529	64.2148	30.5598	166.668	343.173	338.333	349.542	249.729	137.533	338.92
3113	173.103	0.872264	neg	D(-)-Arginine	M-H	ΔtR=9.17288, ΔMZ1=-0.00214	/	2.62594	2.83929e-05	3.29688	5.79576	5.63457	12.5498	5.04582	2.53291	9.99845	22.4582	25.8317	19.927	18.9348	20.6263	29.2314
3467	165.049	0.702253	neg	Ethionamide	M-H	/	2	1.31202	6.39199e-06	3.32996	1.65271	2.31543	1.8939	1.56283	0.993236	1.53325	5.52131	5.19651	3.69622	6.54623	6.16083	6.01647
778	70.0551	0.728011	pos	/	/	/	/	1.65938	4.59633e-05	3.43113	2.61486	2.60859	4.20421	1.91404	1.14269	3.55949	11.5994	8.30281	8.86976	6.00122	11.2563	9.01922
2834	695.275	5.11709	neg	Urdamycin B	M-H	/	5	1.90472	0.00560837	3.48469	2.86425	1.6626	3.53413	4.35249	4.34735	3.9469	14.3921	13.7945	14.4648	14.9121	14.568	0.0286124
2987	387.113	0.766057	neg	Sucrose	M+FA-H	/	2	1.37384	0.000537142	3.54974	1.49352	2.64556	2.90709	1.33614	0.951337	1.12812	5.86919	3.76492	5.54714	5.67513	6.40148	9.8787
92	177.054	5.93089	pos	4-Methyumbelliferone	M+H	ΔMZ1=-0.00209	/	2.37285	0.00385771	3.71878	2.9531	4.5487	3.90427	9.0518	6.49841	4.63839	28.2945	9.74196	18.2248	12.4907	15.8469	32.8948
1242	213.072	0.689069	pos	L-Arginine	M+K	/	11	1.76829	0.00115663	3.7979	2.72435	1.61389	6.77768	2.34352	0.730206	2.94892	12.9811	16.0988	13.2997	8.61236	7.83224	6.26634
386	163.045	5.31037	pos	1,4-Methylimidazoleacetic acid	M+Na	/	15	1.80345	0.00426523	3.85564	1.61658	4.40386	3.76322	2.1818	4.86908	2.2233	17.2215	1.67495	14.0101	11.5514	11.1114	17.9106
204	339.106	5.96634	pos	p-Coumaroyl quinic acid	M+H	/	4	2.4405	0.00306133	4.15114	1.99378	3.73171	4.09389	9.1933	5.32444	4.31863	28.0101	9.87134	18.6852	11.6834	17.371	33.333
97	168.064	1.60603	pos	3-Hydroxyphenylglycine	M+H	/	6	5.5905	6.23325e-05	4.24208	19.5911	16.7805	27.074	31.4858	14.5201	23.7702	133.319	77.5519	89.4178	107.829	99.4218	57.5979
3625	523.181	11.2562	neg	Ligustroside	M-H	/	2	5.75734	0.00235556	4.67205	16.4467	13.6459	26.9795	29.0433	15.6852	26.0046	127.999	99.0169	131.635	115.997	115.836	6.62961
212	818.308	5.88344	pos	/	/	/	/	1.07907	0.00257478	4.89214	0.118961	0.69721	0.174023	1.43834	1.64083	0.554935	5.07417	0.990188	3.77855	2.96675	3.83507	5.97797
3655	217.072	0.71586	neg	/	/	/	/	1.17224	1.09327e-05	4.99685	0.883443	1.10698	0.952158	0.58209	0.48062	0.709396	3.10449	3.6495	2.87293	5.21916	4.78189	3.93059
3245	97.0296	1.6192	neg	β-vinyl acrylic acid	M-H	/	1	2.21586	0.000809593	5.15707	0.115457	5.93275	10.1388	0.132092	0.0836394	0.117367	9.7869	12.5951	11.6358	12.7389	18.1487	20.2899
2683	355.32	19.4093	neg	2-hydroxy behenic	M-H	/	3	2.48856	0.000799897	5.50434	3.4033	2.10882	4.75732	4.11109	3.09793	3.19798	10.2116	18.5356	21.2271	14.3087	33.3546	16.1724
1405	381.078	0.745446	pos	Sucrose	M+K	/	3	5.10765	0.00172483	5.82218	9.12171	15.4303	22.7033	18.5953	6.57146	5.76418	83.4042	65.308	71.4129	78.5258	133.743	22.8206
251	325.094	5.30212	pos	Mahaleboside	M+H	/	7	1.53836	0.00205123	6.47714	0.576444	1.06207	0.448786	1.81667	1.94463	0.85181	10.6002	1.93527	8.07877	6.1057	5.17416	11.5055
3301	369.336	19.6803	neg	2-hydroxy-tricosanoic acid	M-H	/	4	1.5291	0.00239506	7.51297	1.0336	0.805631	1.21686	0.908423	0.676211	0.969304	3.39022	5.66442	7.98561	3.87342	13.4948	7.73947
2129	89.0381	2.48608	pos	Benzaldehyde	M+H-H2O	/	11	1.9668	0.000192664	8.83681	0.51341	1.13876	2.389	1.02165	0.687864	1.10184	12.29	11.1531	12.5817	11.8597	10.0593	2.61057
1452	320.147	5.32584	pos	Scopolamine N-oxide	M+H	/	6	1.07981	0.000526214	10.2564	0.251789	0.1308	0.154097	0.453059	0.364142	0.459599	5.55967	2.93395	2.36129	3.67757	2.07423	1.99307
345	132.08	2.49258	pos	3-Methylindole	M+H	/	3	1.58642	0.00056708	11.3252	0.34615	0.492371	1.46248	0.347723	0.308236	0.568141	8.72609	7.52781	9.01425	8.53252	4.45117	1.67073
1863	500.209	5.318	pos	12-Hydroxyergometrine glucoronide	M+H-H2O	/	11	1.20931	0.00113264	11.3694	0.299138	0.11092	0.198473	0.510999	0.409643	0.539687	7.50052	3.65358	2.83446	4.59151	2.57194	2.36966
1060	498.195	5.07263	pos	Lankacidin C	M+K	/	11	1.17504	0.00274563	15.9562	0.223869	0.0696544	0.121161	0.397447	0.231067	0.372691	7.83232	2.98005	2.3927	4.62153	1.98898	2.7766
150	146.059	2.4881	pos	4-Hydroxyquinoline	M+H	ΔMZ1=-0.00201	/	2.58074	0.000600822	16.2369	0.559215	0.798967	2.82639	0.634186	0.403469	1.10596	23.1142	19.1929	23.6546	21.7785	11.1032	3.90655
1956	160.075	2.53521	pos	Tyramine	M+Na	/	6	1.09633	0.000572578	16.3385	0.119182	0.13188	0.542137	0.0922648	0.052947	0.191202	3.97072	3.53985	4.18034	4.02796	2.09289	0.644395
534	144.08	2.48608	pos	3-Methylisoquinoline	M+H	ΔtR=9.82032, ΔMZ1=0.00003	/	3.11011	0.000731444	19.1965	0.697964	0.866569	3.61376	0.775643	0.480394	1.29149	33.6045	27.9175	34.0745	32.3758	15.2337	5.10261
285	188.07	2.48666	pos	Indoleacrylic acid	M+H	/	5	8.41617	0.000578488	24.8556	2.44575	2.01909	26.2808	2.23819	1.03	8.86518	239.167	203.067	244.486	227.472	114.381	37.2095
136	205.096	2.48608	pos	L-Tryptophan	M+H	ΔtR=-1.21298, ΔMZ1=0.00014	/	6.68813	0.000663645	26.3232	1.43508	1.21455	15.6877	1.30074	0.570531	5.35097	153.123	128.491	152.576	146.494	69.8094	22.3143
1996	170.059	2.56014	pos	Phosphorylcholine	M+H	/	9	1.90118	0.00131824	29.7823	0.158628	0.234846	0.782956	0.198612	0.154737	0.311112	13.2259	10.551	12.4663	12.3802	4.96253	1.2401
3306	203.083	4.18688	neg	L-Tryptophan	M-H	ΔtR=-0.129243, ΔMZ1=-0.00039	/	2.86612	0.00125003	43.9502	0.121355	0.14047	1.7602	0.125919	0.061816	0.542686	27.7207	22.2439	26.3407	29.2473	14.6243	0.793798

## Sheet: et
ID	m/z	RT(min)	检测模式	英文名	加合离子类型	△Da	Δppm	VIP	p value(t test)	FC(T/E)	E1	E2	E3	E4	E5	E6	T1	T2	T3	T4	T5	T6
3329	127.04	5.11519	neg	Dihydrophloroglucinol	M-H	/	0	1.06509	9.14044e-11	2.59058	1.30815	1.42147	1.84836	1.64472	1.43151	1.6061	4.03005	4.15668	3.8976	3.96345	3.90379	4.03798
2946	149.06	5.11535	neg	4-Ethylbenzoic acid	M-H	ΔMZ1=-0.00256	/	2.10741	1.53368e-09	2.50418	5.44581	5.66464	7.83573	6.9715	5.94251	6.64016	16.8352	16.9833	15.7993	15.6926	15.2013	15.9002
3032	167.071	5.11532	neg	1-Ipomeanol	M-H	/	3	1.64874	1.95445e-09	2.63584	3.08047	3.03202	4.30807	3.98917	3.49913	3.80569	10.0549	10.2081	9.10508	9.41025	8.93544	9.52225
3514	347.135	5.11399	neg	Leonuridine	M-H	/	0	6.88691	2.30716e-09	2.70884	48.567	51.546	74.6061	66.2	56.0774	64.3649	177.647	167.307	157.319	159.901	158.165	158.531
2834	695.275	5.11709	neg	Urdamycin B	M-H	/	5	2.40558	2.05023e-08	4.67165	2.86425	1.6626	3.53413	4.35249	4.34735	3.9469	16.4356	17.4616	12.8893	16.4753	16.2272	17.2503
3197	253.217	18.966	neg	Gaidic acid	M-H	/	2	2.06315	2.94902e-08	7.22769	1.21392	1.26463	1.65003	1.71408	1.27541	1.82666	12.1836	10.9591	10.0354	10.7284	8.39194	12.3512
1448	553.236	2.50116	pos	Prupaside	M+H	/	14	1.24484	9.50417e-08	93.1116	0.0101951	0.00193169	0.162842	0.00549243	0.00135712	0.0402863	4.29936	3.69561	2.60225	3.78889	2.93282	3.36157
1416	187.095	2.65205	pos	cis-2-Carboxycyclohexyl-acetic acid	M+H	/	2	1.02918	1.18071e-07	5.68379	0.321386	0.82245	0.679851	0.571509	0.320733	0.238192	3.13378	2.59139	2.5964	2.99693	3.18198	2.29012
2997	393.14	5.11475	neg	Muxiangrin I	M-H	/	15	2.0363	1.39371e-07	2.16101	7.57542	6.95396	9.68789	8.50647	6.93243	7.61867	19.102	18.357	15.8422	16.4609	15.9172	16.4821
86	542.207	1.32621	pos	6β-Naltrexol-3-glucuronide	M+Na	/	13	1.16678	1.5125e-07	3.53707	1.30747	1.10598	1.37581	1.21708	0.985562	1.10736	4.60101	4.64424	3.60657	4.17339	3.42247	4.66292
1025	613.478	22.6553	pos	/	/	/	/	2.39186	3.43162e-07	0.233077	20.379	18.3078	13.8643	16.7537	14.4772	14.6611	3.64687	4.70658	3.72796	3.52109	4.13496	3.20734
450	689.21	0.71447	pos	Glycogen	M+Na	/	0	5.33929	3.67336e-07	0.148428	67.9413	75.0475	73.8402	56.208	82.4521	90.5986	15.8895	13.4498	17.5007	3.48502	4.1411	11.7457
3625	523.181	11.2562	neg	Ligustroside	M-H	/	2	7.52526	4.30073e-07	6.86845	16.4467	13.6459	26.9795	29.0433	15.6852	26.0046	142.264	146.906	134.785	122.299	135.599	195.972
1711	439.229	7.49072	pos	Ouabagenin	M+H	/	9	1.52026	5.9569e-07	0.139132	5.23825	5.33585	6.96246	5.39858	7.64893	4.88806	0.757544	0.760192	0.696027	1.01994	0.831337	0.870275
3500	60.9932	5.11305	neg	/	/	/	/	2.66036	6.41265e-07	1.92695	14.7163	18.7063	21.3944	16.7427	12.5011	15.5095	34.2699	30.4767	32.4637	30.7782	31.6612	32.2173
347	339.288	19.2389	pos	Glycidyl oleate	M+H	/	5	2.85255	7.22387e-07	5.36399	2.36191	3.09036	4.44782	5.42406	4.74801	4.90217	17.0902	21.456	23.1422	26.9859	19.0574	26.2302
3655	217.072	0.71586	neg	/	/	/	/	1.1361	1.20823e-06	4.60965	0.883443	1.10698	0.952158	0.58209	0.48062	0.709396	4.5805	3.75097	3.39068	2.85204	3.12806	4.03082
3467	165.049	0.702253	neg	Ethionamide	M-H	/	2	1.15692	1.34248e-06	2.76559	1.65271	2.31543	1.8939	1.56283	0.993236	1.53325	5.11352	4.41056	5.16697	4.06487	3.87069	4.89475
448	340.291	19.2121	pos	N-hexadecanoyl-L-Homoserine lactone	M+H	/	19	1.30015	1.71079e-06	5.2912	0.512941	0.728064	0.933156	1.13949	0.989221	1.01261	3.4841	4.47134	4.84121	5.84317	3.94012	5.54535
3154	283.254	17.9865	neg	/	/	/	/	2.55656	2.96737e-06	0.387017	26.9292	21.6542	19.4261	23.1547	25.9032	24.2902	9.49491	9.90952	4.35103	12.1026	8.75145	10.0983
2297	469.314	15.3738	pos	3-Hydroxysintaxanthin	M+Na	/	6	1.43336	4.16215e-06	0.513411	10.9501	9.23068	7.89736	8.58199	9.87755	8.90513	4.71533	5.77666	4.5985	4.30228	4.06244	5.00973
709	387.286	16.2858	pos	Luffariellolide	M+H	/	7	2.27275	6.72002e-06	0.761858	49.5853	51.9515	44.0313	47.7786	48.4672	48.6848	36.3077	37.5065	33.6319	36.5481	37.3258	39.9985
1364	91.0536	2.51453	pos	Benzyl alcohol	M+H-H2O	/	12	1.86333	7.90462e-06	2.45057	4.7748	6.59257	7.83152	4.7648	3.51375	4.42946	13.5576	12.994	11.6366	13.323	15.619	11.06
159	237.182	7.49072	pos	capsidiol	M+H	/	10	2.52073	8.59085e-06	0.108545	14.4135	13.3928	15.8422	14.9296	24.2841	13.0678	1.47626	1.44044	1.72797	2.00507	1.30734	2.45568
78	105.069	1.9886	pos	3-Methylbenzyl alcolhol	M+H-H2O	ΔMZ1=-0.00122	/	1.49501	1.09639e-05	1.50474	9.31078	9.25339	12.0263	10.2207	9.59374	10.2731	15.7401	16.2976	16.3785	14.2643	13.4966	15.1275
2486	134.045	0.690246	pos	L-Aspartic Acid	M+H	/	1	1.3099	1.09843e-05	2.25038	2.67246	3.76196	3.92496	3.52606	2.30523	2.48136	7.78323	8.16043	5.72872	7.38442	6.14429	6.81804
2242	385.273	16.2701	pos	Persicaxanthin	M+H	/	2	2.28088	1.13137e-05	0.639571	36.1542	32.5341	26.7484	33.4428	33.2007	30.9891	19.5512	21.0395	17.9154	20.8337	21.8218	22.32
3672	111.009	0.598006	neg	2-Furoic acid	M-H	/	0	2.66339	1.1889e-05	2.1403	12.9137	15.8233	18.1104	16.4159	8.31986	10.6746	30.6603	28.6439	32.5648	30.208	30.1777	23.8013
498	118.064	2.4968	pos	Indole	M+H	ΔMZ1=-0.00038	/	3.46066	1.27583e-05	3.22572	10.906	15.4999	18.3353	10.0589	7.23049	9.78027	36.1438	35.3946	36.7051	41.6662	51.2147	30.5171
3295	159.03	5.42294	neg	Oxoadipic acid	M-H	/	0	1.09145	1.54751e-05	2.77771	1.07381	1.26085	1.53974	1.85503	1.86983	1.53248	4.058	4.02516	3.66274	3.62348	4.21985	5.77613
2232	367.261	16.2778	pos	plastoquinol-1	M+Na	/	1	2.64265	1.61056e-05	0.652106	50.1332	46.0025	37.0277	46.5484	45.861	43.4516	27.6172	30.2404	25.6007	29.3373	30.7145	31.9225
104	219.165	7.49072	pos	/	/	/	/	1.63087	1.77044e-05	0.14444	6.40455	5.82948	6.92631	6.46052	10.6844	5.84596	0.733706	0.759635	0.734823	1.05818	0.642549	2.15943
3439	218.103	1.28461	neg	Pantothenic Acid	M-H	/	2	2.19227	2.01062e-05	3.89036	2.5666	4.56959	5.9198	5.25553	1.61362	2.55116	19.7536	13.2309	13.9688	12.3035	16.5909	11.5933
2507	281.248	18.0484	neg	Oleic acid	M-H	ΔtR=-0.915257, ΔMZ1=-0.00020	/	18.7356	2.18153e-05	0.5687	2033.74	1644.96	1445.7	1717.76	1984.6	1947.54	969.785	964.383	915.396	1067.5	995.354	1214.92
1242	213.072	0.689069	pos	L-Arginine	M+K	/	11	1.77137	2.2187e-05	3.49337	2.72435	1.61389	6.77768	2.34352	0.730206	2.94892	10.2063	10.0602	10.3467	8.01946	9.93671	11.302
2711	283.264	18.6197	neg	Stearic acid	M-H	ΔMZ1=0.00071	/	7.67165	2.56066e-05	0.553212	370.149	276.459	255.744	265.732	294.347	318.813	163.683	160.706	166.772	149.359	155.748	189.137
1354	413.212	6.81607	pos	/	/	/	/	2.08204	2.67317e-05	0.593105	27.991	24.252	23.879	21.6707	23.9176	27.1162	15.1394	17.0088	17.0645	12.8776	15.4162	10.7633
1215	399.228	7.48247	pos	Mitragynine	M+H	/	0	1.04656	2.70524e-05	0.149927	2.64131	2.3031	2.93646	2.71291	4.56013	2.37741	0.43978	0.417042	0.367703	0.505789	0.381683	0.516427
881	408.258	6.817	pos	Geranylgeranylcysteine	M+H	/	3	1.23547	3.11136e-05	0.622649	10.1546	8.42171	8.51308	8.19981	10.2006	10.2511	5.87073	6.55764	6.52881	5.09461	5.56872	5.08656
3541	139.04	3.43996	neg	Gentisyl alcohol	M-H	/	1	1.28771	3.13311e-05	4.93658	0.675388	1.30495	1.47657	0.804581	0.690772	0.71654	4.70778	3.97218	4.94594	4.85488	6.60948	2.8942
1655	684.253	0.944498	pos	/	/	/	/	1.31801	3.60508e-05	0.4682	6.33796	9.4989	7.54363	8.41287	6.09365	7.01963	3.88339	4.01279	3.95245	3.22604	2.9462	3.00442
1734	386.279	16.3073	pos	Istamycin C	M+H-H2O	/	5	1.39131	3.8749e-05	0.707225	15.337	16.0783	16.0237	13.8627	12.5774	13.9154	11.3238	10.2954	10.1234	9.66202	10.2413	10.4444
546	195.064	7.73255	pos	ferulic acid	M+H	/	6	1.13561	5.39695e-05	2.3471	1.83905	1.74124	2.90296	2.69458	1.76789	2.36446	5.15022	5.53246	4.55373	4.81111	4.23816	6.95463
2818	309.28	18.7739	neg	trans-11-Eicosenoic acid	M-H	ΔtR=-8.37025, ΔMZ1=0.00086	/	3.74546	5.83863e-05	0.391723	51.9724	38.5434	38.8542	51.4721	68.1347	57.0909	18.8322	20.4491	16.7434	20.5039	20.261	23.1044
3622	183.066	2.78174	neg	cis-3-(1-Carboxy-ethyl)-3,5-cyclo-hexadiene-1,2-diol	M-H	/	2	1.25644	6.03678e-05	9.48785	0.244037	0.555474	0.894282	0.280971	0.308245	0.232861	3.66507	3.39874	4.31561	4.18724	6.11603	2.18751
1611	387.102	1.98975	pos	Leonuridine	M+K	/	7	1.94853	6.29208e-05	3.61971	2.6829	2.93656	5.06701	5.19584	2.24551	2.43084	14.752	12.4864	8.77973	16.0484	8.72564	13.6242
285	188.07	2.48666	pos	Indoleacrylic acid	M+H	/	5	10.5608	7.06976e-05	36.1151	2.44575	2.01909	26.2808	2.23819	1.03	8.86518	200.334	194.624	274.709	312.418	411.02	155.472
2156	146.101	0.843887	pos	(±)-2-Butylthiazolidine	M+H	/	4	1.70134	7.13769e-05	2.62982	3.2738	3.9583	7.15243	4.08144	1.76424	3.78606	9.21064	9.29845	11.2327	13.5148	10.8522	9.04963
322	177.054	7.73122	pos	/	/	/	/	2.98376	8.16383e-05	2.74	9.65336	8.89244	13.9699	14.8749	10.1542	14.0154	31.2111	35.0643	26.8925	31.0231	25.4889	46.3948
129	133.064	1.98611	pos	/	/	/	/	1.76493	8.40829e-05	1.42689	16.2241	15.8012	20.1306	17.8143	16.8327	17.7195	26.8906	27.776	22.0628	23.7669	22.4516	26.1941
3523	183.066	3.45564	neg	3-Methoxy-4-hydroxyphenylethylene glycol	M-H	/	1	1.96928	8.62662e-05	6.38098	1.15013	1.97331	2.851	0.895069	1.64814	1.23024	9.86867	8.93476	11.6816	11.2892	15.2059	5.22098
136	205.096	2.48608	pos	L-Tryptophan	M+H	ΔtR=-1.21298, ΔMZ1=0.00014	/	8.3692	9.23644e-05	38.1033	1.43508	1.21455	15.6877	1.30074	0.570531	5.35097	125.145	119.871	177.949	196.354	260.494	94.0904
534	144.08	2.48608	pos	3-Methylisoquinoline	M+H	ΔtR=9.82032, ΔMZ1=0.00003	/	3.9374	9.40529e-05	28.1779	0.697964	0.866569	3.61376	0.775643	0.480394	1.29149	27.5734	26.2436	39.4053	44.6712	57.906	21.8977
345	132.08	2.49258	pos	3-Methylindole	M+H	/	3	2.0125	9.44467e-05	16.5336	0.34615	0.492371	1.46248	0.347723	0.308236	0.568141	7.44382	7.26386	10.2652	12.0243	15.353	5.93246
794	81.0665	1.99892	pos	/	/	/	/	1.08859	0.000102285	1.50006	5.12597	4.78008	7.04932	5.92637	5.45891	5.82104	9.03681	9.60399	7.5474	8.27052	7.7851	9.00073
1956	160.075	2.53521	pos	Tyramine	M+Na	/	6	1.45333	0.000104572	26.2999	0.119182	0.13188	0.542137	0.0922648	0.052947	0.191202	3.64832	3.72109	5.3975	6.16182	7.88176	2.89816
44	473.262	19.1724	pos	/	/	/	/	1.08141	0.000107129	5.61904	0.461883	0.41739	0.696317	0.735278	0.692006	0.666352	2.25846	3.14857	3.95776	4.57821	2.08152	4.59302
1570	453.207	7.84658	pos	8-Butanoylneosolaniol	M+H	/	11	1.12292	0.000111452	0.135508	3.36141	1.99055	1.95192	3.34738	4.45665	4.5246	0.355778	0.454135	0.452912	0.494408	0.522724	0.380407
150	146.059	2.4881	pos	4-Hydroxyquinoline	M+H	ΔMZ1=-0.00201	/	3.29418	0.00011406	24.3113	0.559215	0.798967	2.82639	0.634186	0.403469	1.10596	19.7325	18.7756	26.9731	31.1025	41.8614	15.4017
932	131.048	1.28122	pos	/	/	/	/	2.34146	0.000115099	4.29583	3.04836	5.3121	6.47689	2.74424	2.91124	2.03857	16.2924	17.042	16.6437	23.3597	14.5691	8.88415
247	151.074	7.73025	pos	3,4-Dimethylbenzoic acid	M+H	ΔMZ1=-0.00014	/	1.80771	0.000121457	2.14909	5.59432	4.37722	7.16591	8.03262	6.993	7.61966	13.8689	15.2132	12.4636	13.255	11.4627	19.2333
1525	205.067	0.743931	pos	3-o-Ethyl-L-ascorbic acid	M+H	/	15	1.04026	0.000131464	0.179885	4.24773	1.83001	2.47033	2.4272	4.09674	3.05113	0.757586	0.560923	0.408578	0.328817	0.246538	0.95764
1461	490.33	15.8168	pos	Gymnodimine	M+H-H2O	/	4	2.07584	0.000136355	0.380622	16.972	14.4246	10.0153	15.4997	20.512	16.6771	5.18597	6.54984	3.83138	7.87416	8.45765	3.9178
513	123.08	1.98783	pos	/	/	/	/	2.75055	0.000148876	1.4503	36.8539	35.0438	48.5679	42.0005	39.3431	41.9879	63.8319	65.9801	51.7925	56.5639	53.2144	62.1969
1472	613.478	23.7185	pos	DG(18:3(9Z,12Z,15Z)/18:3(9Z,12Z,15Z)/0:0)	M+H	/	6	1.50033	0.000160621	0.469692	12.5542	11.2546	9.61399	10.9854	6.94273	8.48091	4.43093	5.73389	5.66685	4.09809	4.54425	3.62855
228	169.085	7.73687	pos	Guanine	M+NH4	/	12	1.71831	0.000163608	2.00148	5.94149	4.86743	8.07981	8.37326	6.39755	7.80168	13.7769	14.7512	12.1535	12.782	11.1583	18.3618
679	151.074	1.98783	pos	hydrocinnamic acid	M+H	/	6	3.73677	0.000166456	1.43259	71.108	68.7276	93.5217	80.6359	74.8437	79.946	121.768	125.461	99.5742	107.009	100.558	117.205
815	169.085	1.991	pos	4-Ipomeanol	M+H	/	5	2.43751	0.000179463	1.48033	27.438	26.5063	34.9077	31.0692	29.6449	31.2523	49.2654	51.2648	38.4541	42.4061	39.2665	47.0145
13	409.271	15.0139	pos	Apo-10'-violaxanthal	M+H	/	6	1.85156	0.000205822	0.552174	18.7676	18.365	11.6811	15.7207	19.891	18.2648	8.35888	10.6327	9.02647	8.55879	8.38173	11.7443
93	158.08	1.91352	pos	2-Ethyl-2-methyl-3-hydroxysuccinimide	M+H	/	6	1.96374	0.000207193	7.8664	0.68499	2.07247	2.47314	1.34564	0.666604	0.611225	12.9457	11.7835	10.6928	14.2681	8.38349	3.70953
188	123.08	7.73721	pos	2-Phenylethanol	M+H	/	6	1.14068	0.00020895	1.87719	3.00063	2.50952	3.90517	4.14486	3.56856	3.84232	6.59365	6.90395	5.73282	6.17607	5.31273	8.64744
2599	449.267	18.1497	neg	Celastrol	M-H	/	6	4.42526	0.000212364	5.90526	5.67517	8.27223	11.5392	11.6895	10.7173	9.86328	33.6884	44.7393	75.7901	37.962	79.4823	69.4059
142	119.07	2.87646	pos	β-hydroxypentanoate	M+H	/	1	1.05671	0.000225134	2.10664	2.05972	2.9417	3.35913	1.95176	1.41266	1.80103	4.40986	4.20728	5.19601	5.37648	5.69632	3.60848
2631	415.234	10.9631	neg	Forasartan	M-H	/	5	2.50443	0.00022572	0.107186	14.9089	13.7987	14.1395	14.6054	29.2539	11.8146	1.37689	1.38402	1.48973	1.43093	2.13821	2.74027
2129	89.0381	2.48608	pos	Benzaldehyde	M+H-H2O	/	11	2.33233	0.000226502	11.8431	0.51341	1.13876	2.389	1.02165	0.687864	1.10184	10.0828	9.66064	14.7596	16.7201	22.0958	7.83612
2670	355.103	6.49205	neg	Gentiopicrin	M-H	/	1	1.08293	0.000230685	6.37077	0.302328	0.293087	0.441451	1.31319	0.662113	0.201136	1.90965	5.27874	4.16212	2.95222	3.50603	2.66246
3152	133.014	0.627426	neg	Dl-Malic acid	M-H	ΔMZ1=-0.00131	/	5.87442	0.000237441	2.67005	42.7941	60.5841	77.5468	43.8751	27.4537	33.1755	178.51	120.177	129.999	87.7162	129.962	115.748
492	407.254	16.2778	pos	Nandrolone phenpropionate	M+H	/	10	1.95359	0.000244875	0.757333	40.9883	40.9553	32.3856	37.5332	33.7104	36.9759	27.2189	28.9252	25.11	28.0782	29.3416	29.8694
178	452.315	15.3683	pos	Imperialine	M+Na	/	3	7.22403	0.000251367	0.534261	288.13	222.984	173.923	247.402	307.607	256.496	117.967	166.446	125.402	122.65	119.464	147.615
2663	253.217	17.1688	neg	Palmitoleic acid	M-H	ΔtR=-0.0544767, ΔMZ1=-0.00146	/	3.47746	0.000260218	3.22872	11.2694	6.21625	6.8472	13.7071	18.3579	18.631	40.3801	41.2886	32.6634	26.4331	41.9888	59.4931
18	157.09	16.3057	pos	5(S),6(R)-7-trihydroxymethyl Heptanoate	M+H-2H2O	/	18	1.09211	0.000277521	0.683668	9.12965	8.06671	6.42535	8.62623	9.35368	8.72953	5.45857	5.97509	5.01447	5.58355	5.74741	6.63073
3577	514.318	17.4656	neg	/	/	/	/	2.30801	0.000296259	0.434172	29.7579	21.791	13.5423	19.7015	22.9649	20.0152	7.87964	11.7417	9.2827	8.95597	8.03323	9.58214
211	470.323	15.0081	pos	N-stearoyl tyrosine	M+Na	/	1	8.25173	0.000300632	0.542416	379.563	284.919	231.057	329.87	405.311	358.737	160.469	221.019	169.553	167.092	163.673	197.307
662	797.51	23.7201	pos	Oligomycin C	M+Na	/	8	1.34655	0.000304187	0.510094	10.1456	10.1931	9.20399	8.61823	5.72738	7.27119	4.19127	5.25617	5.22543	3.83951	4.12438	3.4594
775	373.22	6.81607	pos	Blumenol C glucoside	M+H	/	5	1.15814	0.000318712	0.594366	8.54901	6.4842	6.25755	6.67861	9.27421	8.72379	4.4646	5.16451	5.10226	3.85959	4.42449	4.30597
1182	76.0177	2.4868	pos	/	/	/	/	1.17344	0.00032109	13.6637	0.160798	0.259345	0.513305	0.208386	0.145059	0.208175	2.47433	2.41542	3.7207	4.20667	5.73093	1.88004
3376	191.019	0.599355	neg	Isocitric acid	M-H	ΔtR=0.228157, ΔMZ1=0.00287	/	4.68821	0.00033134	1.85088	55.0942	67.2074	77.8514	69.2325	36.67	45.3236	116.935	109.652	121.094	114.537	112.882	75.2604
1370	792.559	23.7217	pos	PE(18:0/22:6(4Z,7Z,10Z,13Z,16Z,19Z))	M+H	/	6	1.18971	0.000337594	0.524165	8.25614	8.23562	7.19407	7.44776	4.69729	5.93211	3.48615	4.43364	4.28304	3.23701	3.59772	2.85313
3306	203.083	4.18688	neg	L-Tryptophan	M-H	ΔtR=-0.129243, ΔMZ1=-0.00039	/	3.64158	0.000343559	67.5266	0.121355	0.14047	1.7602	0.125919	0.061816	0.542686	21.7768	20.965	37.6327	53.5078	36.0641	15.9169
2469	407.257	15.0015	pos	1-heptadecanoyl-sn-glycerol 3-phosphate	M+H-H2O	/	0	1.18217	0.000350608	0.44349	7.48618	6.1146	3.8081	5.86112	6.47218	4.50789	2.17539	3.72198	2.21026	2.29411	2.19776	2.59005
2303	434.304	15.3696	pos	Cyclopamine	M+Na	/	1	3.14392	0.000352523	0.609744	60.9383	48.929	48.7053	51.1389	66.1511	73.0073	33.3304	35.1999	35.0074	34.9318	33.5603	40.6916
3547	158.061	4.31449	neg	/	/	/	/	1.09737	0.000352657	28.7789	0.111181	0.112661	0.227952	0.0465695	0.0273859	0.0687662	2.00439	1.81216	3.25375	4.55065	4.01454	1.47401
778	70.0551	0.728011	pos	/	/	/	/	1.41652	0.000360774	2.76873	2.61486	2.60859	4.20421	1.91404	1.14269	3.55949	9.20512	6.00105	9.75667	5.43778	8.26469	5.75585
115	313.272	17.4335	pos	Ricinoleic Acid methyl ester	M+H	/	6	1.12831	0.000370776	0.196854	2.62863	5.59363	4.89987	3.64467	3.27914	1.99993	0.590652	1.02329	0.431166	0.879579	0.748324	0.666803
2986	115.005	0.627528	neg	Maleic acid	M-H	ΔMZ1=-0.00161	/	1.91664	0.000379405	2.74186	5.15444	6.53	7.56414	4.0136	2.82958	3.41334	19.5917	12.6158	13.2652	8.49809	13.7214	13.2067
158	391.261	15.3679	pos	Palmitoyl 3-carbacyclic Phosphatidic Acid	M+H	/	0	2.25237	0.00038476	0.53051	28.3783	21.3803	16.6028	23.3598	30.3339	24.7592	11.5298	16.2717	11.9762	11.7979	11.2613	13.9886
3151	468.311	17.4805	neg	N-(2-phenoxy-ethyl) arachidonoyl amine	M+FA-H	/	2	9.8273	0.000398704	0.532153	623.542	497.846	323.357	435.25	480.348	450.407	215.107	306.003	255.542	240.224	217.511	261.361
273	113.001	0.836842	pos	Hydroxymethylphosphonate	M+H	/	10	2.99166	0.000403483	0.361595	35.8954	44.1231	36.0205	23.0932	21.6237	27.3224	16.2942	14.7207	10.1763	8.26075	7.69489	10.8614
1091	127.11	16.2794	pos	Caprylic acid	M+H-H2O	/	18	1.13313	0.000404925	0.663475	9.26875	7.94862	6.35027	8.87438	9.87075	8.88764	5.30607	5.84627	4.91019	5.4571	6.01326	6.4373
77	95.0848	1.98783	pos	4-methyl-hexanoic acid	M+H-2H2O	/	18	2.00141	0.000406639	1.62187	14.3075	14.0715	18.7589	16.4747	15.6251	16.3896	25.237	26.6015	33.9313	22.6577	21.6638	25.0033
3143	135.045	1.61941	neg	Phenylacetic acid	M-H	/	0	1.56616	0.000439874	2.64202	2.8645	3.77513	6.30199	3.17675	1.92504	2.7043	12.5364	8.5325	10.6379	7.99939	9.07867	6.03107
3445	506.328	18.0675	neg	LysoPE(0:0/20:1(11Z))	M-H	/	5	2.47141	0.000449454	0.534448	35.2335	30.4924	19.5171	30.7803	32.9201	34.2234	13.3839	15.6508	12.7041	23.084	16.8313	16.239
3556	199.061	1.61876	neg	Triacetin	M-H2O-H	/	1	4.40933	0.000472543	2.25048	28.2352	30.6826	69.8974	34.4433	21.2494	31.9971	101.233	87.7778	81.385	71.878	82.5552	62.4124
1396	314.172	1.16939	pos	/	/	/	/	1.3221	0.000530317	11.0222	0.348952	1.16997	0.322361	0.28479	0.260058	0.1557	5.04793	5.59909	3.63954	4.16552	7.82499	1.73947
3438	169.051	1.6192	neg	DL-3,4-Dihydroxyphenyl glycol	M-H	/	0	3.22695	0.000553228	2.38726	13.9603	16.4474	33.4232	16.6361	10.3062	14.6479	56.3096	44.7572	41.9732	35.8265	42.6318	30.1696
3650	424.109	0.833918	neg	Zidovudine glucuronide	M-H2O-H	/	3	1.25787	0.000561538	2.76576	1.37005	1.13893	2.8162	3.90288	1.41495	1.98919	6.24998	5.74283	6.5232	6.28329	7.19702	2.9413
3303	563.503	18.0411	neg	trans-Vaccenic acid	2M-H	ΔMZ1=0.00009	/	1.82681	0.000570719	0.31113	14.2248	7.49302	5.81717	10.4548	14.4744	12.9419	3.05468	3.04862	2.38496	3.94002	3.2704	4.65113
559	109.1	16.2822	pos	/	/	/	/	2.13055	0.000571082	0.683404	34.5096	29.9482	24.1114	33.6966	36.7512	33.7443	20.3431	22.6831	18.868	21.489	23.0916	25.259
2515	265.148	16.005	neg	Xanthoxic acid	M-H	/	12	1.11499	0.000592555	2.59521	1.6073	2.23625	1.52939	2.18431	2.58443	1.78703	5.29982	6.1561	3.58326	3.29093	7.28602	5.3414
625	211.147	16.2967	pos	/	/	/	/	1.07642	0.00061088	0.674809	8.78354	7.42119	6.11184	8.27231	9.11574	8.26041	4.77841	5.52762	4.5091	5.36397	5.68376	6.50436
3426	723.235	1.63716	neg	Hexacarboxylporphyrin III	M-H2O-H	/	6	3.90504	0.000611834	3.32006	10.4485	5.07905	40.7096	16.2921	8.43482	14.6025	68.2255	65.0915	45.8849	46.4105	58.1497	33.5242
1850	527.159	0.749144	pos	Maltotriose	M+Na	ΔtR=0.60204, ΔMZ1=0.00321	/	1.25691	0.000612478	0.339504	5.67368	4.79611	4.84699	3.98014	7.2333	8.46705	2.94648	2.62841	2.40606	0.97229	0.767958	2.16053
3432	110.976	19.2586	neg	/	/	/	/	2.27517	0.000619504	1.47227	19.3374	29.9758	31.4443	25.2815	19.2292	22.8459	37.507	35.1366	39.6692	38.3963	34.5356	32.8194
467	312.194	15.3683	pos	Spiradine A	M+H	/	4	1.06726	0.000628613	0.535817	6.46794	4.88092	3.60765	5.36966	6.91617	5.70978	2.53898	3.7836	2.72452	2.65847	2.68214	3.26859
2386	111.055	0.888654	pos	N-Acetylimidazole	M+H	/	4	1.18568	0.00064515	3.54993	1.10083	1.15779	3.0617	0.782412	0.448798	1.13132	3.64494	3.5047	6.6809	4.7656	5.4959	3.18152
1166	139.05	14.9473	pos	/	/	/	/	1.80443	0.000645763	0.465765	14.2453	9.49113	17.6494	13.6064	17.2535	17.5611	9.90973	9.39322	7.09029	4.92321	3.74321	6.76917
3252	123.045	1.61832	neg	p-Methylolphenol	M-H	/	2	1.53859	0.000654605	2.41971	3.21571	3.38418	7.57496	3.6937	2.38019	3.41497	13.1116	10.1109	9.47567	8.10054	9.69694	6.76359
430	251.147	14.9798	pos	(R)-5-Deoxyindenestrol	/	/	16	1.25719	0.000655747	0.561391	9.30348	7.05718	5.40908	8.05721	10.0571	8.49934	4.00333	5.62589	4.22342	4.20052	4.10231	5.0065
392	251.146	15.374	pos	(R)-4'-Deoxyindenestrol	M+H	/	10	1.26227	0.000662231	0.559568	9.31596	7.11445	5.41026	8.05782	10.1408	8.51794	3.99805	5.62469	4.22157	4.19916	4.10099	5.02662
1231	149.059	1.26179	pos	Cinnamic acid	M+H	ΔMZ1=-0.00123	/	2.14895	0.000663661	3.28689	3.96565	6.51976	7.83007	3.67786	3.60021	2.69743	15.6586	15.8774	15.0901	24.4259	12.8174	9.11987
502	211.168	6.80791	pos	3E,5E-tridecadienoic acid	M+H	/	5	1.97982	0.000673747	0.577027	23.6605	17.4599	16.8797	18.8214	27.3296	25.2345	12.1559	14.0386	13.8029	10.5017	12.4537	11.7062
3597	60.9933	1.61733	neg	Carbonic acid	M-H	/	2	3.36274	0.000682928	1.84538	24.8441	32.9752	50.9238	28.3278	18.2968	26.122	64.9819	57.0783	59.1286	50.216	56.7208	46.791
3457	467.303	17.6344	neg	Docosahexaenoyl Serotonin	M-H2O-H	/	5	2.27296	0.00068441	0.425998	28.9785	20.1581	11.4616	19.6334	23.2842	19.5428	7.04277	11.86	8.88898	8.21293	7.46431	8.95371
1819	109.092	6.79577	pos	/	/	/	/	1.31163	0.000727584	0.602939	10.4554	8.77505	8.27845	8.51097	13.4422	10.9613	5.70022	6.7116	6.56441	5.45054	6.1305	5.87435
1395	268.103	1.02021	pos	2'-Deoxyguanosine	M+H	ΔtR=3.16224, ΔMZ1=-0.00075	/	2.6307	0.000731377	0.213608	26.3509	32.4838	10.9863	15.0569	20.576	15.5953	6.35645	4.6365	2.781	4.13476	3.51709	4.4313
3351	151.04	1.61675	neg	2-Hydroxyphenylacetic acid	M-H	ΔMZ1=-0.00176	/	2.77773	0.000733959	2.37241	10.613	13.4608	24.5465	12.1741	7.72911	10.8747	43.6043	33.0876	31.3226	26.451	31.6066	22.2931
966	220.116	1.85291	pos	D-Pantothenic acid	M+H	ΔtR=0.88845, ΔMZ1=-0.00194	/	2.68282	0.000744858	1.95427	14.5312	18.6242	26.0406	27.0647	9.89916	12.3597	42.8061	36.212	31.1059	39.9972	30.6656	31.2901
3091	121.03	1.62289	neg	Benzoic acid	M-H	ΔtR=-19.0231, ΔMZ1=-0.00105	/	1.27211	0.000745062	2.19804	2.62664	2.90919	5.98495	2.95937	1.85444	2.66951	9.01615	7.55597	6.90217	6.06013	7.06113	5.17612
882	244.098	0.866179	pos	dexpanthenol	M+K	/	15	1.36098	0.000749807	0.390455	8.8232	8.39774	8.18113	6.56359	7.09822	3.42642	4.22769	3.5996	2.49798	2.19753	1.48578	2.582
517	251.163	8.93587	pos	Ngaione (-)	M+H	/	5	1.82422	0.00075216	0.393912	12.1957	12.3192	8.97054	13.7806	19.524	10.3578	4.49976	6.40804	2.25477	6.55428	5.62533	5.04723
3480	181.052	1.63464	neg	Homovanillic acid	M-H	ΔMZ1=0.00161	/	3.01872	0.000754766	2.71608	8.85709	12.8436	24.4015	11.7127	7.30274	10.5107	49.5525	35.7307	35.1537	28.1366	35.0268	21.8125
2576	293.175	17.1434	neg	Gingerol	M-H	ΔMZ1=0.00030	1	1.14073	0.000761947	2.60911	1.55813	2.14827	1.31143	2.33667	2.13483	2.47494	4.73636	4.66701	5.35626	2.6894	7.0502	6.7169
2420	411.286	17.0585	pos	5,8-Epoxy-5,8-dihydro-10'-apo-b,y-carotene-3,10'-diol	M+H	/	7	1.20993	0.000790552	0.810711	20.0523	18.8539	18.5959	18.9057	19.0569	17.7203	16.6971	17.6857	13.6583	15.7098	14.4069	13.6026
3401	137.025	1.61946	neg	Salicylic acid	M-H	/	1	2.18012	0.000799779	2.2971	6.91553	8.74239	15.9014	7.94917	5.01419	7.18464	27.3064	20.8587	19.6049	16.7204	19.8577	14.4287
2908	158.061	9.45638	neg	Indoleacetaldehyde	M-H	/	0	1.06882	0.000801966	34.5857	0.107684	0.128305	0.150654	0.044655	0.0301908	0.0474892	5.75849	2.04138	2.58931	2.18613	3.24132	1.78674
386	163.045	5.31037	pos	1,4-Methylimidazoleacetic acid	M+Na	/	15	1.66929	0.000813733	3.25572	1.61658	4.40386	3.76322	2.1818	4.86908	2.2233	7.74358	10.1427	9.41586	7.15704	10.7614	16.8264
2638	307.263	18.3401	neg	Cis-11,14-Eicosadienoic acid	M-H	ΔMZ1=-0.00250	/	2.84601	0.000836908	0.425848	26.7572	24.5063	25.8863	38.6448	49.8106	32.7588	14.308	14.6434	11.2247	13.8484	14.4631	15.9852
2675	295.225	17.0132	neg	Dimorphecolic acid	M-H	/	9	1.01734	0.000852921	0.325321	3.2998	5.06606	2.48222	3.88489	5.38087	2.34062	1.1664	1.3052	0.702444	1.57766	1.46709	1.08611
355	177.054	4.36672	pos	/	/	/	/	1.23975	0.000879069	3.52235	1.04639	1.04779	1.16882	3.04738	1.79246	1.28065	3.00042	7.4326	5.52856	4.97255	4.12447	7.99331
718	543.129	0.73808	pos	Raffinose	M+K	/	5	1.99779	0.000897392	2.30742	6.32302	9.71878	10.4243	9.04447	3.5364	4.2348	21.8568	17.7763	16.0318	18.5004	9.78273	15.921
2503	254.674	16.0893	pos	/	/	/	/	1.02553	0.000897694	0.618925	5.85868	7.55927	6.51862	5.95502	7.8798	7.86019	3.39377	4.27546	3.03765	4.44632	4.68455	5.92909
191	233.153	8.95293	pos	alantolactone	M+H	/	4	1.65109	0.000911792	0.422038	10.684	10.0948	7.528	12.281	16.4088	9.24298	4.10856	5.58448	2.14368	5.99037	5.15916	4.96933
780	156.074	0.683809	pos	3-(1-Pyrazolyl)-L-alanine	M+H	ΔtR=-5.73803, ΔMZ1=-0.00254	/	1.81944	0.000919244	5.69987	0.843536	0.724281	5.28871	0.852701	0.511258	1.7555	5.77759	7.41213	14.3708	8.53344	13.8402	6.92769
1044	115.053	16.3238	pos	/	/	/	/	1.85482	0.000951783	0.706281	28.3003	25.2886	20.0464	26.892	30.0694	27.5694	17.1297	18.8132	15.7027	18.5914	19.273	22.1998
694	193.158	6.8071	pos	alpha-Ionone	M+H	/	4	2.2827	0.00100728	0.565792	30.9682	22.1056	21.2656	24.3611	36.2674	33.0471	15.328	17.7909	17.7987	13.2226	15.7952	15.1263
3245	97.0296	1.6192	neg	β-vinyl acrylic acid	M-H	/	1	1.99643	0.00110051	4.31843	0.115457	5.93275	10.1388	0.132092	0.0836394	0.117367	15.9083	12.0151	12.2892	10.1829	12.2785	8.66683
3661	199.061	0.838813	neg	Laurencione diacetate	M-H	/	0	2.75594	0.00110852	2.13215	12.6087	13.721	31.6865	14.2775	9.42443	14.0393	41.6902	38.9607	31.7089	31.0325	35.011	25.766
805	153.069	16.3433	pos	/	/	/	/	1.10685	0.00111568	0.676128	9.24714	8.10815	6.09627	8.76946	9.834	9.04193	5.28031	5.67265	4.92541	5.70671	5.94319	7.01984
1340	235.166	4.7251	pos	Macrophyllic acid A	M+H	/	13	1.24718	0.00113967	0.329556	3.82305	6.90082	8.09167	5.1669	5.29509	3.41801	2.0513	2.41584	0.760812	3.02987	1.55231	0.964893
2897	143.107	10.3728	neg	Caprylic acid	M-H	/	2	1.74069	0.00114109	0.394404	12.2676	10.9311	7.43804	13.0463	18.6675	9.16424	4.65728	4.22546	4.3348	5.37708	5.40964	4.20149
14	152.061	16.3722	pos	/	/	/	/	1.30807	0.00115911	0.664561	12.3215	11.0333	8.15566	11.5791	13.5799	12.2506	6.98294	7.48256	6.47398	7.57293	7.8472	9.44201
558	199.137	16.2864	pos	Undecanedioic acid	M+H	/	19	1.02509	0.00116162	0.679161	7.77372	6.85596	5.39148	7.93245	8.77591	7.71023	4.60331	5.13194	4.26262	4.91476	5.37318	5.89593
1408	369.278	16.2849	pos	didesmethyl tocotrienol	M+H	/	3	5.86615	0.00121485	0.683464	257.977	222.173	180.218	254.454	292.711	258.337	153.89	170.375	141.326	165.777	178.933	191.569
2640	482.291	17.6396	neg	PS(O-16:0/0:0)	M-H	/	4	1.11754	0.00123304	0.550882	8.13456	6.4158	3.8033	6.03357	7.29524	6.35889	2.94761	4.53865	3.60646	3.22433	3.12737	3.51188
390	165.069	16.4143	pos	S-(2-Aminoethyl)-L-cysteine	M+H	/	2	1.40916	0.00124105	0.663716	14.4144	12.8166	9.40606	13.2476	15.6582	14.1723	8.10384	8.77355	7.24832	8.88404	9.00565	10.8929
3182	381.261	17.6619	neg	/	/	/	/	1.90667	0.00127136	0.636389	30.297	24.8534	16.6496	23.5484	22.2743	23.677	12.3858	15.8069	15.0238	15.5642	13.6882	17.4525
2901	93.0347	1.61968	neg	Phenol	M-H	/	1	1.11369	0.0012816	2.14877	2.16783	2.30573	4.89203	2.35139	1.49946	2.136	7.31886	5.85011	5.4521	4.74428	5.60979	4.01369
846	175.147	6.80522	pos	2,5-Diisopropyl-3-methylphenol	M+H-H2O	/	11	1.69685	0.00128206	0.563802	17.1941	12.2058	11.5876	13.3234	20.3615	17.9829	8.22902	10.0196	9.8257	7.10883	8.77363	8.28246
22	337.271	17.7369	pos	2-hydroxy-nonadecanoic acid	M+Na	/	0	4.89686	0.00137932	2.79021	17.6481	16.5365	38.1689	52.9463	47.6249	35.1378	75.3955	100.02	100.328	149.073	55.8917	99.8297
97	168.064	1.60603	pos	3-Hydroxyphenylglycine	M+H	/	6	2.97312	0.00140147	1.98803	19.5911	16.7805	27.074	31.4858	14.5201	23.7702	41.1142	37.1619	59.3838	42.7971	31.0329	53.3591
581	150.059	1.0322	pos	D-Methionine	M+H	ΔtR=7.17447, ΔMZ1=0.00123	/	1.25345	0.00141998	2.5491	2.33152	3.22737	3.83141	1.67702	1.90186	1.39297	7.92844	5.27823	6.24619	6.94005	7.39578	2.82183
579	128.061	16.3264	pos	/	/	/	/	1.89649	0.00143942	0.714298	30.9044	27.3428	21.2808	29.0065	32.0004	30.019	18.4865	20.4373	17.2097	20.3018	20.9457	24.4452
3220	524.336	18.4221	neg	PC(O-16:1(1E)/0:0)	M+FA-H	/	0	1.5543	0.00152841	2.24386	4.77857	2.34723	2.10094	5.56948	4.86955	8.94979	9.69553	11.3709	9.48261	14.8729	10.3577	8.42962
1140	251.163	7.85025	pos	(+)-Armillarin	M+H	/	6	2.66949	0.00153033	0.153285	17.5378	9.98468	9.75488	18.5699	33.1328	26.923	2.35121	2.99906	2.92503	3.12296	3.12292	3.24497
332	148.061	0.799017	pos	O-Aceyl-L-Serine	M+H	ΔtR=1.25389, ΔMZ1=-0.00015	/	2.03938	0.00159173	2.77131	4.52207	6.90065	10.4724	5.21184	3.22626	4.55759	24.8438	18.1711	12.063	17.6998	10.2224	13.6931
1221	351.266	16.2849	pos	didesmethyl tocotrienol	M+H-H2O	/	6	1.7152	0.0016319	0.682609	22.4043	18.8198	15.0644	21.4926	25.2322	21.8742	13.0758	14.6411	11.9915	14.255	15.1079	16.1781
350	209.149	16.2998	pos	Undecanoic acid	M+Na	/	11	1.28516	0.00167434	0.655073	11.6059	9.8655	7.47312	11.2247	13.122	11.4924	6.54946	7.20927	5.78135	6.7742	7.65759	8.46614
2192	558.086	0.978514	pos	Lipoyl-AMP	M+Na	/	1	1.07323	0.00169954	0.339569	2.72152	5.99767	5.89975	3.53642	2.69494	3.32529	1.51098	1.58233	1.49804	1.15246	1.15179	1.31368
3387	154.062	0.796926	neg	L-Histidine	M-H	ΔtR=3.88426, ΔMZ1=-0.00160	/	1.21231	0.00179891	9.93841	0.164019	0.19563	1.35799	0.178382	0.096055	0.442536	1.80599	2.7505	6.37886	6.76706	3.6246	2.86922
3635	169.051	0.832859	neg	/	/	/	/	1.89233	0.0019054	2.03906	6.53212	7.85289	16.1163	7.23574	4.89395	7.09408	20.7691	19.9121	15.6051	15.2688	17.4524	12.385
1407	353.266	17.5757	pos	Ceriporic acid C	M+H	/	7	1.46636	0.00197308	0.709792	15.2836	13.401	16.0245	18.6041	20.3939	18.4244	12.1097	12.204	12.2556	9.74165	12.1067	14.0746
745	233.152	7.84858	pos	beta-Cyclocostunolide	M+H	/	5	2.04599	0.00204747	0.17291	10.5243	5.95257	5.77109	11.1235	20.1409	15.9699	1.42518	1.80853	1.72137	1.89081	1.87851	3.28982
612	510.354	16.4602	pos	Daphniphylline	M+H-H2O	/	7	5.86245	0.00213157	0.668212	247.173	220.932	170.611	234.036	282.444	247.248	140.219	160.574	129.812	150.405	147.489	208.631
3581	137.025	0.841668	neg	4-Hydroxybenzoic acid	M-H	ΔtR=-4.26274, ΔMZ1=-0.00211	/	1.28789	0.00215243	1.96558	3.27202	4.25686	7.70325	3.58321	2.46717	3.36556	10.1292	9.27494	7.43517	7.17353	8.3562	6.0788
1996	170.059	2.56014	pos	Phosphorylcholine	M+H	/	9	2.45545	0.00216776	48.0844	0.158628	0.234846	0.782956	0.198612	0.154737	0.311112	7.8074	8.39865	17.4674	18.1364	29.3088	7.39952
124	401.082	0.803908	pos	/	/	/	/	2.98872	0.00218712	3.4502	7.26255	7.42155	18.2165	15.6789	4.44411	4.92197	45.4424	42.8858	18.237	44.838	18.2322	30.2884
1073	413.216	7.84288	pos	Abscisic alcohol 11-glucoside	M+H	/	3	1.00712	0.0022001	0.184178	2.67332	1.50515	1.37183	2.78677	5.07118	3.73583	0.436186	0.583107	0.430122	0.588485	0.568919	0.550744
1476	141.069	16.3152	pos	1-Naphthylmethanol	M+H-H2O	/	8	1.65303	0.00220751	0.718401	23.7697	20.9104	16.2877	22.771	25.0087	23.0615	14.0365	16.2932	13.1881	15.7832	16.312	19.0788
3591	129.021	0.786711	neg	Citraconic acid	M-H	ΔtR=-3.72872, ΔMZ1=0.00073	/	1.09742	0.00228114	1.68932	3.1109	5.4944	5.67461	4.07808	2.28757	2.85653	6.94737	6.49869	7.0452	7.36502	6.75879	5.08738
2964	425.194	10.3311	neg	3-Hydroxylidocaine glucuronide	M-H	/	1	1.20353	0.00232071	0.553636	10.3342	7.02502	5.59256	6.30787	9.63875	8.26123	4.40448	4.93955	5.59325	4.76158	2.9571	3.45334
2752	429.211	7.50378	neg	Thymophthalein	M-H	/	9	3.66878	0.00245897	0.146345	32.393	19.4082	16.9072	33.2624	66.3109	51.5809	4.50365	4.97909	6.02169	5.97037	5.06361	5.6374
143	159.088	2.48519	pos	N,N-Dimethyl-1,4-phenylenediamine	M+Na	/	8	1.75614	0.00246016	2.77826	5.62955	8.52212	1.01006	4.1158	2.86691	4.07386	10.2561	9.27227	13.1672	14.2682	18.4722	7.40543
3261	377.146	6.13957	neg	Isouvaretin	M-H	/	16	1.12391	0.00248734	3.41198	0.895572	1.15089	1.90455	2.1578	1.14145	1.23247	6.56965	5.83939	2.07845	4.03909	7.20226	3.21405
2666	416.265	11.7441	neg	Sphingofungin E	M-H	/	0	1.37685	0.00249244	4.84351	0.762846	0.969429	0.991207	2.78472	1.2178	0.847902	5.16575	3.70384	3.72801	6.63916	11.4437	6.0038
2494	129.051	29.8644	pos	/	/	/	/	1.24336	0.00254501	1.64166	5.56664	7.49817	8.62336	5.17771	3.76496	5.01509	7.68501	8.05429	10.6615	10.5198	11.3637	10.234
2500	226.052	0.664934	pos	Glutamyl-Glycine	M+Na	/	16	1.5145	0.0026541	0.470617	11.3741	12.7954	11.8822	10.2863	9.51393	5.5898	7.82964	6.93619	3.65529	4.82873	2.30781	3.35787
3066	165.082	3.37759	neg	/	/	/	/	1.29671	0.00273924	1.87053	4.42312	2.46679	2.23242	4.59547	6.87306	6.15202	7.38295	6.96013	8.02616	8.42239	11.2214	8.01025
3328	163.04	1.62095	neg	trans-P-Coumaric acid	M-H	ΔtR=-9.59713, ΔMZ1=-0.00110	/	2.14708	0.00281334	2.61229	5.51375	8.81106	12.4998	6.24731	3.90606	5.30793	30.2123	18.1892	18.1083	14.2494	17.9992	11.7048
3444	367.261	17.7064	neg	didesmethyl tocotrienol	M-H	/	1	1.47528	0.00283055	0.647209	18.8618	15.2682	9.36787	15.7533	15.1127	14.2309	8.83863	9.41191	8.97084	11.4221	8.72598	9.96989
2906	447.251	17.6457	neg	Umbelliferyl Arachidonate	M-H	/	6	8.35989	0.00283229	2.11477	82.1526	98.1659	177.383	226.38	189.263	156.927	250.9	326.593	354.846	217.201	482.25	335.516
3554	151.04	0.833243	neg	(S)-(+)-Mandelic acid	M-H	ΔtR=-21.1381, ΔMZ1=0.00269	/	1.5893	0.00285043	1.93346	5.24408	6.95279	12.2247	5.56897	3.76697	5.3781	15.5997	14.934	11.4427	11.3295	13.0069	9.35408
809	325.111	0.860546	pos	D-Maltose	M+H-H2O	ΔtR=8.48689, ΔMZ1=-0.00076	/	1.32123	0.00289346	0.495791	7.26675	11.597	9.60665	7.03059	5.32791	6.19487	4.89254	4.7721	4.03042	3.3682	2.9069	3.34379
3502	687.498	22.3215	neg	DG(20:4(8Z,11Z,14Z,17Z)/22:6(4Z,7Z,10Z,13Z,16Z,19Z)/0:0)	M-H	/	2	1.12907	0.0029776	2.4267	1.70926	2.81723	3.68114	2.13196	1.1857	1.4828	6.60484	5.64063	7.25001	5.48301	3.9475	2.64074
610	492.343	16.4537	pos	LysoPE(20:0/0:0)	M+H-H2O	/	4	4.75627	0.00302597	0.664927	162.471	142.779	106.702	151.604	186.026	163.16	90.1806	103.481	84.7201	97.0142	95.8609	135.649
1050	365.103	0.749481	pos	Lactose	M+Na	ΔtR=1.22177, ΔMZ1=0.00172	/	1.65281	0.00303157	0.474599	11.558	11.2193	15.0682	11.1358	18.0349	15.4911	11.7889	8.50883	6.24321	3.35954	2.01939	7.23807
396	133.065	8.97708	pos	/	/	/	/	1.09282	0.00309329	0.521255	6.24133	4.58314	3.84377	6.50567	8.29608	5.32206	2.6598	3.44143	1.62261	3.5639	3.23575	3.61204
1907	286.138	1.37569	pos	Glycylprolylhydroxyproline	M+H	/	7	1.60919	0.00318051	16.2063	0.459695	0.867411	0.326571	0.340824	0.371185	0.139839	6.78175	8.20129	2.69452	11.8061	9.69067	1.43103
3113	173.103	0.872264	neg	D(-)-Arginine	M-H	ΔtR=9.17288, ΔMZ1=-0.00214	/	1.82096	0.00320397	2.25464	5.79576	5.63457	12.5498	5.04582	2.53291	9.99845	12.8814	14.1935	20.5664	20.8482	10.8238	14.3837
1863	500.209	5.318	pos	12-Hydroxyergometrine glucoronide	M+H-H2O	/	11	1.0102	0.0032261	8.40297	0.299138	0.11092	0.198473	0.510999	0.409643	0.539687	2.28617	2.71156	3.13591	1.58567	1.69687	5.96839
2378	393.276	17.0636	pos	3-Hydroxy-10'-apo-b,y-carotenal	M+H	/	6	1.35903	0.00333692	0.842591	32.2408	29.9935	30.1455	30.4416	30.4853	28.3742	28.119	29.2457	22.6419	26.3226	23.6496	23.1041
701	487.163	0.860546	pos	Mycothiol	M+H	/	7	1.04704	0.00336614	0.486768	4.39428	7.21046	6.16383	4.38789	3.17377	3.72001	2.83679	2.80075	2.53463	2.09207	1.91899	1.9575
66	133.066	7.73175	pos	Cinnamal	M+H	ΔMZ1=0.00114	/	1.0179	0.00340692	1.89867	2.54972	1.65646	2.52496	3.35874	3.38523	3.54391	4.72011	5.59248	4.56748	5.00922	4.20066	8.22355
2898	131.08	0.863809	neg	L-Ornithine	M-H	/	19	1.23507	0.00361451	2.33294	2.42216	3.29602	5.25236	1.81069	1.32145	4.07062	5.97118	6.32986	9.55791	9.79913	4.31648	6.42263
1722	265.016	0.631502	pos	3-(Phosphoacetylamido)-L-alanine	M+Na	/	11	1.47497	0.00379478	0.70008	19.416	18.8751	19.676	18.0065	13.8344	13.1087	13.1631	13.6761	12.6432	10.3239	9.5351	12.7085
2694	423.252	18.0008	neg	Stypoltrione	M-H	/	4	4.13755	0.00393795	0.453505	41.5106	56.5867	108.381	98.9087	86.796	61.9281	25.8468	35.6859	26.6869	35.6055	44.1642	37.9524
171	474.334	16.4529	pos	/	/	/	/	2.11629	0.00404928	0.664083	32.1287	28.3384	20.9384	30.1213	37.1503	32.4841	17.3332	20.3245	16.5777	19.265	19.2043	27.6014
588	282.278	19.1962	pos	Oleamide	M+H	ΔMZ1=-0.00057	/	2.46552	0.0040671	0.446177	26.4596	32.3571	17.5627	37.1252	40.8363	28.2819	27.426	12.2094	15.4489	11.6304	7.67526	7.09203
1808	241.154	1.1064	pos	Pirbuterol	M+H	/	4	1.24854	0.00415859	2.33772	2.37649	4.20594	4.08843	3.99344	1.267	1.09146	10.0116	7.39082	6.96908	6.40845	4.49607	4.51856
2842	524.335	17.8098	neg	/	/	/	/	3.28335	0.00434664	1.76412	36.7249	23.2001	20.3907	41.2965	36.4038	55.7794	54.8758	70.4696	52.5457	85.0531	61.6686	52.5487
3289	508.341	18.3241	neg	1-heptadecanoyl-sn-glycero-3-phosphocholine	M-H	/	0	6.24341	0.00437708	0.696008	355.554	371.738	223.862	278.113	302.401	285.518	191.658	208.467	188.13	214.331	195.251	266.939
112	120.08	1.5853	pos	Indoline	M+H	ΔMZ1=-0.00101	/	7.35944	0.0043963	7.30121	12.9968	40.0001	44.2075	11.4231	8.29101	17.5244	138.584	78.8812	322.051	139.44	220.809	81.83
3156	533.238	12.401	neg	Jamaicamide B	M+FA-H	/	8	1.42624	0.00454619	0.297466	6.40031	5.387	4.18792	4.93477	12.7662	7.32526	1.13954	2.341	0.974016	1.89539	3.29725	2.54934
2873	413.217	8.72273	neg	/	/	/	/	2.92197	0.00454894	0.393323	28.9655	53.6706	31.8499	32.8424	46.7056	18.9157	15.6532	20.4164	4.09568	17.5866	20.0733	5.93278
35	337.271	15.6625	pos	19-hydroxy-nonadecanoic acid	M+Na	/	0	2.52496	0.00463986	2.78499	9.38788	9.59852	10.1863	9.80112	10.5851	8.99491	16.1178	28.0651	25.4321	47.0096	14.8609	31.586
2601	445.118	5.95973	neg	Physcion 8-glucoside	M-H	/	8	1.11726	0.00476908	1.76231	3.08388	2.89361	2.86451	5.9889	3.71789	5.36102	5.65145	7.69168	6.59558	5.1938	7.56022	9.44378
2438	473.301	18.4691	pos	PA(P-20:0/0:0)	M+Na	/	2	1.2694	0.00496283	0.707379	14.1437	12.1265	10.6662	16.9472	15.5796	14.4445	11.2961	11.5305	7.07101	10.1012	9.29198	10.0638
3593	61.9885	0.705362	neg	/	/	/	/	1.22053	0.00496564	1.7049	3.46414	7.06748	6.42325	6.07507	2.64061	4.178	8.94418	7.10862	10.1042	9.31401	9.44407	5.97357
3408	180.065	1.15343	neg	L-Tyrosine	M-H	ΔtR=-4.69281, ΔMZ1=-0.00236	/	1.46552	0.00505726	6.85852	0.873074	2.02489	1.07928	0.675541	0.56187	0.62014	6.30863	2.51206	12.5739	9.61499	5.98212	3.0263
2325	494.222	1.19657	pos	/	/	/	/	1.09294	0.00510648	3.55352	0.326716	0.380899	3.82867	0.706923	0.331134	1.14007	4.33474	2.62291	3.2514	4.84162	6.18328	2.62586
117	166.085	1.59008	pos	L-Phenylalanine	M+H	ΔtR=0.789253, ΔMZ1=-0.00109	/	6.90392	0.00515566	7.65162	10.9375	33.4962	37.1122	9.64983	6.9694	14.6871	119.785	66.8736	285.916	120.832	201.241	68.8556
2812	91.0402	19.2583	neg	/	/	/	/	2.73971	0.00516142	1.34696	38.2562	57.7442	63.2319	54.2023	40.1333	45.457	70.1096	64.5253	72.4007	73.7904	65.1436	56.804
398	431.293	16.4545	pos	Ganodosterone	M+Na	/	1	1.07572	0.00520685	0.669344	8.45718	7.47723	5.46976	7.78816	9.82218	8.59522	4.61705	5.40764	4.40596	5.06292	4.99565	7.37809
251	325.094	5.30212	pos	Mahaleboside	M+H	/	7	1.27924	0.00542087	4.91399	0.576444	1.06207	0.448786	1.81667	1.94463	0.85181	2.89201	5.03553	4.87889	3.12378	5.9569	11.0387
233	223.99	0.624815	pos	/	/	/	/	1.47228	0.0055243	0.710595	19.0959	20.1559	19.7047	17.7353	13.1929	13.6721	13.609	13.3567	13.6612	10.4932	10.0572	12.4097
353	460.304	12.4067	pos	Deoxytubulosine	M+H	/	16	1.32375	0.00567375	2.54867	2.5886	0.810486	0.74843	3.29838	3.3454	6.23485	6.25699	7.67564	7.45511	8.48921	10.1772	3.33991
3201	383.259	17.7064	neg	Persicaxanthin	M-H	/	0	2.57704	0.00593618	0.748198	81.9015	77.9598	53.5055	71.4306	59.8767	64.5325	44.6508	49.7226	48.2266	59.7195	49.4993	54.3488
3588	163.043	0.817154	neg	Dl-P-Hydroxyphenyl lactic acid	M-H2O-H	ΔtR=-9.59078, ΔMZ1=0.00213	/	1.08555	0.00598421	1.76282	3.40054	4.14006	6.86386	3.28565	2.29787	2.99106	8.32034	8.15905	5.91613	5.78994	7.0629	5.25955
2618	199.168	15.4385	neg	Lauric acid	M-H	ΔtR=4.33805, ΔMZ1=-0.00286	/	1.162	0.00599725	0.765964	13.4776	13.6546	13.48	15.0746	19.4516	14.4306	12.2633	10.6076	11.4191	10.5649	12.682	11.0697
3381	146.051	0.667318	neg	L-Glutamic acid	M-H	ΔtR=-0.0424433, ΔMZ1=0.00245	/	1.46984	0.00628695	2.1677	2.37678	7.23869	7.67372	4.01058	1.54586	2.96781	9.67454	7.87975	12.3531	11.8454	8.33524	5.86774
1159	258.133	1.0304	pos	/	/	/	/	1.23638	0.00636184	0.472537	8.78739	8.40825	8.84311	6.8458	8.23939	3.83267	7.47442	3.45323	3.70268	2.43201	2.16644	2.01489
3043	385.272	17.7055	neg	Luffariellolide	M-H	/	6	1.62762	0.00637728	0.696321	26.0201	20.7636	13.5641	22.8795	22.5091	21.5748	13.1519	14.1378	13.8659	18.3747	13.5102	15.6089
2089	401.168	7.28421	pos	Albafuran A	M+Na	/	9	1.06079	0.00647454	23.6524	0.105588	0.123711	0.295011	0.0776628	0.125089	0.091753	7.44928	2.68198	3.01988	3.07325	2.16697	0.975531
509	103.052	1.58376	pos	Cycloserine	M+H	/	19	2.89132	0.00648688	6.31968	2.54658	6.67879	7.63807	2.85009	1.97449	3.40674	21.7125	12.7966	53.5934	22.015	35.6913	12.7821
623	366.173	1.99113	pos	Dihydrozeatin-O-glucoside	M+H-H2O	/	12	1.82551	0.00688659	1.21626	37.7481	36.3417	50.4414	41.6662	37.2124	40.9327	52.9734	53.3427	47.1678	47.7377	44.3245	51.6367
458	151.074	8.97665	pos	/	/	/	/	1.24276	0.00693312	0.546011	8.26155	6.07074	5.04379	8.86833	11.9	7.48953	3.83961	4.89523	2.57743	4.80273	4.37873	5.51491
3348	342.219	17.7073	neg	dibucaine	M-H	/	0	1.49116	0.007006	0.713167	25.2404	22.9071	14.777	21.2202	17.7705	19.2573	12.3761	13.4088	13.4339	17.6284	13.9403	15.6286
2256	442.292	14.2594	pos	N-(α-Linolenoyl) Tyrosine	M+H	/	7	1.10455	0.00722586	0.617589	8.24242	5.42492	4.40477	7.25126	9.19981	8.87342	3.63141	4.49335	4.29474	4.26812	5.08745	5.02622
2737	707.467	20.8855	neg	11β-Prostaglandin F2α	2M-H	ΔMZ1=-0.00727	/	2.40871	0.00732088	0.479277	14.832	22.6086	41.3894	29.9713	21.9123	25.9413	11.2065	15.6464	13.2143	16.3981	13.7761	4.83953
2771	497.167	9.96611	neg	Eucaglobulin	M-H	/	0	1.17081	0.00745821	1.72625	6.43493	2.31058	6.13532	2.20107	7.80469	4.73338	7.74786	7.13898	8.37317	10.6291	9.39345	7.849
1294	115.053	14.9531	pos	/	/	/	/	1.28102	0.00747257	0.787616	19.1043	14.7505	13.9368	17.6344	19.4974	19.7965	12.7673	14.1736	12.6274	13.4142	14.3545	15.1419
3277	435.222	10.3332	neg	Kanzonol I	M-H	/	9	1.48126	0.00761343	0.44431	12.2351	6.58985	5.18895	7.17569	14.92	10.5097	3.88826	4.58055	5.28594	4.91945	2.8604	3.62189
3485	132.032	0.66519	neg	Dl-Aspartic acid	M-H	ΔtR=3.29855, ΔMZ1=0.00042	/	1.01239	0.00817851	2.74081	0.655213	3.20964	2.45264	1.51195	0.241008	0.437513	3.27416	3.64757	4.74848	6.21737	3.1286	2.3025
1517	119.049	1.1515	pos	Benzofuran	M+H	/	4	1.95963	0.00819096	1.69039	13.6916	18.2399	18.3557	13.1412	9.12151	8.97401	31.194	27.5993	19.8413	24.0477	17.6433	17.4818
204	339.106	5.96634	pos	p-Coumaroyl quinic acid	M+H	/	4	2.01026	0.00833451	3.30077	1.99378	3.73171	4.09389	9.1933	5.32444	4.31863	8.07324	12.8854	13.8061	12.6752	16.3179	30.8283
2514	171.139	13.4751	neg	Capric acid	M-H	ΔtR=15.4921, ΔMZ1=-0.00114	/	1.73828	0.00833487	0.482099	13.4287	11.8794	9.47598	17.2003	24.3948	11.1844	6.34804	5.85605	5.40248	7.67035	9.23665	7.7008
2376	242.02	0.64622	pos	3-Mercaptolactate-cysteine disulfide	M+H	/	19	1.34226	0.00914561	0.449699	9.48955	11.8702	8.31257	6.74692	6.10486	3.00568	4.20559	3.53951	3.0424	4.50904	2.00965	3.16849
2864	277.217	18.8181	neg	α-Linolenic Acid	M-H	/	0	2.82123	0.00938877	0.819934	107.193	104.088	108.725	124.886	132.038	125.987	89.4289	92.5861	106.447	104.348	78.9478	104.587
2411	276.122	1.04224	pos	Gamma-Glutamylglutamine	M+H	/	11	1.36578	0.00945207	6.34015	0.353838	1.32292	1.96649	0.813144	0.362353	0.584246	12.595	4.48206	6.44476	3.49692	2.49258	4.74447
1968	219.031	0.716669	pos	Tyrosol 4-sulfate	M+H	/	6	1.05979	0.00946443	2.61683	1.69612	1.86238	1.97172	2.11595	1.5454	1.47498	7.76375	4.62936	3.45051	4.69892	1.35392	6.01611
853	454.292	16.0986	pos	Sambutoxin	M+H	/	2	1.24027	0.00951542	0.409546	7.09433	8.51365	9.49004	4.98163	3.34334	3.23333	2.40195	3.84956	1.59454	2.54154	2.48776	2.13709
3492	792.613	18.608	neg	PE(24:1(15Z)/P-18:1(9Z))	M-H2O-H	/	17	1.09353	0.0096406	0.262031	5.59455	1.8077	1.03205	3.10785	6.11674	4.61098	0.634348	0.879461	0.695341	0.960208	0.92173	1.74431
551	449.302	16.4618	pos	Stoloniferone A	M+Na	/	0	1.34716	0.00967589	0.681425	13.8207	12.0174	8.63443	12.8109	16.0453	14.1418	7.5797	9.12162	7.13081	8.13651	8.33122	12.4905

## Sheet: mt
ID	m/z	RT(min)	检测模式	英文名	加合离子类型	△Da	Δppm	VIP	p value(t test)	FC(M/T)	M1	M2	M3	M4	M5	M6	T1	T2	T3	T4	T5	T6
1188	357.299	19.4933	pos	Heneicosanedioic acid	M+H	/	3	1.36343	4.16785e-07	0.31986	0.625412	1.67339	1.14806	0.983118	0.810785	1.12806	3.12838	3.16391	3.19071	3.02411	3.84703	3.55716
3478	401.29	19.7471	neg	Sorbitan palmitate	M-H	/	2	1.2412	8.76312e-07	0.190814	0.289623	0.797443	0.4834	0.483788	0.470247	0.0766996	2.17813	1.96987	2.50224	2.85488	1.95298	2.17403
3197	253.217	18.966	neg	Gaidic acid	M-H	/	2	2.54175	2.77281e-06	0.290312	3.64643	4.08798	2.93157	4.90093	1.76215	1.43952	12.1836	10.9591	10.0354	10.7284	8.39194	12.3512
347	339.288	19.2389	pos	Glycidyl oleate	M+H	/	5	3.6506	6.98277e-06	0.264093	2.28729	6.58326	10.2914	6.26338	4.17385	5.77925	17.0902	21.456	23.1422	26.9859	19.0574	26.2302
448	340.291	19.2121	pos	N-hexadecanoyl-L-Homoserine lactone	M+H	/	19	1.67653	1.12016e-05	0.256651	0.484622	1.30567	2.10221	1.28837	0.834395	1.20313	3.4841	4.47134	4.84121	5.84317	3.94012	5.54535
777	60.0439	16.3995	pos	/	/	/	/	1.32277	1.14844e-05	1.19646	12.741	13.3205	12.7413	12.5881	13.5071	12.8674	11.6414	11.0296	10.5642	10.7104	10.0404	11.0102
2151	699.204	4.41301	pos	Isocaviunin 7-O-gentiobioside	M+H	/	12	1.04087	1.58012e-05	16.9901	2.18065	1.02374	1.36565	1.45314	1.03155	1.52795	0.0315768	0.0689024	0.0998544	0.0564766	0.118808	0.129538
1355	270.096	1.00436	pos	Malonylcarnitine	M+Na	/	5	1.64233	1.69838e-05	0.181796	0.393717	1.10531	0.62355	0.402596	1.26986	0.589375	5.71421	4.59534	3.84299	3.62131	3.17929	3.16404
596	360.148	0.905655	pos	Desmethylpirenzepine	M+Na	/	14	1.21099	2.68625e-05	2.90487	3.13748	2.15081	2.51104	3.34193	3.20525	2.81338	1.58826	1.01889	1.09223	0.670191	0.338415	1.19929
1416	187.095	2.65205	pos	cis-2-Carboxycyclohexyl-acetic acid	M+H	/	2	1.21022	5.16809e-05	0.356397	0.745415	0.992012	0.778846	0.962962	2.04773	0.457162	3.13378	2.59139	2.5964	2.99693	3.18198	2.29012
2670	355.103	6.49205	neg	Gentiopicrin	M-H	/	1	1.52801	0.000104609	0.0940383	0.175024	0.159361	0.274826	0.407785	0.862863	0.0452196	1.90965	5.27874	4.16212	2.95222	3.50603	2.66246
3196	341.305	19.1376	neg	MG(P-18:0e/0:0/0:0)	M-H	/	3	1.19212	0.000114035	5.80666	1.70972	2.08345	2.07368	1.78112	3.34686	1.69622	0.249673	0.290703	0.218514	0.146989	0.284472	0.995252
318	316.281	13.6282	pos	Dehydrophytosphingosine	M+H	/	12	1.33361	0.000127818	3.41439	3.70199	2.98146	3.95847	2.87759	3.71459	1.65612	0.584291	0.952366	0.674894	1.47646	0.949902	0.894618
2771	497.167	9.96611	neg	Eucaglobulin	M-H	/	0	2.03619	0.000140327	0.394111	4.43285	2.54033	4.4113	3.73987	4.7343	0.292841	7.74786	7.13898	8.37317	10.6291	9.39345	7.849
2967	259.169	18.2673	neg	6-Paradol	M-H2O-H	/	2	1.01601	0.000157749	0.430574	1.45868	0.92947	1.10887	1.37156	0.574699	0.469455	2.41128	2.85058	2.01853	2.22188	2.41903	1.8109
3400	391.132	3.44051	neg	Caryoptosidic acid	M-H	/	18	1.15468	0.000168806	0.185489	0.763426	0.432235	0.324593	0.338648	0.435897	0.0310605	2.13697	1.86727	2.1908	2.18139	3.13455	1.02809
3621	451.303	19.0146	neg	MG(0:0/22:4(7Z,10Z,13Z,16Z)/0:0)	M-H	/	6	1.51759	0.000185135	0.43119	3.2375	1.96616	2.5388	2.89763	2.19387	0.155917	4.77191	5.85414	4.18253	5.00176	5.14731	5.16797
1671	394.205	2.02245	pos	Tylophorine	M+H	/	9	1.04221	0.000217835	1.32943	5.22649	6.33516	5.66885	6.12066	5.13214	5.78944	4.55268	4.81122	4.27768	3.7416	3.97284	4.42396
3622	183.066	2.78174	neg	cis-3-(1-Carboxy-ethyl)-3,5-cyclo-hexadiene-1,2-diol	M-H	/	2	1.51281	0.000247268	0.255195	0.868321	1.00349	0.8121	0.882798	1.32869	1.19616	3.66507	3.39874	4.31561	4.18724	6.11603	2.18751
3523	183.066	3.45564	neg	3-Methoxy-4-hydroxyphenylethylene glycol	M-H	/	1	2.43655	0.000255904	0.26467	2.65767	3.01707	2.31486	2.73948	3.92069	1.81299	9.86867	8.93476	11.6816	11.2892	15.2059	5.22098
44	473.262	19.1724	pos	/	/	/	/	1.39203	0.00030639	0.25093	0.49809	0.833481	1.49681	0.917322	0.5673	0.860552	2.25846	3.14857	3.95776	4.57821	2.08152	4.59302
1734	386.279	16.3073	pos	Istamycin C	M+H-H2O	/	5	1.36146	0.00030662	1.23565	13.868	13.8693	11.3454	12.7128	12.5525	12.3741	11.3238	10.2954	10.1234	9.66202	10.2413	10.4444
2599	449.267	18.1497	neg	Celastrol	M-H	/	6	5.88582	0.000325134	0.170944	6.02821	9.38842	21.8068	12.9632	7.78885	0.328097	33.6884	44.7393	75.7901	37.962	79.4823	69.4059
433	470.157	5.71627	pos	Indol-3-ylacetyl-myo-inositol L-arabinoside	M+H	/	17	1.22951	0.000339939	0.210303	0.399783	0.477665	0.66695	0.360794	0.576922	0.739793	1.85917	3.34273	1.15088	3.55493	2.50356	2.90902
1493	195.064	4.38815	pos	Ferulic Acid /4-Hydroxy-3-Methoxycinnamic Acid	M+H	ΔtR=25.4954, ΔMZ1=-0.00006	/	1.08167	0.00041657	0.422028	1.02904	0.957227	1.0999	1.25732	1.57536	1.06085	1.82509	3.95048	2.83859	2.85833	2.23276	2.8332
581	150.059	1.0322	pos	D-Methionine	M+H	ΔtR=7.17447, ΔMZ1=0.00123	/	1.76477	0.000445078	0.340358	2.0809	3.04664	1.58492	2.06091	1.75647	1.93085	7.92844	5.27823	6.24619	6.94005	7.39578	2.82183
93	158.08	1.91352	pos	2-Ethyl-2-methyl-3-hydroxysuccinimide	M+H	/	6	2.59725	0.000482846	0.163462	0.560328	1.33818	1.66522	0.760659	5.02802	0.746765	12.9457	11.7835	10.6928	14.2681	8.38349	3.70953
2815	407.259	18.2909	neg	Apo-10'-violaxanthal	M-H	/	1	1.10185	0.000504438	0.479442	2.2802	1.38735	1.53469	1.9666	0.858822	0.569708	3.18293	3.58108	2.70607	2.85084	3.13019	2.4809
1213	122.059	1.59649	pos	p-Aminobenzaldehyde	M+H	/	4	1.00583	0.000520255	2.15155	3.37125	1.98013	2.52734	2.95934	2.77905	1.72962	1.04028	0.941664	1.65004	1.10721	1.06596	1.32771
1406	70.0646	1.91198	pos	4-Aminobutyraldehyde	M+H-H2O	/	15	1.14619	0.000549926	0.328203	0.70109	0.835133	0.86543	0.53897	1.45769	0.548014	2.91426	2.76631	2.8068	3.19288	2.30843	1.08227
932	131.048	1.28122	pos	/	/	/	/	2.86482	0.000568457	0.335189	9.52017	4.75995	3.86459	5.25848	6.81246	2.2277	16.2924	17.042	16.6437	23.3597	14.5691	8.88415
1144	82.5366	0.638834	pos	/	/	/	/	4.12779	0.000728159	1.32691	77.6989	98.9336	83.1675	98.0297	96.7896	87.9266	71.5149	74.589	75.6851	59.0694	60.1734	67.8482
3040	409.274	18.2873	neg	5,8-Epoxy-5,8-dihydro-10'-apo-b,y-carotene-3,10'-diol	M-H	/	1	3.27387	0.00075911	0.438596	17.9809	10.4773	12.9014	15.6109	6.51313	0.987923	26.063	29.3274	22.4513	23.8513	25.6966	19.606
3512	393.279	18.3037	neg	7,8-Dehydro-beta-micropteroxanthin	M-H	/	2	1.30384	0.000831613	0.412316	2.86015	1.49102	1.74733	2.14483	0.929169	0.139753	4.1129	4.84802	3.30028	3.68714	3.65175	2.98517
15	303.111	6.05359	pos	Diphenylphosphine Acid	M+H	/	9	1.13592	0.000907382	0.132728	0.117561	0.511196	0.235403	0.426832	0.191917	0.0700338	3.12801	1.36424	1.53762	2.82095	1.97412	0.875286
2987	387.113	0.766057	neg	Sucrose	M+FA-H	/	2	1.78342	0.000982837	3.07312	5.86919	3.76492	5.54714	5.67513	6.40148	9.8787	3.1197	1.86378	2.82095	0.636119	1.29545	2.34831
3179	425.27	18.2868	neg	Azafrin	M-H	/	0	4.44955	0.000998842	0.444922	33.8847	20.2226	24.536	30.5696	12.5159	1.33631	49.0297	55.4731	42.5885	44.2001	48.5417	36.7664
2977	395.258	18.2959	neg	1-Hexadecyl Lysophosphatidic Acid	M-H	/	2	1.02018	0.00101551	0.448912	1.86797	1.09999	1.24226	1.59084	0.687516	0.0853783	2.5999	2.96468	2.21669	2.38381	2.47011	2.00903
630	60.0439	14.9549	pos	/	/	/	/	1.14974	0.00102703	1.15435	12.8834	12.797	11.8154	12.1796	12.2174	14.0216	10.995	11.2108	11.1142	10.4522	10.4034	11.588
588	282.278	19.1962	pos	Oleamide	M+H	ΔMZ1=-0.00057	/	4.03439	0.00103831	2.58864	26.9293	43.7801	23.2247	32.4515	42.2295	42.3129	27.426	12.2094	15.4489	11.6304	7.67526	7.09203
809	325.111	0.860546	pos	D-Maltose	M+H-H2O	ΔtR=8.48689, ΔMZ1=-0.00076	/	1.2816	0.00108016	1.56189	5.01313	5.32247	5.63138	6.59904	6.89337	6.95449	4.89254	4.7721	4.03042	3.3682	2.9069	3.34379
924	365.234	15.1332	pos	Insignin A	M+H	/	4	1.34858	0.00108605	1.32794	8.87492	9.61772	8.78074	9.63333	10.6656	10.9675	6.92368	6.4699	9.10551	6.94121	6.99607	7.6467
1231	149.059	1.26179	pos	Cinnamic acid	M+H	ΔMZ1=-0.00123	/	2.70962	0.00114397	0.368457	6.1219	6.26874	4.87884	6.24057	7.86331	2.88921	15.6586	15.8774	15.0901	24.4259	12.8174	9.11987
1183	295.129	0.962797	pos	Glutamylphenylalanine	M+H	/	2	1.00621	0.00121903	0.31639	0.495982	0.83895	0.531047	0.559286	1.00763	0.297151	2.94337	2.20853	2.28862	1.75892	1.7024	0.887536
443	188.09	1.01182	pos	N-(3S-hydroxy-butanoyl)-homoserine lactone	M+H	/	6	1.05754	0.0013218	1.90636	3.81819	2.74642	2.47142	4.05308	3.35927	3.15698	2.03685	1.71813	1.40167	1.36194	1.0168	2.74881
500	104.106	0.752801	pos	Choline	M+H	ΔMZ1=-0.00199	/	3.62695	0.00135081	1.25957	76.9391	84.9854	80.9162	76.4139	96.4432	77.5689	73.1162	70.1882	64.5424	64.1277	58.3306	61.3104
2683	355.32	19.4093	neg	2-hydroxy behenic	M-H	/	3	3.36522	0.00139231	4.42687	10.2116	18.5356	21.2271	14.3087	33.3546	16.1724	3.21052	4.41091	3.06212	2.34226	4.78289	7.90021
97	168.064	1.60603	pos	3-Hydroxyphenylglycine	M+H	/	6	5.99697	0.0013954	2.13381	133.319	77.5519	89.4178	107.829	99.4218	57.5979	41.1142	37.1619	59.3838	42.7971	31.0329	53.3591
3066	165.082	3.37759	neg	/	/	/	/	1.71991	0.00139542	0.510614	7.55679	4.4195	3.36655	3.41917	4.05485	2.72571	7.38295	6.96013	8.02616	8.42239	11.2214	8.01025
499	140.07	1.22653	pos	Gabaculine	M+H	/	6	1.56948	0.00147229	0.729655	8.46073	7.78323	8.09492	11.0809	8.88364	9.52236	11.5953	12.2373	11.6857	15.0944	12.1639	10.9923
2681	577.262	10.8061	neg	Deserpidine	M-H	/	11	3.03991	0.00151175	0.258012	3.45377	3.69928	10.3458	6.39597	3.60778	0.209346	9.32392	27.1126	12.0961	17.8595	23.6046	17.4084
2833	421.235	17.3697	neg	PA(17:1(9Z)/0:0)	M-H	/	1	1.14054	0.00155174	0.28469	0.45492	0.604135	1.51466	1.31801	0.468045	0.0309951	1.92721	2.43383	2.38138	1.46034	3.57224	3.64796
1025	613.478	22.6553	pos	/	/	/	/	1.69129	0.00157598	2.02432	4.7641	5.32107	8.09911	9.83737	9.238	9.18787	3.64687	4.70658	3.72796	3.52109	4.13496	3.20734
2657	597.292	13.5324	neg	lokundjoside	M+FA-H	/	1	2.57116	0.00169992	0.135848	0.675026	6.01574	0.303698	1.31212	0.77609	0.00550074	7.18175	10.2213	4.68992	12.1914	19.1845	13.4304
1269	371.129	1.99113	pos	Perilloside E	M+H	/	5	1.80499	0.00179141	1.33208	15.2778	19.1878	16.3066	20.2952	18.8768	18.2423	16.0883	14.6124	13.9722	11.9093	11.1146	13.5195
2652	277.217	17.0491	neg	γ-Linolenic acid	M-H	ΔtR=1.42749, ΔMZ1=-0.00026	/	5.51389	0.00191862	0.439176	46.9308	37.3941	46.1033	35.5783	16.8227	6.20748	65.7495	60.004	78.9828	65.5413	57.3686	102.788
2755	405.212	8.78653	neg	Adunctin C	M-H	/	12	1.56388	0.00193795	0.493298	5.17807	3.49956	2.71474	4.22313	2.49075	0.343734	5.85756	6.41256	5.92374	7.00566	4.98003	7.22169
2936	414.25	11.0695	neg	/	/	/	/	1.04401	0.00201184	0.312939	0.963216	0.451607	0.851092	0.941924	0.992763	0	1.68309	1.4585	1.44279	2.83397	3.37367	2.63103
357	451.281	19.2178	pos	Celastrol	M+H	/	7	1.08412	0.00214676	0.393028	0.63789	1.02146	1.97108	1.17033	0.712035	1.05706	1.82495	2.48376	3.11891	3.86432	1.7983	3.6257
1396	314.172	1.16939	pos	/	/	/	/	1.55099	0.00226672	0.261439	0.887023	1.46746	1.87781	1.03024	0.956452	1.10564	5.04793	5.59909	3.63954	4.16552	7.82499	1.73947
1140	251.163	7.85025	pos	(+)-Armillarin	M+H	/	6	2.10528	0.00229028	3.03544	9.92429	4.55013	11.0304	5.52125	8.55774	14.3443	2.35121	2.99906	2.92503	3.12296	3.12292	3.24497
587	466.291	14.2895	pos	/	/	/	/	1.60721	0.0023176	1.59467	9.95038	8.46258	9.05758	7.96118	9.57946	11.7578	4.21018	3.88784	6.81273	5.77342	6.67805	8.23689
2378	393.276	17.0636	pos	3-Hydroxy-10'-apo-b,y-carotenal	M+H	/	6	2.19895	0.00246326	0.738492	22.4385	18.3861	19.634	19.1719	13.4672	19.9528	28.119	29.2457	22.6419	26.3226	23.6496	23.1041
2420	411.286	17.0585	pos	5,8-Epoxy-5,8-dihydro-10'-apo-b,y-carotene-3,10'-diol	M+H	/	7	1.70183	0.00249534	0.738095	13.5711	10.8391	11.7224	11.6049	8.15602	11.8344	16.6971	17.6857	13.6583	15.7098	14.4069	13.6026
3125	435.269	17.6957	neg	Simvastatin acid	M-H	/	13	1.07174	0.0025872	0.313694	0.759918	0.570582	0.906786	0.932013	0.90661	0.597968	1.44879	1.89955	2.5702	1.54243	3.70806	3.73044
118	133.098	1.14371	pos	L(+)-Ornithine	M+H	ΔtR=18.8306, ΔMZ1=0.00003	/	2.16544	0.00259689	0.283454	0.539982	5.87393	5.53958	0.607405	2.75925	0.499265	10.5542	5.10555	10.1692	9.44325	14.1589	6.37851
1454	760.374	9.89312	pos	/	/	/	/	1.05436	0.0026933	0.343095	0.54298	2.49512	0.286041	0.833715	0.577575	0.434937	2.1829	2.54967	1.57095	3.39613	2.61327	2.75686
728	69.033	1.00402	pos	Crotonic acid	M+H-H2O	/	15	1.09868	0.00279169	1.7102	3.51603	3.04559	3.34862	4.40496	5.6944	3.64256	2.66464	2.61417	2.15256	2.21267	1.83792	2.34808
355	177.054	4.36672	pos	/	/	/	/	1.53023	0.00294906	0.405578	2.5218	1.37539	1.71781	1.96239	2.3366	3.49113	3.00042	7.4326	5.52856	4.97255	4.12447	7.99331
1026	62.0253	0.635252	pos	/	/	/	/	1.02192	0.00296177	1.36612	4.28821	5.95621	4.75333	6.20886	5.97971	4.85106	4.23962	4.09499	4.3983	3.64666	3.34172	3.73003
2666	416.265	11.7441	neg	Sphingofungin E	M-H	/	0	1.80009	0.00320651	0.212121	0.936501	0.654737	1.19129	1.83456	3.1376	0.0268067	5.16575	3.70384	3.72801	6.63916	11.4437	6.0038
745	233.152	7.84858	pos	beta-Cyclocostunolide	M+H	/	5	1.57321	0.00351191	2.7094	5.9349	2.80897	6.54516	3.43393	5.25497	8.57338	1.42518	1.80853	1.72137	1.89081	1.87851	3.28982
2386	111.055	0.888654	pos	N-Acetylimidazole	M+H	/	4	1.27495	0.00353006	0.497494	2.82614	2.8439	2.54367	1.96583	1.96765	1.42126	3.64494	3.5047	6.6809	4.7656	5.4959	3.18152
506	426.297	15.1126	pos	Jervine	M+H	/	7	1.97554	0.0036766	1.44412	15.4097	16.6023	14.8076	16.7876	21.828	19.0998	12.1414	9.79438	16.4582	11.1983	10.9579	11.8365
380	233.153	9.91136	pos	Costunolide	M+H	/	4	1.28851	0.00374456	0.322754	0.651805	3.42395	0.531676	1.05549	0.916386	0.586476	2.94687	3.8849	1.95545	5.47698	3.62627	4.31153
2001	99.5117	29.7254	pos	/	/	/	/	1.96408	0.00379906	1.31963	16.8036	22.9842	19.8645	22.1468	25.1377	19.1062	17.911	16.6695	16.439	15.3965	13.6501	15.448
133	445.298	15.0423	pos	Kammogenin	M+H	/	6	1.02415	0.00387637	1.25299	8.00341	7.13555	6.21954	6.31813	7.94017	8.35475	6.02258	5.50732	6.34616	5.48001	5.92477	5.81233
3650	424.109	0.833918	neg	Zidovudine glucuronide	M-H2O-H	/	3	1.58765	0.00390704	0.42083	1.58189	2.98374	2.05213	3.26892	4.81262	0.00351644	6.24998	5.74283	6.5232	6.28329	7.19702	2.9413
3502	687.498	22.3215	neg	DG(20:4(8Z,11Z,14Z,17Z)/22:6(4Z,7Z,10Z,13Z,16Z,19Z)/0:0)	M-H	/	2	1.59003	0.00448384	0.361231	0.71043	2.05473	2.00503	2.12826	4.39415	0.110276	6.60484	5.64063	7.25001	5.48301	3.9475	2.64074
3301	369.336	19.6803	neg	2-hydroxy-tricosanoic acid	M-H	/	4	2.03359	0.00449006	4.93775	3.39022	5.66442	7.98561	3.87342	13.4948	7.73947	1.04643	1.63405	1.01334	0.795473	1.29599	2.75057
1448	553.236	2.50116	pos	Prupaside	M+H	/	14	1.07761	0.00457359	0.551491	2.52146	2.23071	2.29249	2.34646	1.74564	0.268352	4.29936	3.69561	2.60225	3.78889	2.93282	3.36157
297	132.101	1.18504	pos	DL-Leucine	M+H	ΔtR=-0.67507, ΔMZ1=-0.00068	/	7.31838	0.00481026	0.396116	33.2466	85.0347	83.472	29.4288	41.1501	35.0507	145.118	67.0347	143.396	128.572	200.061	91.8111
623	366.173	1.99113	pos	Dihydrozeatin-O-glucoside	M+H-H2O	/	12	2.56531	0.00487108	1.18403	52.9985	65.5463	59.328	60.8417	60.617	52.5433	52.9734	53.3427	47.1678	47.7377	44.3245	51.6367
733	280.244	18.1553	pos	1-Hexadecylamine	M+K	/	14	1.22533	0.0049975	2.16942	3.02264	5.53219	2.72488	4.07925	4.065	5.05035	3.58105	2.20173	2.0277	1.8437	0.871477	0.755841
2524	535.252	12.7544	neg	7β-HYDROXY-7-DESACETOXYKHIVORINIC ACID, METHYL ESTER	M-H	/	4	3.86281	0.00521122	0.439791	18.104	15.0608	29.9458	24.5482	8.88482	2.69179	28.4097	47.3947	23.9338	34.1968	41.4458	50.2615
928	100.024	0.638628	pos	/	/	/	/	1.44926	0.0053451	1.29979	10.5544	13.0342	10.9316	14.4859	14.6325	12.1415	10.2001	10.5083	10.526	8.41608	8.39338	10.258
1682	466.291	15.1185	pos	PC(14:1(9Z)/0:0)	M+H	/	4	1.126	0.00536264	1.6169	3.39036	4.3925	3.8837	4.44118	6.27405	4.71194	2.92043	2.17856	4.06404	2.56728	2.31998	2.70635
53	154.041	2.88338	pos	/	/	/	/	2.94331	0.00557457	1.28779	44.6572	57.4677	49.859	54.1846	60.4955	45.2847	47.314	42.9187	43.4755	36.1033	36.1515	36.2727
332	148.061	0.799017	pos	O-Aceyl-L-Serine	M+H	ΔtR=1.25389, ΔMZ1=-0.00015	/	2.33583	0.00589902	0.513294	7.73822	9.96973	8.13091	9.92035	8.11838	5.75448	24.8438	18.1711	12.063	17.6998	10.2224	13.6931
112	120.08	1.5853	pos	Indoline	M+H	ΔMZ1=-0.00101	/	9.58492	0.00596713	0.182303	22.1612	39.5308	52.8785	14.0385	28.274	22.065	138.584	78.8812	322.051	139.44	220.809	81.83
201	86.0927	1.16215	pos	/	/	/	/	3.47704	0.00601911	0.396708	9.27943	18.3888	17.8341	7.52259	9.2577	8.11945	30.7419	14.0933	32.2379	30.1588	48.5123	21.7218
2925	353.199	16.8009	neg	9-Hydroxy-7-megastigmen-3-one glucoside	M-H2O-H	/	8	1.07826	0.00649213	0.420322	0.74087	1.16328	0.840329	2.71269	0.935943	1.61397	2.59849	2.83933	3.38706	1.75695	4.99437	3.47366
3420	389.213	8.6673	neg	/	/	/	/	1.37063	0.00661731	0.399259	2.44965	1.57736	2.65943	2.87374	1.21213	0.348512	5.1305	5.01105	2.52324	2.64281	6.99506	5.55099
117	166.085	1.59008	pos	L-Phenylalanine	M+H	ΔtR=0.789253, ΔMZ1=-0.00109	/	9.01165	0.00672131	0.172643	19.0313	32.6541	41.4606	12.2992	24.7619	18.8708	119.785	66.8736	285.916	120.832	201.241	68.8556
1473	169.977	29.8887	pos	/	/	/	/	1.55975	0.00673674	1.30559	12.36	15.9764	12.6457	14.4906	16.7762	12.3651	13.2261	11.29	10.7351	9.97145	9.35017	10.2359
63	156.038	2.88338	pos	Ureidoglycine	M+Na	/	0	1.60169	0.00677256	1.27848	13.6014	17.4218	15.2071	16.5151	18.5792	14.0481	14.4839	13.3332	13.6023	11.1184	11.0321	11.0286
768	251.163	9.93466	pos	Gemfibrozil	M+H	/	5	1.09675	0.00689747	0.380248	0.580006	3.06456	0.810163	0.955705	0.986385	0.599584	2.49843	3.33331	1.55668	4.497	2.96514	3.54905
1655	684.253	0.944498	pos	/	/	/	/	1.15561	0.00695598	1.51164	3.68265	4.90736	4.41049	5.89099	7.01314	5.87814	3.88339	4.01279	3.95245	3.22604	2.9462	3.00442
1907	286.138	1.37569	pos	Glycylprolylhydroxyproline	M+H	/	7	1.93512	0.00706967	0.171125	0.409995	1.68679	1.94391	0.822797	1.39977	0.685327	6.78175	8.20129	2.69452	11.8061	9.69067	1.43103
1256	640.291	9.96066	pos	/	/	/	/	1.09285	0.00720673	0.512627	1.39015	1.6326	3.44534	2.06878	1.36665	1.91115	2.48058	5.15899	2.74728	5.05267	3.66565	3.94215
2744	431.228	8.67839	neg	Glucosyl (2E,6E,10x)-10,11-dihydroxy-2,6-farnesadienoate	M-H	/	1	3.79035	0.00725413	0.439729	22.2885	15.0249	23.0473	23.311	11.9896	0.719113	44.8046	42.9707	20.4428	21.6904	44.322	44.9511
111	200.046	2.88338	pos	p-Chlorophenylalanine	M+H	/	5	3.91455	0.00732039	1.28318	79.3026	104.474	90.7142	96.9293	109.755	81.5757	85.131	77.6377	79.9111	65.8408	64.592	65.4468
1185	385.11	0.806	pos	Catalpol	M+Na	/	/	1.80443	0.000645763	0.465765	14.2453	9.49113	17.6494	13.6064	17.2535	17.5611	5.24739	6.8475	6.05837	18.3649	13.7895	9.44125
1035	90.5063	29.7181	pos	/	/	/	/	1.84711	0.00784698	1.25772	19.0021	24.6757	21.3052	23.6707	26.4674	20.3749	20.8237	19.0894	18.5625	17.0624	15.3982	16.7956
509	103.052	1.58376	pos	Cycloserine	M+H	/	19	3.79937	0.00792606	0.191081	3.89893	6.25524	8.19024	3.27057	4.60047	4.08825	21.7125	12.7966	53.5934	22.015	35.6913	12.7821
969	109.1	17.0698	pos	/	/	/	/	1.33939	0.0082504	0.741383	9.11674	6.90666	7.64706	7.63745	4.54213	8.19079	10.4464	11.618	8.38382	10.1717	9.51952	9.26426
1360	111.02	29.7226	pos	/	/	/	/	2.35795	0.00840715	1.28057	27.5104	38.375	32.7276	35.6977	40.9097	30.5062	30.3949	28.2817	27.6961	25.7377	23.0199	25.5222
3548	203.019	1.08449	neg	Oxaloglutarate	M-H	/	2	1.03391	0.00844728	0.29882	0.34899	0.639185	0.682047	1.0499	1.14168	0.430966	3.19414	3.28942	1.07246	1.89348	3.86351	1.0527
1735	141.986	29.7174	pos	/	/	/	/	1.87217	0.0087166	1.28223	17.3652	23.4634	20.3552	22.4005	25.9846	19.2764	19.4957	17.2427	17.439	15.9075	14.3201	16.0803
163	395.098	9.96072	pos	9-Hydroxy-4-methoxypsoralen 9-glucoside	M+H	/	0	3.30173	0.00936267	0.467071	9.98336	13.1069	27.4225	16.1011	10.5262	15.3164	18.7679	47.0168	21.4701	45.5559	30.6019	34.537
2089	401.168	7.28421	pos	Albafuran A	M+Na	/	9	1.39733	0.00953294	0.103237	0.123199	0.645244	0.289566	0.353525	0.459928	0.127921	7.44928	2.68198	3.01988	3.07325	2.16697	0.975531
219	256.261	18.6272	pos	Hexadecanamide	M+H	ΔtR=-10.7482, ΔMZ1=-0.00043	/	2.75176	0.00972069	1.87927	17.1303	31.9539	15.9791	20.702	27.9259	28.923	22.2486	11.257	14.0132	12.4968	7.66652	8.20586
2880	645.363	13.0315	neg	abrusoside A	M-H	/	2	1.12661	0.00973676	0.155945	0.337178	0.384149	0.242334	0.911407	0.166454	0	1.12293	2.29444	1.01692	1.32539	2.68657	4.64502

## Sheet: 差异mz定性结果汇总
ID	m/z	r.t(min)	检测模式	英文名	加合离子类型	△Da	Δppm
13	409.271	15.0139	pos	Apo-10'-violaxanthal	M+H	/	6
14	152.061	16.3722	pos	/	/	/	/
15	303.111	6.05359	pos	Diphenylphosphine Acid	M+H	/	9
18	157.09	16.3057	pos	5(S),6(R)-7-trihydroxymethyl Heptanoate	M+H-2H2O	/	18
22	337.271	17.7369	pos	2-hydroxy-nonadecanoic acid	M+Na	/	0
35	337.271	15.6625	pos	19-hydroxy-nonadecanoic acid	M+Na	/	0
44	473.262	19.1724	pos	/	/	/	/
53	154.041	2.88338	pos	/	/	/	/
63	156.038	2.88338	pos	Ureidoglycine	M+Na	/	0
66	133.066	7.73175	pos	Cinnamal	M+H	ΔMZ1=0.00114	/
77	95.0848	1.98783	pos	4-methyl-hexanoic acid	M+H-2H2O	/	18
78	105.069	1.9886	pos	3-Methylbenzyl alcolhol	M+H-H2O	ΔMZ1=-0.00122	/
86	542.207	1.32621	pos	6β-Naltrexol-3-glucuronide	M+Na	/	13
92	177.054	5.93089	pos	4-Methyumbelliferone	M+H	ΔMZ1=-0.00209	/
93	158.08	1.91352	pos	2-Ethyl-2-methyl-3-hydroxysuccinimide	M+H	/	6
97	168.064	1.60603	pos	3-Hydroxyphenylglycine	M+H	/	6
104	219.165	7.49072	pos	/	/	/	/
111	200.046	2.88338	pos	p-Chlorophenylalanine	M+H	/	5
112	120.08	1.5853	pos	Indoline	M+H	ΔMZ1=-0.00101	/
115	313.272	17.4335	pos	Ricinoleic Acid methyl ester	M+H	/	6
117	166.085	1.59008	pos	L-Phenylalanine	M+H	ΔtR=0.789253, ΔMZ1=-0.00109	/
118	133.098	1.14371	pos	L(+)-Ornithine	M+H	ΔtR=18.8306, ΔMZ1=0.00003	/
124	401.082	0.803908	pos	/	/	/	/
129	133.064	1.98611	pos	/	/	/	/
133	445.298	15.0423	pos	Kammogenin	M+H	/	6
136	205.096	2.48608	pos	L-Tryptophan	M+H	ΔtR=-1.21298, ΔMZ1=0.00014	/
142	119.07	2.87646	pos	β-hydroxypentanoate	M+H	/	1
143	159.088	2.48519	pos	N,N-Dimethyl-1,4-phenylenediamine	M+Na	/	8
150	146.059	2.4881	pos	4-Hydroxyquinoline	M+H	ΔMZ1=-0.00201	/
158	391.261	15.3679	pos	Palmitoyl 3-carbacyclic Phosphatidic Acid	M+H	/	0
159	237.182	7.49072	pos	capsidiol	M+H	/	10
163	395.098	9.96072	pos	9-Hydroxy-4-methoxypsoralen 9-glucoside	M+H	/	0
171	474.334	16.4529	pos	/	/	/	/
178	452.315	15.3683	pos	Imperialine	M+Na	/	3
188	123.08	7.73721	pos	2-Phenylethanol	M+H	/	6
191	233.153	8.95293	pos	alantolactone	M+H	/	4
201	86.0927	1.16215	pos	/	/	/	/
204	339.106	5.96634	pos	p-Coumaroyl quinic acid	M+H	/	4
211	470.323	15.0081	pos	N-stearoyl tyrosine	M+Na	/	1
212	818.308	5.88344	pos	/	/	/	/
219	256.261	18.6272	pos	Hexadecanamide	M+H	ΔtR=-10.7482, ΔMZ1=-0.00043	/
228	169.085	7.73687	pos	Guanine	M+NH4	/	12
233	223.99	0.624815	pos	/	/	/	/
247	151.074	7.73025	pos	3,4-Dimethylbenzoic acid	M+H	ΔMZ1=-0.00014	/
251	325.094	5.30212	pos	Mahaleboside	M+H	/	7
259	499.213	7.27722	pos	8-Epiiridodial glucoside tetraacetate	M+H	/	8
273	113.001	0.836842	pos	Hydroxymethylphosphonate	M+H	/	10
285	188.07	2.48666	pos	Indoleacrylic acid	M+H	/	5
297	132.101	1.18504	pos	DL-Leucine	M+H	ΔtR=-0.67507, ΔMZ1=-0.00068	/
307	175.118	0.685029	pos	L-Arginine	M+H	ΔtR=0.45327, ΔMZ1=0.00324	/
318	316.281	13.6282	pos	Dehydrophytosphingosine	M+H	/	12
322	177.054	7.73122	pos	/	/	/	/
332	148.061	0.799017	pos	O-Aceyl-L-Serine	M+H	ΔtR=1.25389, ΔMZ1=-0.00015	/
339	413.3	17.07	pos	/	/	/	/
345	132.08	2.49258	pos	3-Methylindole	M+H	/	3
347	339.288	19.2389	pos	Glycidyl oleate	M+H	/	5
350	209.149	16.2998	pos	Undecanoic acid	M+Na	/	11
353	460.304	12.4067	pos	Deoxytubulosine	M+H	/	16
355	177.054	4.36672	pos	/	/	/	/
357	451.281	19.2178	pos	Celastrol	M+H	/	7
380	233.153	9.91136	pos	Costunolide	M+H	/	4
386	163.045	5.31037	pos	1,4-Methylimidazoleacetic acid	M+Na	/	15
390	165.069	16.4143	pos	S-(2-Aminoethyl)-L-cysteine	M+H	/	2
392	251.146	15.374	pos	(R)-4'-Deoxyindenestrol	M+H	/	10
396	133.065	8.97708	pos	/	/	/	/
398	431.293	16.4545	pos	Ganodosterone	M+Na	/	1
412	128.061	17.0606	pos	/	/	/	/
430	251.147	14.9798	pos	(R)-5-Deoxyindenestrol	/	/	16
433	470.157	5.71627	pos	Indol-3-ylacetyl-myo-inositol L-arabinoside	M+H	/	17
436	441.209	7.2727	pos	10-Deacetyl-2-debenzoylbaccatin III	M+H	/	7
443	188.09	1.01182	pos	N-(3S-hydroxy-butanoyl)-homoserine lactone	M+H	/	6
448	340.291	19.2121	pos	N-hexadecanoyl-L-Homoserine lactone	M+H	/	19
450	689.21	0.71447	pos	Glycogen	M+Na	/	0
458	151.074	8.97665	pos	/	/	/	/
467	312.194	15.3683	pos	Spiradine A	M+H	/	4
492	407.254	16.2778	pos	Nandrolone phenpropionate	M+H	/	10
498	118.064	2.4968	pos	Indole	M+H	ΔMZ1=-0.00038	/
499	140.07	1.22653	pos	Gabaculine	M+H	/	6
500	104.106	0.752801	pos	Choline	M+H	ΔMZ1=-0.00199	/
502	211.168	6.80791	pos	3E,5E-tridecadienoic acid	M+H	/	5
506	426.297	15.1126	pos	Jervine	M+H	/	7
509	103.052	1.58376	pos	Cycloserine	M+H	/	19
513	123.08	1.98783	pos	/	/	/	/
517	251.163	8.93587	pos	Ngaione (-)	M+H	/	5
518	494.256	7.27391	pos	Epothilone A	M+H	/	2
522	459.219	7.2727	pos	2-Hydroxydesmethylimipramine glucuronide	M+H	/	14
534	144.08	2.48608	pos	3-Methylisoquinoline	M+H	ΔtR=9.82032, ΔMZ1=0.00003	/
538	109.064	1.99751	pos	p-cresol	M+H	/	4
539	309.095	9.69996	pos	4-O-beta-D-Glucosyl-4-hydroxycinnamate	M+H-H2O	/	7
546	195.064	7.73255	pos	ferulic acid	M+H	/	6
551	449.302	16.4618	pos	Stoloniferone A	M+Na	/	0
558	199.137	16.2864	pos	Undecanedioic acid	M+H	/	19
559	109.1	16.2822	pos	/	/	/	/
579	128.061	16.3264	pos	/	/	/	/
581	150.059	1.0322	pos	D-Methionine	M+H	ΔtR=7.17447, ΔMZ1=0.00123	/
587	466.291	14.2895	pos	/	/	/	/
588	282.278	19.1962	pos	Oleamide	M+H	ΔMZ1=-0.00057	/
596	360.148	0.905655	pos	Desmethylpirenzepine	M+Na	/	14
610	492.343	16.4537	pos	LysoPE(20:0/0:0)	M+H-H2O	/	4
612	510.354	16.4602	pos	Daphniphylline	M+H-H2O	/	7
614	339.106	6.69101	pos	/	/	/	/
623	366.173	1.99113	pos	Dihydrozeatin-O-glucoside	M+H-H2O	/	12
625	211.147	16.2967	pos	/	/	/	/
629	343.148	1.22333	pos	/	/	/	/
630	60.0439	14.9549	pos	/	/	/	/
662	797.51	23.7201	pos	Oligomycin C	M+Na	/	8
679	151.074	1.98783	pos	hydrocinnamic acid	M+H	/	6
694	193.158	6.8071	pos	alpha-Ionone	M+H	/	4
701	487.163	0.860546	pos	Mycothiol	M+H	/	7
709	387.286	16.2858	pos	Luffariellolide	M+H	/	7
718	543.129	0.73808	pos	Raffinose	M+K	/	5
722	136.063	1.00836	pos	Adenine	M+H	ΔtR=12.27, ΔMZ1=0.00115	/
724	141.069	17.0625	pos	/	/	/	/
728	69.033	1.00402	pos	Crotonic acid	M+H-H2O	/	15
733	280.244	18.1553	pos	1-Hexadecylamine	M+K	/	14
745	233.152	7.84858	pos	beta-Cyclocostunolide	M+H	/	5
746	177.054	6.69091	pos	/	/	/	/
768	251.163	9.93466	pos	Gemfibrozil	M+H	/	5
775	373.22	6.81607	pos	Blumenol C glucoside	M+H	/	5
777	60.0439	16.3995	pos	/	/	/	/
778	70.0551	0.728011	pos	/	/	/	/
780	156.074	0.683809	pos	3-(1-Pyrazolyl)-L-alanine	M+H	ΔtR=-5.73803, ΔMZ1=-0.00254	/
794	81.0665	1.99892	pos	/	/	/	/
805	153.069	16.3433	pos	/	/	/	/
809	325.111	0.860546	pos	D-Maltose	M+H-H2O	ΔtR=8.48689, ΔMZ1=-0.00076	/
815	169.085	1.991	pos	4-Ipomeanol	M+H	/	5
846	175.147	6.80522	pos	2,5-Diisopropyl-3-methylphenol	M+H-H2O	/	11
853	454.292	16.0986	pos	Sambutoxin	M+H	/	2
881	408.258	6.817	pos	Geranylgeranylcysteine	M+H	/	3
882	244.098	0.866179	pos	dexpanthenol	M+K	/	15
924	365.234	15.1332	pos	Insignin A	M+H	/	4
928	100.024	0.638628	pos	/	/	/	/
932	131.048	1.28122	pos	/	/	/	/
966	220.116	1.85291	pos	D-Pantothenic acid	M+H	ΔtR=0.88845, ΔMZ1=-0.00194	/
969	109.1	17.0698	pos	/	/	/	/
1025	613.478	22.6553	pos	/	/	/	/
1026	62.0253	0.635252	pos	/	/	/	/
1035	90.5063	29.7181	pos	/	/	/	/
1044	115.053	16.3238	pos	/	/	/	/
1050	365.103	0.749481	pos	Lactose	M+Na	ΔtR=1.22177, ΔMZ1=0.00172	/
1060	498.195	5.07263	pos	Lankacidin C	M+K	/	11
1073	413.216	7.84288	pos	Abscisic alcohol 11-glucoside	M+H	/	3
1091	127.11	16.2794	pos	Caprylic acid	M+H-H2O	/	18
1140	251.163	7.85025	pos	(+)-Armillarin	M+H	/	6
1141	165.069	17.0479	pos	9-Hydroxyfluorene	M+H-H2O	/	10
1144	82.5366	0.638834	pos	/	/	/	/
1156	425.106	10.1047	pos	3-Glucosyl-2,3',4,4',6-pentahydroxybenzophenone	M+H	/	5
1159	258.133	1.0304	pos	/	/	/	/
1166	385.11	0.806	pos	/	/	/	/
1182	76.0177	2.4868	pos	/	/	/	/
1183	295.129	0.962797	pos	Glutamylphenylalanine	M+H	/	2
1188	357.299	19.4933	pos	Heneicosanedioic acid	M+H	/	3
1213	122.059	1.59649	pos	p-Aminobenzaldehyde	M+H	/	4
1215	399.228	7.48247	pos	Mitragynine	M+H	/	0
1221	351.266	16.2849	pos	didesmethyl tocotrienol	M+H-H2O	/	6
1224	211.167	9.6915	pos	altretamine	M+H	/	0
1231	149.059	1.26179	pos	Cinnamic acid	M+H	ΔMZ1=-0.00123	/
1242	213.072	0.689069	pos	L-Arginine	M+K	/	11
1256	640.291	9.96066	pos	/	/	/	/
1269	371.129	1.99113	pos	Perilloside E	M+H	/	5
1294	115.053	14.9531	pos	/	/	/	/
1306	83.0485	1.98783	pos	2-Methylfuran	M+H	/	7
1340	235.166	4.7251	pos	Macrophyllic acid A	M+H	/	13
1354	413.212	6.81607	pos	/	/	/	/
1355	270.096	1.00436	pos	Malonylcarnitine	M+Na	/	5
1360	111.02	29.7226	pos	/	/	/	/
1364	91.0536	2.51453	pos	Benzyl alcohol	M+H-H2O	/	12
1370	792.559	23.7217	pos	PE(18:0/22:6(4Z,7Z,10Z,13Z,16Z,19Z))	M+H	/	6
1387	433.269	17.0561	pos	Hydrocortisone 17-butyrate	M+H	ΔMZ1=0.00801	/
1395	268.103	1.02021	pos	2'-Deoxyguanosine	M+H	ΔtR=3.16224, ΔMZ1=-0.00075	/
1396	314.172	1.16939	pos	/	/	/	/
1405	381.078	0.745446	pos	Sucrose	M+K	/	3
1406	70.0646	1.91198	pos	4-Aminobutyraldehyde	M+H-H2O	/	15
1407	353.266	17.5757	pos	Ceriporic acid C	M+H	/	7
1408	369.278	16.2849	pos	didesmethyl tocotrienol	M+H	/	3
1416	187.095	2.65205	pos	cis-2-Carboxycyclohexyl-acetic acid	M+H	/	2
1448	553.236	2.50116	pos	Prupaside	M+H	/	14
1452	320.147	5.32584	pos	Scopolamine N-oxide	M+H	/	6
1454	760.374	9.89312	pos	/	/	/	/
1461	490.33	15.8168	pos	Gymnodimine	M+H-H2O	/	4
1472	613.478	23.7185	pos	DG(18:3(9Z,12Z,15Z)/18:3(9Z,12Z,15Z)/0:0)	M+H	/	6
1473	169.977	29.8887	pos	/	/	/	/
1476	141.069	16.3152	pos	1-Naphthylmethanol	M+H-H2O	/	8
1493	195.064	4.38815	pos	Ferulic Acid /4-Hydroxy-3-Methoxycinnamic Acid	M+H	ΔtR=25.4954, ΔMZ1=-0.00006	/
1517	119.049	1.1515	pos	Benzofuran	M+H	/	4
1525	205.067	0.743931	pos	3-o-Ethyl-L-ascorbic acid	M+H	/	15
1570	453.207	7.84658	pos	8-Butanoylneosolaniol	M+H	/	11
1577	508.339	16.0732	pos	LysoPE(0:0/20:1(11Z))	M+H	/	1
1611	387.102	1.98975	pos	Leonuridine	M+K	/	7
1655	684.253	0.944498	pos	/	/	/	/
1671	394.205	2.02245	pos	Tylophorine	M+H	/	9
1682	466.291	15.1185	pos	PC(14:1(9Z)/0:0)	M+H	/	4
1711	439.229	7.49072	pos	Ouabagenin	M+H	/	9
1722	265.016	0.631502	pos	3-(Phosphoacetylamido)-L-alanine	M+Na	/	11
1724	193.158	7.34332	pos	/	/	/	/
1734	386.279	16.3073	pos	Istamycin C	M+H-H2O	/	5
1735	141.986	29.7174	pos	/	/	/	/
1800	412.294	17.1092	pos	N-amyl arachidohoyl amine	M+K	/	9
1808	241.154	1.1064	pos	Pirbuterol	M+H	/	4
1819	109.092	6.79577	pos	/	/	/	/
1850	527.159	0.749144	pos	Maltotriose	M+Na	ΔtR=0.60204, ΔMZ1=0.00321	/
1863	500.209	5.318	pos	12-Hydroxyergometrine glucoronide	M+H-H2O	/	11
1907	286.138	1.37569	pos	Glycylprolylhydroxyproline	M+H	/	7
1956	160.075	2.53521	pos	Tyramine	M+Na	/	6
1968	219.031	0.716669	pos	Tyrosol 4-sulfate	M+H	/	6
1996	170.059	2.56014	pos	Phosphorylcholine	M+H	/	9
2001	99.5117	29.7254	pos	/	/	/	/
2089	401.168	7.28421	pos	Albafuran A	M+Na	/	9
2129	89.0381	2.48608	pos	Benzaldehyde	M+H-H2O	/	11
2151	699.204	4.41301	pos	Isocaviunin 7-O-gentiobioside	M+H	/	12
2153	452.326	18.47	pos	Teleocidin B-1	M+H	/	2
2156	146.101	0.843887	pos	(±)-2-Butylthiazolidine	M+H	/	4
2175	158.073	0.668771	pos	Hydrazinopthalazinone	M+H-H2O	/	9
2192	558.086	0.978514	pos	Lipoyl-AMP	M+Na	/	1
2232	367.261	16.2778	pos	plastoquinol-1	M+Na	/	1
2242	385.273	16.2701	pos	Persicaxanthin	M+H	/	2
2256	442.292	14.2594	pos	N-(α-Linolenoyl) Tyrosine	M+H	/	7
2297	469.314	15.3738	pos	3-Hydroxysintaxanthin	M+Na	/	6
2303	434.304	15.3696	pos	Cyclopamine	M+Na	/	1
2325	494.222	1.19657	pos	/	/	/	/
2376	242.02	0.64622	pos	3-Mercaptolactate-cysteine disulfide	M+H	/	19
2378	393.276	17.0636	pos	3-Hydroxy-10'-apo-b,y-carotenal	M+H	/	6
2386	111.055	0.888654	pos	N-Acetylimidazole	M+H	/	4
2411	276.122	1.04224	pos	Gamma-Glutamylglutamine	M+H	/	11
2420	411.286	17.0585	pos	5,8-Epoxy-5,8-dihydro-10'-apo-b,y-carotene-3,10'-diol	M+H	/	7
2432	129.065	0.861614	pos	5,6-Dihydro-5-methyluracil	M+H	ΔtR=-7.87316, ΔMZ1=-0.00126	/
2438	473.301	18.4691	pos	PA(P-20:0/0:0)	M+Na	/	2
2469	407.257	15.0015	pos	1-heptadecanoyl-sn-glycerol 3-phosphate	M+H-H2O	/	0
2479	478.226	1.2321	pos	/	/	/	/
2486	134.045	0.690246	pos	L-Aspartic Acid	M+H	/	1
2494	129.051	29.8644	pos	/	/	/	/
2500	226.052	0.664934	pos	Glutamyl-Glycine	M+Na	/	16
2503	254.674	16.0893	pos	/	/	/	/
2507	281.248	18.0484	neg	Oleic acid	M-H	ΔtR=-0.915257, ΔMZ1=-0.00020	/
2514	171.139	13.4751	neg	Capric acid	M-H	ΔtR=15.4921, ΔMZ1=-0.00114	/
2515	265.148	16.005	neg	Xanthoxic acid	M-H	/	12
2524	535.252	12.7544	neg	7β-HYDROXY-7-DESACETOXYKHIVORINIC ACID, METHYL ESTER	M-H	/	4
2576	293.175	17.1434	neg	Gingerol	M-H	ΔMZ1=0.00030	1
2599	449.267	18.1497	neg	Celastrol	M-H	/	6
2601	445.118	5.95973	neg	Physcion 8-glucoside	M-H	/	8
2618	199.168	15.4385	neg	Lauric acid	M-H	ΔtR=4.33805, ΔMZ1=-0.00286	/
2631	415.234	10.9631	neg	Forasartan	M-H	/	5
2638	307.263	18.3401	neg	Cis-11,14-Eicosadienoic acid	M-H	ΔMZ1=-0.00250	/
2640	482.291	17.6396	neg	PS(O-16:0/0:0)	M-H	/	4
2652	277.217	17.0491	neg	γ-Linolenic acid	M-H	ΔtR=1.42749, ΔMZ1=-0.00026	/
2657	597.292	13.5324	neg	lokundjoside	M+FA-H	/	1
2663	253.217	17.1688	neg	Palmitoleic acid	M-H	ΔtR=-0.0544767, ΔMZ1=-0.00146	/
2666	416.265	11.7441	neg	Sphingofungin E	M-H	/	0
2670	355.103	6.49205	neg	Gentiopicrin	M-H	/	1
2675	295.225	17.0132	neg	Dimorphecolic acid	M-H	/	9
2681	577.262	10.8061	neg	Deserpidine	M-H	/	11
2683	355.32	19.4093	neg	2-hydroxy behenic	M-H	/	3
2694	423.252	18.0008	neg	Stypoltrione	M-H	/	4
2711	283.264	18.6197	neg	Stearic acid	M-H	ΔMZ1=0.00071	/
2737	707.467	20.8855	neg	11β-Prostaglandin F2α	2M-H	ΔMZ1=-0.00727	/
2744	431.228	8.67839	neg	Glucosyl (2E,6E,10x)-10,11-dihydroxy-2,6-farnesadienoate	M-H	/	1
2752	429.211	7.50378	neg	Thymophthalein	M-H	/	9
2755	405.212	8.78653	neg	Adunctin C	M-H	/	12
2758	352.228	18.3235	neg	C16 Sphinganine-1-phosphate	M-H	/	5
2771	497.167	9.96611	neg	Eucaglobulin	M-H	/	0
2807	424.26	17.9684	neg	/	/	/	/
2812	91.0402	19.2583	neg	/	/	/	/
2815	407.259	18.2909	neg	Apo-10'-violaxanthal	M-H	/	1
2818	309.28	18.7739	neg	trans-11-Eicosenoic acid	M-H	ΔtR=-8.37025, ΔMZ1=0.00086	/
2833	421.235	17.3697	neg	PA(17:1(9Z)/0:0)	M-H	/	1
2834	695.275	5.11709	neg	Urdamycin B	M-H	/	5
2842	524.335	17.8098	neg	/	/	/	/
2857	504.305	17.6278	neg	LysoPE(0:0/20:2(11Z,14Z))	M-H	/	7
2864	277.217	18.8181	neg	α-Linolenic Acid	M-H	/	0
2869	413.217	13.5906	neg	Distigmine	M-H	/	6
2873	413.217	8.72273	neg	/	/	/	/
2876	369.241	17.7024	neg	/	/	/	/
2880	645.363	13.0315	neg	abrusoside A	M-H	/	2
2897	143.107	10.3728	neg	Caprylic acid	M-H	/	2
2898	131.08	0.863809	neg	L-Ornithine	M-H	/	19
2901	93.0347	1.61968	neg	Phenol	M-H	/	1
2906	447.251	17.6457	neg	Umbelliferyl Arachidonate	M-H	/	6
2908	158.061	9.45638	neg	Indoleacetaldehyde	M-H	/	0
2925	353.199	16.8009	neg	9-Hydroxy-7-megastigmen-3-one glucoside	M-H2O-H	/	8
2936	414.25	11.0695	neg	/	/	/	/
2946	149.06	5.11535	neg	4-Ethylbenzoic acid	M-H	ΔMZ1=-0.00256	/
2964	425.194	10.3311	neg	3-Hydroxylidocaine glucuronide	M-H	/	1
2967	259.169	18.2673	neg	6-Paradol	M-H2O-H	/	2
2977	395.258	18.2959	neg	1-Hexadecyl Lysophosphatidic Acid	M-H	/	2
2986	115.005	0.627528	neg	Maleic acid	M-H	ΔMZ1=-0.00161	/
2987	387.113	0.766057	neg	Sucrose	M+FA-H	/	2
2997	393.14	5.11475	neg	Muxiangrin I	M-H	/	15
3024	417.269	17.7163	neg	Simvastatin	M-H	/	9
3029	483.275	17.7039	neg	Stigmatellin Y	M-H	/	0
3032	167.071	5.11532	neg	1-Ipomeanol	M-H	/	3
3040	409.274	18.2873	neg	5,8-Epoxy-5,8-dihydro-10'-apo-b,y-carotene-3,10'-diol	M-H	/	1
3043	385.272	17.7055	neg	Luffariellolide	M-H	/	6
3066	165.082	3.37759	neg	/	/	/	/
3091	121.03	1.62289	neg	Benzoic acid	M-H	ΔtR=-19.0231, ΔMZ1=-0.00105	/
3113	173.103	0.872264	neg	D(-)-Arginine	M-H	ΔtR=9.17288, ΔMZ1=-0.00214	/
3125	435.269	17.6957	neg	Simvastatin acid	M-H	/	13
3143	135.045	1.61941	neg	Phenylacetic acid	M-H	/	0
3146	399.252	17.7064	neg	Ophiobolin A	M-H	/	4
3151	468.311	17.4805	neg	N-(2-phenoxy-ethyl) arachidonoyl amine	M+FA-H	/	2
3152	133.014	0.627426	neg	Dl-Malic acid	M-H	ΔMZ1=-0.00131	/
3154	283.254	17.9865	neg	/	/	/	/
3156	533.238	12.401	neg	Jamaicamide B	M+FA-H	/	8
3179	425.27	18.2868	neg	Azafrin	M-H	/	0
3182	381.261	17.6619	neg	/	/	/	/
3196	341.305	19.1376	neg	MG(P-18:0e/0:0/0:0)	M-H	/	3
3197	253.217	18.966	neg	Gaidic acid	M-H	/	2
3201	383.259	17.7064	neg	Persicaxanthin	M-H	/	0
3220	524.336	18.4221	neg	PC(O-16:1(1E)/0:0)	M+FA-H	/	0
3245	97.0296	1.6192	neg	β-vinyl acrylic acid	M-H	/	1
3252	123.045	1.61832	neg	p-Methylolphenol	M-H	/	2
3261	377.146	6.13957	neg	Isouvaretin	M-H	/	16
3263	743.351	13.055	neg	Corchorusoside A	M+FA-H	/	1
3277	435.222	10.3332	neg	Kanzonol I	M-H	/	9
3289	508.341	18.3241	neg	1-heptadecanoyl-sn-glycero-3-phosphocholine	M-H	/	0
3295	159.03	5.42294	neg	Oxoadipic acid	M-H	/	0
3301	369.336	19.6803	neg	2-hydroxy-tricosanoic acid	M-H	/	4
3303	563.503	18.0411	neg	trans-Vaccenic acid	2M-H	ΔMZ1=0.00009	/
3306	203.083	4.18688	neg	L-Tryptophan	M-H	ΔtR=-0.129243, ΔMZ1=-0.00039	/
3328	163.04	1.62095	neg	trans-P-Coumaric acid	M-H	ΔtR=-9.59713, ΔMZ1=-0.00110	/
3329	127.04	5.11519	neg	Dihydrophloroglucinol	M-H	/	0
3348	342.219	17.7073	neg	dibucaine	M-H	/	0
3351	151.04	1.61675	neg	2-Hydroxyphenylacetic acid	M-H	ΔMZ1=-0.00176	/
3360	121.03	0.840973	neg	Nicotinamide	M-H	ΔtR=12.7882, ΔMZ1=-0.00182	/
3376	191.019	0.599355	neg	Isocitric acid	M-H	ΔtR=0.228157, ΔMZ1=0.00287	/
3381	146.051	0.667318	neg	L-Glutamic acid	M-H	ΔtR=-0.0424433, ΔMZ1=0.00245	/
3387	154.062	0.796926	neg	L-Histidine	M-H	ΔtR=3.88426, ΔMZ1=-0.00160	/
3400	391.132	3.44051	neg	Caryoptosidic acid	M-H	/	18
3401	137.025	1.61946	neg	Salicylic acid	M-H	/	1
3408	180.065	1.15343	neg	L-Tyrosine	M-H	ΔtR=-4.69281, ΔMZ1=-0.00236	/
3420	389.213	8.6673	neg	/	/	/	/
3426	723.235	1.63716	neg	Hexacarboxylporphyrin III	M-H2O-H	/	6
3432	110.976	19.2586	neg	/	/	/	/
3438	169.051	1.6192	neg	DL-3,4-Dihydroxyphenyl glycol	M-H	/	0
3439	218.103	1.28461	neg	Pantothenic Acid	M-H	/	2
3444	367.261	17.7064	neg	didesmethyl tocotrienol	M-H	/	1
3445	506.328	18.0675	neg	LysoPE(0:0/20:1(11Z))	M-H	/	5
3457	467.303	17.6344	neg	Docosahexaenoyl Serotonin	M-H2O-H	/	5
3467	165.049	0.702253	neg	Ethionamide	M-H	/	2
3478	401.29	19.7471	neg	Sorbitan palmitate	M-H	/	2
3480	181.052	1.63464	neg	Homovanillic acid	M-H	ΔMZ1=0.00161	/
3485	132.032	0.66519	neg	Dl-Aspartic acid	M-H	ΔtR=3.29855, ΔMZ1=0.00042	/
3492	792.613	18.608	neg	PE(24:1(15Z)/P-18:1(9Z))	M-H2O-H	/	17
3500	60.9932	5.11305	neg	/	/	/	/
3502	687.498	22.3215	neg	DG(20:4(8Z,11Z,14Z,17Z)/22:6(4Z,7Z,10Z,13Z,16Z,19Z)/0:0)	M-H	/	2
3512	393.279	18.3037	neg	7,8-Dehydro-beta-micropteroxanthin	M-H	/	2
3514	347.135	5.11399	neg	Leonuridine	M-H	/	0
3523	183.066	3.45564	neg	3-Methoxy-4-hydroxyphenylethylene glycol	M-H	/	1
3541	139.04	3.43996	neg	Gentisyl alcohol	M-H	/	1
3547	158.061	4.31449	neg	/	/	/	/
3548	203.019	1.08449	neg	Oxaloglutarate	M-H	/	2
3554	151.04	0.833243	neg	(S)-(+)-Mandelic acid	M-H	ΔtR=-21.1381, ΔMZ1=0.00269	/
3556	199.061	1.61876	neg	Triacetin	M-H2O-H	/	1
3577	514.318	17.4656	neg	/	/	/	/
3581	137.025	0.841668	neg	4-Hydroxybenzoic acid	M-H	ΔtR=-4.26274, ΔMZ1=-0.00211	/
3588	163.043	0.817154	neg	Dl-P-Hydroxyphenyl lactic acid	M-H2O-H	ΔtR=-9.59078, ΔMZ1=0.00213	/
3591	129.021	0.786711	neg	Citraconic acid	M-H	ΔtR=-3.72872, ΔMZ1=0.00073	/
3593	61.9885	0.705362	neg	/	/	/	/
3597	60.9933	1.61733	neg	Carbonic acid	M-H	/	2
3621	451.303	19.0146	neg	MG(0:0/22:4(7Z,10Z,13Z,16Z)/0:0)	M-H	/	6
3622	183.066	2.78174	neg	cis-3-(1-Carboxy-ethyl)-3,5-cyclo-hexadiene-1,2-diol	M-H	/	2
3625	523.181	11.2562	neg	Ligustroside	M-H	/	2
3627	223.061	1.6233	neg	Benzylmalic acid	M-H	/	1
3630	568.326	17.6461	neg	PE(10:0/10:0)	M-H	/	0
3632	96.966	0.624612	neg	/	/	/	/
3635	169.051	0.832859	neg	/	/	/	/
3650	424.109	0.833918	neg	Zidovudine glucuronide	M-H2O-H	/	3
3655	217.072	0.71586	neg	/	/	/	/
3661	199.061	0.838813	neg	Laurencione diacetate	M-H	/	0
3672	111.009	0.598006	neg	2-Furoic acid	M-H	/	0
