# Supplementary material for: Metabolite accumulation and metabolic network in developing roots of Rehmannia glutinosa reveals its root developmental mechanism and quality
Source: Sci Rep. 2018 Sep 20;8:14127. doi: 10.1038/s41598-018-32447-6 (PMC6148277; doi:10.1038/s41598-018-32447-6)
Supplement: Supplementary file 3 — Supplementary Table S3 [file 41598_2018_32447_MOESM3_ESM.xlsx]

## Sheet: SupplementaryTableS3 Summary of
ID	FoldChange	Log2FoldChange	Formula	Names	KEGG CID	KEGG Pathways	Enzymes
Oleic acid	0.5687	-0.814261	C18H34O2	(9Z)-Octadecenoic acid;(Z)-Octadec-9-enoic acid;Oleate;Oleic acid	C00712	map00061,Fatty acid biosynthesis|map00073,Cutin, suberine and wax biosynthesis|map01040,Biosynthesis of unsaturated fatty acids|map01060,Biosynthesis of plant secondary metabolites	1.11.2.3;3.1.2.2;3.1.2.14
N-(2-phenoxy-ethyl) arachidonoyl amine	0.532153	-0.910087
Umbelliferyl Arachidonate	2.11477	1.0805
1-heptadecanoyl-sn-glycero-3-phosphocholine	0.696008	-0.522824
N-stearoyl tyrosine	0.542416	-0.882527
Stearic acid	0.553212	-0.854096	C18H36O2	Octadecanoic acid;Stearate;Stearic acid;stearate (18:0)	C01530	map00061,Fatty acid biosynthesis|map01040,Biosynthesis of unsaturated fatty acids|map01060,Biosynthesis of plant secondary metabolites|map04745,Phototransduction - fly	3.1.2.2;3.1.2.14
didesmethyl tocotrienol	0.683464	-0.549062
Daphniphylline	0.668212	-0.581622
Imperialine	0.534261	-0.904383	C27H43NO3	Imperialine;Cevan-6-one, 3,20-dihydroxy-, (3-beta,5-alpha,17-beta)-;Kashmirine;Peiminine	C10808
Indoleacrylic acid	36.1151	5.17453
LysoPE(20:0/0:0)	0.664927	-0.588733
Leonuridine	2.70884	1.43768	C15H24O9	Leonuridine	C17011
Dl-Malic acid	2.67005	1.41687
hydrocinnamic acid	1.43259	0.518626	C9H8O3	Phenylpyruvate;Phenylpyruvic acid;alpha-Ketohydrocinnamic acid;keto-Phenylpyruvate;3-Phenyl-2-oxopropanoate;2-Oxo-3-phenylpropanoate	C00166	map00360,Phenylalanine metabolism|map00400,Phenylalanine, tyrosine and tryptophan biosynthesis|map00960,Tropane, piperidine and pyridine alkaloid biosynthesis|map01060,Biosynthesis of plant secondary metabolites|map01100,Metabolic pathways|map01110,Biosynthesis of secondary metabolites|map01210,2-Oxocarboxylic acid metabolism|map01230,Biosynthesis of amino acids	1.13.11.27;2.6.1.1;2.6.1.5;2.6.1.9;4.2.1.51;4.2.1.91
Linolenic Acid	0.819934	-0.28642
Isocitric acid	1.85088	0.888211	C6H8O7	Isocitrate;Isocitric acid;1-Hydroxytricarballylic acid;1-Hydroxypropane-1,2,3-tricarboxylic acid;isocitrate	C00311	map00020,Citrate cycle (TCA cycle)|map00630,Glyoxylate and dicarboxylate metabolism|map00720,Carbon fixation pathways in prokaryotes|map01060,Biosynthesis of plant secondary metabolites|map01061,Biosynthesis of phenylpropanoids|map01062,Biosynthesis of terpenoids and steroids|map01063,Biosynthesis of alkaloids derived from shikimate pathway|map01064,Biosynthesis of alkaloids derived from ornithin…	1.1.1.41;1.1.1.42;4.1.3.1;4.2.1.3
L-Tryptophan	38.1033	5.25185	C11H12N2O2	L-Tryptophan;Tryptophan;(S)-alpha-Amino-beta-(3-indolyl)-propionic acid;tryptophan	C00078	map00260,Glycine, serine and threonine metabolism|map00380,Tryptophan metabolism|map00400,Phenylalanine, tyrosine and tryptophan biosynthesis|map00901,Indole alkaloid biosynthesis|map00966,Glucosinolate biosynthesis|map00970,Aminoacyl-tRNA biosynthesis|map01060,Biosynthesis of plant secondary metabolites|map01061,Biosynthesis of phenylpropanoids|map01063,Biosynthesis of alkaloids derived from shi…	1.14.13.125;2.6.1.99;4.2.1.20;6.1.1.2
Ligustroside	6.86845	2.77998
Indoline	7.30121	2.86814	C25H32N2O6	Vindoline	C01626	map00901,Indole alkaloid biosynthesis|map01063,Biosynthesis of alkaloids derived from shikimate pathway
2-hydroxy-nonadecanoic acid	2.79021	1.48038
L-Phenylalanine	7.65162	2.93577	C9H11NO2	L-Phenylalanine;(S)-alpha-Amino-beta-phenylpropionic acid;phenylalanine	C00079	map00360,Phenylalanine metabolism|map00400,Phenylalanine, tyrosine and tryptophan biosynthesis|map00460,Cyanoamino acid metabolism|map00940,Phenylpropanoid biosynthesis|map00960,Tropane, piperidine and pyridine alkaloid biosynthesis|map00966,Glucosinolate biosynthesis|map00970,Aminoacyl-tRNA biosynthesis|map01060,Biosynthesis of plant secondary metabolites|map01061,Biosynthesis of phenylpropanoid…	1.11.1.7;1.14.13.124;2.6.1.1;2.6.1.5;2.6.1.9;4.2.1.51;4.2.1.91;4.3.1.24;6.1.1.20
Triacetin	2.25048	1.17024
3-Hydroxyphenylglycine	1.98803	0.991341
Persicaxanthin	0.748198	-0.418508
Carbonic acid	1.84538	0.883914	H2CO3	Carbonic acid;Dihydrogen carbonate;H2CO3	C01353	map04964,Proximal tubule bicarbonate reclamation|map04966,Collecting duct acid secretion|map04970,Salivary secretion|map04971,Gastric acid secretion|map04972,Pancreatic secretion|map04976,Bile secretion	4.2.1.1
Dihydrozeatin-O-glucoside	1.21626	0.282446	C16H25N5O6	Dihydrozeatin-O-glucoside	C16448	map00908,Zeatin biosynthesis
Stypoltrione	0.453505	-1.14081
Cyclopamine	0.609744	-0.713724	C27H41NO2	Cyclopamine	C10798
Luffariellolide	0.761858	-0.392407	C25H38O3	Luffariellolide	C19901
4-Ipomeanol	1.48033	0.565923
Hexacarboxylporphyrin III	3.32006	1.73121
Glycogen	0.148428	-2.75217	C24H42O21	Glycogen	C00182
plastoquinol-1	0.652106	-0.616821	C13H18O2	Plastoquinol-1	C02185	map00195,Photosynthesis|map01100,Metabolic pathways
DL-3,4-Dihydroxyphenyl glycol	2.38726	1.25536
Nandrolone phenpropionate	0.757333	-0.401001	C27H34O3	Nandrolone phenpropionate;Nandrolone phenylpropionate	C08155
trans-11-Eicosenoic acid	0.391723	-1.35209
D-Pantothenic acid	1.95427	0.966631
Indole	3.22572	1.68962	C8H7N	Indole;2,3-Benzopyrrole	C00463	map00380,Tryptophan metabolism|map00400,Phenylalanine, tyrosine and tryptophan biosynthesis|map00402,Benzoxazinoid biosynthesis|map01100,Metabolic pathways|map01110,Biosynthesis of secondary metabolites|map04974,Protein digestion and absorption	4.2.1.20
Oleamide	0.446177	-1.16431	C18H35NO	Oleamide;Oleyl amide;(Z)-9-Octadecenamide	C19670
Laurencione diacetate	2.13215	1.09231
2-Furoic acid	2.1403	1.09781	C5H4O3	2-Furoate;2-Furoic acid;2-Furancarboxylic acid;Pyromucic acid	C01546	map00365,Furfural degradation
Prostaglandin F2	0.479277	-1.06107
3-Hydroxy-10'-apo-b,y-carotenal	0.842591	-0.247095
Celastrol	5.90526	2.562
Palmitoleic acid	3.22872	1.69096	C16H30O2	(9Z)-Hexadecenoic acid;Palmitoleic acid;cis-9-Hexadecenoic acid	C08362	map00061,Fatty acid biosynthesis	3.1.2.14
Homovanillic acid	2.71608	1.44153	C9H10O4	Homovanillate;Homovanillic acid;3-Methoxy-4-hydroxyphenylacetate	C05582	map00350,Tyrosine metabolism|map01100,Metabolic pathways|map04728,Dopaminergic synapse
2-Hydroxyphenylacetic acid	2.37241	1.24635	C8H8O3	2-Hydroxyphenylacetate;2-Hydroxyphenylacetic acid	C05852	map00360,Phenylalanine metabolism|map00643,Styrene degradation|map01100,Metabolic pathways|map01120,Microbial metabolism in diverse environments	1.13.11.27
4-methyl-hexanoic acid	1.62187	0.697656
Cis-11,14-Eicosadienoic acid	0.425848	-1.23159
3-Methylisoquinoline	28.1779	4.81649
alpha-Ionone	0.565792	-0.821655	C13H20O	alpha-Ionone	C12286
Hydroxymethylphosphonate	0.361595	-1.46755	CH5O4P	Hydroxymethylphosphonate;P-(Hydroxymethyl)-phosphonic acid	C06455	map00440,Phosphonate and phosphinate metabolism|map01110,Biosynthesis of secondary metabolites
Thymophthalein	0.146345	-2.77255
LysoPE(0:0/20:1(11Z))	0.534448	-0.903879
Benzofuran	1.69039	0.757359	C8H6O	Benzofuran	C14512
1-Naphthylmethanol	0.718401	-0.477139
Palmitoyl 3-carbacyclic Phosphatidic Acid	0.53051	-0.914547
19-hydroxy-nonadecanoic acid	2.78499	1.47767
3E,5E-tridecadienoic acid	0.577027	-0.793289
Salicylic acid	2.2971	1.19981	C7H6O3	Salicylate;o-Hydroxybenzoic acid;Salicylic acid;salicylate	C00805	map00360,Phenylalanine metabolism|map00621,Dioxin degradation|map00624,Polycyclic aromatic hydrocarbon degradation|map00626,Naphthalene degradation|map01053,Biosynthesis of siderophore group nonribosomal peptides|map01061,Biosynthesis of phenylpropanoids|map01070,Biosynthesis of plant hormones|map01100,Metabolic pathways|map01110,Biosynthesis of secondary metabolites|map01120,Microbial metabolism…
5,8-Epoxy-5,8-dihydro-10'-apo-b,y-carotene-3,10'-diol	0.810711	-0.302741
Lauric acid	0.765964	-0.384652	C12H24O2	Dodecanoic acid;Dodecanoate;Dodecylcarboxylate;Lauric acid	C02679	map00061,Fatty acid biosynthesis	3.1.2.14;3.1.2.21
Ceriporic acid C	0.709792	-0.494531
dibucaine	0.713167	-0.487689	C20H29N3O2	Dibucaine	C07879
Raffinose	2.30742	1.20628	C18H32O16	Raffinose;Melitose;Melitriose;Gossypose;6G-alpha-D-galactosylsucrose;raffinose	C00492	map00052,Galactose metabolism|map02010,ABC transporters	2.4.1.67;2.4.1.82;3.2.1.22;3.2.1.26
4-Hydroxyquinoline	24.3113	4.60356	C9H7NO	4-Hydroxyquinoline;Quinolin-4-ol	C06343
3-(Phosphoacetylamido)-L-alanine	0.70008	-0.514408	C5H11N2O7P	3-(Phosphoacetylamido)-L-alanine	C04111
D(-)-Arginine	2.25464	1.1729
3-Methylbenzyl alcolhol	1.50474	0.589512
p-Coumaroyl quinic acid	3.30077	1.7228	C16H18O8	p-Coumaroyl quinic acid;trans-5-O-(4-Coumaroyl)-D-quinate	C12208	map00940,Phenylpropanoid biosynthesis|map00941,Flavonoid biosynthesis|map00945,Stilbenoid, diarylheptanoid and gingerol biosynthesis|map01110,Biosynthesis of secondary metabolites	1.14.13.36;2.3.1.133
trans-P-Coumaric acid	2.61229	1.38532
Istamycin C	0.707225	-0.499759	C18H37N5O5	Istamycin C	C17995
Muxiangrin I	2.16101	1.1117
4-Ethylbenzoic acid	2.50418	1.32434
Cycloserine	6.31968	2.65985	C3H6N2O2	Cycloserine;D-Cycloserine	C08057
Apo-10'-violaxanthal	0.552174	-0.856806
Lactose	0.474599	-1.07522	C12H22O11	Lactose;1-beta-D-Galactopyranosyl-4-D-glucopyranose;beta-D-Gal-(1->4)-D-Glc;Milk sugar	C00243	map00052,Galactose metabolism|map01100,Metabolic pathways|map02010,ABC transporters|map02060,Phosphotransferase system (PTS)|map04973,Carbohydrate digestion and absorption	3.2.1.23
Docosahexaenoyl Serotonin	0.425998	-1.23108
Guanine	2.00148	1.00107	C5H5N5O	Guanine;2-Amino-6-hydroxypurine;guanine	C00242	map00230,Purine metabolism|map01100,Metabolic pathways	2.4.2.7;2.4.2.8
3,4-Dimethylbenzoic acid	2.14909	1.10373
2,5-Diisopropyl-3-methylphenol	0.563802	-0.826739
Glycidyl oleate	5.36399	2.42331	C21H38O3	Glycidyl oleate	C19426
PA(P-20:0/0:0)	0.707379	-0.499445
(+)-Armillarin	0.153285	-2.70572
(S)-(+)-Mandelic acid	1.93346	0.951181
Benzyl alcohol	2.45057	1.29312	C7H8O	Benzyl alcohol;alpha-Hydroxytoluene;Benzenemethanol;Phenylmethanol;Phenylcarbinol;Hydroxymethylbenzene	C00556	map00623,Toluene degradation|map01120,Microbial metabolism in diverse environments|map01220,Degradation of aromatic compounds
Maleic acid	2.74186	1.45516	C4H4O4	Maleic acid;Maleate;cis-Butenedioic acid;maleate	C01384	map00650,Butanoate metabolism|map00760,Nicotinate and nicotinamide metabolism|map01120,Microbial metabolism in diverse environments
S-(2-Aminoethyl)-L-cysteine	0.663716	-0.591362
Stoloniferone A	0.681425	-0.553373
Urdamycin B	4.67165	2.22393	C37H44O13	Urdamycin B	C12406	map01057,Biosynthesis of type II polyketide products|map01110,Biosynthesis of secondary metabolites
2'-Deoxyguanosine	0.213608	-2.22696	C10H13N5O4	Deoxyguanosine;2'-Deoxyguanosine;2'-deoxyguanosine	C00330	map00230,Purine metabolism|map01100,Metabolic pathways	3.1.3.5
O-Aceyl-L-Serine	2.77131	1.47057
Pantothenic Acid	3.89036	1.95991	C9H17NO5	Pantothenate;Pantothenic acid;(R)-Pantothenate;pantothenate	C00864	map00410,beta-Alanine metabolism|map00770,Pantothenate and CoA biosynthesis|map01100,Metabolic pathways|map01110,Biosynthesis of secondary metabolites|map04977,Vitamin digestion and absorption	2.7.1.33;6.3.2.1
Capric acid	0.482099	-1.0526	C10H20O2	Decanoic acid;Decanoate;Decylic acid;n-Capric acid;caprate (10:0)	C01571	map00061,Fatty acid biosynthesis
vinyl acrylic acid	4.31843	2.11051
Gymnodimine	0.380622	-1.39357	C32H45NO4	Gymnodimine;Gymnodimine A;GYM A	C20025
Cinnamic acid	3.28689	1.71672	C9H8O2	Cinnamic acid;Benzeneacrylic acid	C10438
1,4-Methylimidazoleacetic acid	3.25572	1.70298
Benzaldehyde	11.8431	3.56598	C7H6O	Benzaldehyde;Benzoic aldehyde	C00261	map00623,Toluene degradation|map00627,Aminobenzoate degradation|map01120,Microbial metabolism in diverse environments|map01220,Degradation of aromatic compounds	4.1.2.10
Undecanoic acid	0.655073	-0.610273	C11H22O2	Undecanoic acid;Hendecanoic acid	C17715
2-Butylthiazolidine	2.62982	1.39496
L-Arginine	3.49337	1.80462	C6H14N4O2	L-Arginine;(S)-2-Amino-5-guanidinovaleric acid;L-Arg;arginine	C00062	map00330,Arginine and proline metabolism|map00331,Clavulanic acid biosynthesis|map00472,D-Arginine and D-ornithine metabolism|map00970,Aminoacyl-tRNA biosynthesis|map01060,Biosynthesis of plant secondary metabolites|map01064,Biosynthesis of alkaloids derived from ornithine, lysine and nicotinic acid|map01100,Metabolic pathways|map01110,Biosynthesis of secondary metabolites|map01230,Biosynthesis o…	1.14.13.39;3.5.3.1;4.1.1.19;4.3.2.1;6.1.1.19
N,N-Dimethyl-1,4-phenylenediamine	2.77826	1.47418	C8H12N2	N,N-Dimethyl-1,4-phenylenediamine;N,N-Dimethyl-p-phenylenediamine;p-Amino-N,N-dimethylaniline	C04203
Phosphorylcholine	48.0844	5.5875	C5H15NO4P	Choline phosphate;Phosphorylcholine;Phosphocholine;O-Phosphocholine;choline phosphate	C00588	map00564,Glycerophospholipid metabolism|map01100,Metabolic pathways	2.1.1.103;2.7.1.32;2.7.7.15;3.1.4.3;3.6.1.53
capsidiol	0.108545	-3.20363	C15H24O2	Capsidiol	C09627	map00909,Sesquiterpenoid and triterpenoid biosynthesis
p-Methylolphenol	2.41971	1.27483	C7H8O2	p-Hydroxybenzyl alcohol;4-Hydroxybenzyl alcohol;p-Methylolphenol	C17467
Caprylic acid	0.394404	-1.34225	C8H16O2	Octanoic acid;Caprylic acid;Octylic acid;caprylate (8:0)	C06423	map00061,Fatty acid biosynthesis|map01060,Biosynthesis of plant secondary metabolites|map01066,Biosynthesis of alkaloids derived from terpenoid and polyketide
Forasartan	0.107186	-3.22181
Geranylgeranylcysteine	0.622649	-0.683508
Ngaione (-)	0.393912	-1.34405
L-Ornithine	2.33294	1.22215	C5H12N2O2	L-Ornithine;(S)-2,5-Diaminovaleric acid;(S)-2,5-Diaminopentanoic acid;(S)-2,5-Diaminopentanoate;ornithine	C00077	map00330,Arginine and proline metabolism|map00472,D-Arginine and D-ornithine metabolism|map00480,Glutathione metabolism|map01060,Biosynthesis of plant secondary metabolites|map01064,Biosynthesis of alkaloids derived from ornithine, lysine and nicotinic acid|map01100,Metabolic pathways|map01110,Biosynthesis of secondary metabolites|map01210,2-Oxocarboxylic acid metabolism|map01230,Biosynthesis of …	2.1.3.3;2.3.1.35;2.6.1.13;3.5.1.14;3.5.1.16;3.5.3.1
1-Ipomeanol	2.63584	1.39826
DG(18:3(9Z,12Z,15Z)/18:3(9Z,12Z,15Z)/0:0)	0.469692	-1.09021
PC(O-16:1(1E)/0:0)	2.24386	1.16598
4-Hydroxybenzoic acid	1.96558	0.974956	C7H6O3	4-Hydroxybenzoate;Hydroxybenzoic acid;4-Hydroxybenzoic acid;Hydroxybenzenecarboxylic acid;4-hydroxybenzoate	C00156	map00130,Ubiquinone and other terpenoid-quinone biosynthesis|map00360,Phenylalanine metabolism|map00362,Benzoate degradation|map00363,Bisphenol degradation|map00623,Toluene degradation|map00627,Aminobenzoate degradation|map01061,Biosynthesis of phenylpropanoids|map01100,Metabolic pathways|map01110,Biosynthesis of secondary metabolites|map01120,Microbial metabolism in diverse environments|map01220…	2.5.1.39
Citraconic acid	1.68932	0.756439	C5H6O4	2-Methylmaleate;Citraconate;Citraconic acid;Methylmaleic acid	C02226	map00290,Valine, leucine and isoleucine biosynthesis|map00660,C5-Branched dibasic acid metabolism|map01100,Metabolic pathways|map01210,2-Oxocarboxylic acid metabolism	4.2.1.35
5(S),6(R)-7-trihydroxymethyl Heptanoate	0.683668	-0.548632
beta-Cyclocostunolide	0.17291	-2.5319	C15H20O2	beta-Cyclocostunolide	C09384
Phenylacetic acid	2.64202	1.40164	C8H8O2	Phenylacetic acid;Benzylformic acid;Phenylacetate;Benzeneacetic acid	C07086	map00360,Phenylalanine metabolism|map00643,Styrene degradation|map01100,Metabolic pathways|map01120,Microbial metabolism in diverse environments	3.5.1.4;3.5.5.1
L-Glutamic acid	2.1677	1.11617	C5H9NO4	L-Glutamate;L-Glutamic acid;L-Glutaminic acid;Glutamate;glutamate	C00025	map00250,Alanine, aspartate and glutamate metabolism|map00330,Arginine and proline metabolism|map00340,Histidine metabolism|map00430,Taurine and hypotaurine metabolism|map00471,D-Glutamine and D-glutamate metabolism|map00480,Glutathione metabolism|map00524,Butirosin and neomycin biosynthesis|map00630,Glyoxylate and dicarboxylate metabolism|map00650,Butanoate metabolism|map00660,C5-Branched dibasi…	1.2.1.88;1.4.1.3;1.4.1.4;1.4.1.13;1.4.1.14;1.4.7.1;1.5.1.9;2.3.1.1;2.3.1.35;2.3.2.2;2.4.2.14;2.6.1.1;2.6.1.2;2.6.1.4;2.6.1.5;2.6.1.9;2.6.1.11;2.6.1.13;2.6.1.16;2.6.1.40;2.6.1.42;2.6.1.44;2.6.1.52;2.6.1.79;2.6.1.83;2.6.1.85;2.7.2.11;3.4.19.9;3.4.19.13;3.4.19.14;3.5.2.9;4.1.1.15;4.1.3.27;4.3.3.6;6.1.1.17;6.3.1.2;6.3.2.2;6.3.2.17;6.3.4.2;6.3.5.1;6.3.5.2;6.3.5.3;6.3.5.4;6.3.5.5;6.3.5.6;6.3.5.7
alantolactone	0.422038	-1.24456	C15H20O2	Alantolactone	C09289
Glutamyl-Glycine	0.470617	-1.08737
Oligomycin C	0.510094	-0.971165	C45H74O10	Oligomycin C	C11313
3-Hydroxysintaxanthin	0.513411	-0.961815
Ganodosterone	0.669344	-0.579179
Dl-P-Hydroxyphenyl lactic acid	1.76282	0.817885
trans-Vaccenic acid	0.31113	-1.68441
Physcion 8-glucoside	1.76231	0.817469	C22H22O10	Physcion 8-glucoside;Physcion 8-O-beta-D-monoglucoside	C10384
Undecanedioic acid	0.679161	-0.558175
Blumenol C glucoside	0.594366	-0.750578
N-(α-Linolenoyl) Tyrosine	0.617589	-0.69528
D-Maltose	0.495791	-1.01219
Benzoic acid	2.19804	1.13622	C7H6O2	Benzoate;Benzoic acid;Benzenecarboxylic acid;Phenylformic acid;Dracylic acid;benzoate	C00180	map00360,Phenylalanine metabolism|map00362,Benzoate degradation|map00621,Dioxin degradation|map00623,Toluene degradation|map00627,Aminobenzoate degradation|map01063,Biosynthesis of alkaloids derived from shikimate pathway|map01100,Metabolic pathways|map01110,Biosynthesis of secondary metabolites|map01120,Microbial metabolism in diverse environments|map01220,Degradation of aromatic compounds	2.1.1.273;3.5.1.4;3.5.5.1;3.6.1.7
(R)-4'-Deoxyindenestrol	0.559568	-0.837614	C18H18O	(R)-4'-Deoxyindenestrol	C14541
(R)-5-Deoxyindenestrol	0.561391	-0.832923	C18H18O	(R)-5-Deoxyindenestrol	C14543
Eucaglobulin	1.72625	0.787644
3-Methylindole	16.5336	4.04733	C9H9N	Skatole;3-Methylindole	C08313
Kanzonol I	0.44431	-1.17036
2-Phenylethanol	1.87719	0.908575	C8H10O	Phenylethyl alcohol;Phenethyl alcohol;2-Phenylethanol	C05853	map00360,Phenylalanine metabolism
L-Aspartic Acid	2.25038	1.17017	C4H7NO4	L-Aspartate;L-Aspartic acid;2-Aminosuccinic acid;L-Asp;aspartate	C00049	map00250,Alanine, aspartate and glutamate metabolism|map00260,Glycine, serine and threonine metabolism|map00270,Cysteine and methionine metabolism|map00300,Lysine biosynthesis|map00330,Arginine and proline metabolism|map00340,Histidine metabolism|map00410,beta-Alanine metabolism|map00460,Cyanoamino acid metabolism|map00710,Carbon fixation in photosynthetic organisms|map00760,Nicotinate and nicoti…	1.4.3.16;2.1.3.2;2.6.1.1;2.6.1.78;2.7.2.4;3.5.1.26;3.5.5.4;4.1.1.15;6.1.1.12;6.3.2.6;6.3.4.4;6.3.4.5;6.3.5.4
3-(1-Pyrazolyl)-L-alanine	5.69987	2.51093
Gaidic acid	7.22769	2.85353
PE(18:0/22:6(4Z,7Z,10Z,13Z,16Z,19Z))	0.524165	-0.931907
3-Hydroxylidocaine glucuronide	0.553636	-0.85299
Pirbuterol	2.33772	1.2251	C12H20N2O3	Pirbuterol	C07807
Deoxytubulosine	2.54867	1.34975	C29H37N3O2	Deoxytubulosine	C11817	map00950,Isoquinoline alkaloid biosynthesis
3-Mercaptolactate-cysteine disulfide	0.449699	-1.15297
3-Methoxy-4-hydroxyphenylethylene glycol	6.38098	2.67378
Mahaleboside	4.91399	2.29689
Phenol	2.14877	1.10351	C6H6O	Phenol	C15584
2-Ethyl-2-methyl-3-hydroxysuccinimide	7.8664	2.9757
Cinnamal	1.89867	0.924989	C9H8O	Cinnamaldehyde	C00903	map00940,Phenylpropanoid biosynthesis|map01060,Biosynthesis of plant secondary metabolites|map01100,Metabolic pathways|map01110,Biosynthesis of secondary metabolites|map04750,Inflammatory mediator regulation of TRP channels	1.1.1.195;1.2.1.44
dexpanthenol	0.390455	-1.35677	C9H19NO4	Pantothenol;(R)-2,4-Dihydroxy-N-(3-hydroxypropyl)-3,3-dimethylbutanamide;Dexpanthenol;2,4-Dihydroxy-N-(3-hydroxypropyl)-3,3-dimethylbutanamide;(+)-Panthenol;Bepanthen;Bepanthene;Bepantol;D-(+)-2,4-Dihydroxy-N-(3-hydroxypropyl)-3,3-dimethylbutyramide;Cozyme;D(+)-Panthenol;D(+)-Pantothenyl alcohol;D-P-A Injection;D-Panthenol;d-Pantothenol;d-Pantothenyl alcohol;Ilopan;Motilyn;Panadon;Panthenol;Panth…	C05944	map00770,Pantothenate and CoA biosynthesis
PS(O-16:0/0:0)	0.550882	-0.860185
ferulic acid	2.3471	1.23088	C10H10O4	Ferulate;Ferulic acid;4-Hydroxy-3-methoxycinnamic acid;3-Methoxy-4-hydroxy-trans-cinnamate;ferulate	C01494	map00940,Phenylpropanoid biosynthesis|map01061,Biosynthesis of phenylpropanoids|map01100,Metabolic pathways|map01110,Biosynthesis of secondary metabolites	1.2.1.68;2.1.1.68;2.4.1.120;6.2.1.12
Sambutoxin	0.409546	-1.2879
Maltotriose	0.339504	-1.5585	C18H32O16	Maltotriose;Amylotriose;maltotriose	C01835	map02010,ABC transporters|map04973,Carbohydrate digestion and absorption
hydroxypentanoate	2.10664	1.07495
Spiradine A	0.535817	-0.900189	C20H25NO2	Spiradine A;6-Hydroxyhetisan-11-one	C08708
Ethionamide	2.76559	1.46759	C8H10N2S	Ethionamide	C07665
1-heptadecanoyl-sn-glycerol 3-phosphate	0.44349	-1.17303
D-Methionine	2.5491	1.34999	C5H11NO2S	D-Methionine;D-2-Amino-4-(methylthio)butyric acid	C00855	map02010,ABC transporters
Xanthoxic acid	2.59521	1.37585	C15H22O4	Xanthoxic acid	C13454	map00906,Carotenoid biosynthesis
Mycothiol	0.486768	-1.03869	C17H30N2O12S	Mycothiol	C06717
Gingerol	2.60911	1.38356	C17H26O4	[6]-Gingerol;(S)-(+)-[6]Gingerol;6-Gingerol	C10462	map00945,Stilbenoid, diarylheptanoid and gingerol biosynthesis|map01110,Biosynthesis of secondary metabolites
Jamaicamide B	0.297466	-1.7492	C27H37ClN2O4	Jamaicamide B	C18213
Tyrosol 4-sulfate	2.61683	1.38782
Zidovudine glucuronide	2.76576	1.46768
Isouvaretin	3.41198	1.77061	C23H22O5	Isouvaretin;1-(4,6-Dihydroxy-3-((2-hydroxyphenyl)methyl)-2-methoxyphenyl)-3-phenyl-1-propanone	C09759
Oxoadipic acid	2.77771	1.4739	C6H8O5	2-Oxoadipate;2-Oxoadipic acid;2-oxoadipate	C00322	map00300,Lysine biosynthesis|map00310,Lysine degradation|map00380,Tryptophan metabolism|map00680,Methane metabolism|map01100,Metabolic pathways|map01120,Microbial metabolism in diverse environments|map01210,2-Oxocarboxylic acid metabolism|map01230,Biosynthesis of amino acids	1.2.4.2;1.8.1.4;2.3.1.61
Dihydrophloroglucinol	2.59058	1.37327	C6H8O3	Dihydrophloroglucinol	C06719	map00627,Aminobenzoate degradation|map01120,Microbial metabolism in diverse environments
Naltrexol-3-glucuronide	3.53707	1.82256
L-Tyrosine	6.85852	2.7779	C9H11NO3	L-Tyrosine;(S)-3-(p-Hydroxyphenyl)alanine;(S)-2-Amino-3-(p-hydroxyphenyl)propionic acid;Tyrosine;tyrosine	C00082	map00130,Ubiquinone and other terpenoid-quinone biosynthesis|map00231,Puromycin biosynthesis|map00350,Tyrosine metabolism|map00360,Phenylalanine metabolism|map00400,Phenylalanine, tyrosine and tryptophan biosynthesis|map00401,Novobiocin biosynthesis|map00460,Cyanoamino acid metabolism|map00730,Thiamine metabolism|map00940,Phenylpropanoid biosynthesis|map00950,Isoquinoline alkaloid biosynthesis|ma…	1.3.1.78;2.6.1.1;2.6.1.5;2.6.1.9;4.1.1.25;6.1.1.1
DG(20:4(8Z,11Z,14Z,17Z)/22:6(4Z,7Z,10Z,13Z,16Z,19Z)/0:0)	2.4267	1.279
Gamma-Glutamylglutamine	6.34015	2.66452	C10H17N3O6	(5-L-Glutamyl)-L-glutamine;gamma-glutamylglutamine	C05283
Ouabagenin	0.139132	-2.84547
Glycylprolylhydroxyproline	16.2063	4.01848
Macrophyllic acid A	0.329556	-1.6014
Sphingofungin E	4.84351	2.27605
N-Acetylimidazole	3.54993	1.82779	C5H6N2O	N-Acetylimidazole;1-Acetyl-1H-imidazole	C02560
Tyramine	26.2999	4.71698	C8H11NO	Tyramine;2-(p-Hydroxyphenyl)ethylamine;tyramine	C00483	map00350,Tyrosine metabolism|map00950,Isoquinoline alkaloid biosynthesis|map01060,Biosynthesis of plant secondary metabolites|map01063,Biosynthesis of alkaloids derived from shikimate pathway|map01110,Biosynthesis of secondary metabolites|map04080,Neuroactive ligand-receptor interaction|map04974,Protein digestion and absorption	1.4.3.21;4.1.1.25
Gentisyl alcohol	4.93658	2.30351	C7H8O3	Gentisyl alcohol;2,5-Dihydroxybenzyl alcohol	C10792
Dl-Aspartic acid	2.74081	1.4546
12-Hydroxyergometrine glucoronide	8.40297	3.0709
Lipoyl-AMP	0.339569	-1.55822	C18H26N5O8PS2	Lipoyl-AMP	C16238	map00785,Lipoic acid metabolism|map01100,Metabolic pathways
N-hexadecanoyl-L-Homoserine lactone	5.2912	2.40359
Ricinoleic Acid methyl ester	0.196854	-2.3448
L-Histidine	9.93841	3.31302	C6H9N3O2	L-Histidine;(S)-alpha-Amino-1H-imidazole-4-propionic acid;histidine	C00135	map00340,Histidine metabolism|map00410,beta-Alanine metabolism|map00970,Aminoacyl-tRNA biosynthesis|map01060,Biosynthesis of plant secondary metabolites|map01065,Biosynthesis of alkaloids derived from histidine and purine|map01100,Metabolic pathways|map01110,Biosynthesis of secondary metabolites|map01230,Biosynthesis of amino acids|map02010,ABC transporters|map04974,Protein digestion and absorpti…	1.1.1.23;4.1.1.22;6.1.1.21
Dimorphecolic acid	0.325321	-1.62007
8-Butanoylneosolaniol	0.135508	-2.88355
Prupaside	93.1116	6.54089
PE(24:1(15Z)/P-18:1(9Z))	0.262031	-1.93219
3-o-Ethyl-L-ascorbic acid	0.179885	-2.47485	C8H12O6	3-O-Ethyl-L-ascorbic acid;L-Ascorbic acid ethyl ester	C18342
cis-3-(1-Carboxy-ethyl)-3,5-cyclo-hexadiene-1,2-diol	9.48785	3.24608	C9H12O4	cis-3-(1-Carboxy-ethyl)-3,5-cyclo-hexadiene-1,2-diol	C11456
Abscisic alcohol 11-glucoside	0.184178	-2.44083
Mitragynine	0.149927	-2.73767	C23H30N2O4	Mitragynine	C09226
Gentiopicrin	6.37077	2.67147	C16H20O9	Gentiopicrin;Gentiopicroside	C09782	map01066,Biosynthesis of alkaloids derived from terpenoid and polyketide|map01110,Biosynthesis of secondary metabolites
Indoleacetaldehyde	34.5857	5.11211	C10H9NO	Indole-3-acetaldehyde;2-(Indol-3-yl)acetaldehyde;Indoleacetaldehyde	C00637	map00380,Tryptophan metabolism|map01100,Metabolic pathways	1.2.1.3;1.2.3.7
cis-2-Carboxycyclohexyl-acetic acid	5.68379	2.50685	C9H14O4	cis-2-Carboxycyclohexyl-acetic acid	C14112	map00626,Naphthalene degradation|map01120,Microbial metabolism in diverse environments
Albafuran A	23.6524	4.56391	C24H26O4	Albafuran A;4-((2E)-3,7-Dimethyl-2,6-octadienyl)-5-(6-hydroxy-2-benzofuranyl)-1,3-benzenediol	C08732
