# Supplementary material for: Metabolite accumulation and metabolic network in developing roots of Rehmannia glutinosa reveals its root developmental mechanism and quality
Source: Sci Rep. 2018 Sep 20;8:14127. doi: 10.1038/s41598-018-32447-6 (PMC6148277; doi:10.1038/s41598-018-32447-6)
Supplement: Supplementary file 4 — Supplementary Table S4 [file 41598_2018_32447_MOESM4_ESM.xlsx]

## Sheet: SupplementaryTableS4 Summary of
ID	FoldChange	Log2FoldChange	Formula	Names	KEGG CID	KEGG Pathways	Enzymes
p-Chlorophenylalanine	1.28318	0.359725
DL-Leucine	0.396116	-1.336
Indoline	0.182303	-2.45559	C25H32N2O6	Vindoline	C01626	map00901,Indole alkaloid biosynthesis|map01063,Biosynthesis of alkaloids derived from shikimate pathway
Choline	1.25957	0.33293	C5H14NO	Choline;Bilineurine;choline	C00114	map00260,Glycine, serine and threonine metabolism|map00564,Glycerophospholipid metabolism|map01100,Metabolic pathways|map02010,ABC transporters|map04725,Cholinergic synapse|map04976,Bile secretion	1.1.1.1;1.14.15.7;2.3.1.91;2.7.1.32;3.1.4.4;3.1.4.46
L-Phenylalanine	0.172643	-2.53413	C9H11NO2	L-Phenylalanine;(S)-alpha-Amino-beta-phenylpropionic acid;phenylalanine	C00079	map00360,Phenylalanine metabolism|map00400,Phenylalanine, tyrosine and tryptophan biosynthesis|map00460,Cyanoamino acid metabolism|map00940,Phenylpropanoid biosynthesis|map00960,Tropane, piperidine and pyridine alkaloid biosynthesis|map00966,Glucosinolate biosynthesis|map00970,Aminoacyl-tRNA biosynthesis|map01060,Biosynthesis of plant secondary metabolites|map01061,Biosynthesis of phenylpropanoid…	1.11.1.7;1.14.13.124;2.6.1.1;2.6.1.5;2.6.1.9;4.2.1.51;4.2.1.91;4.3.1.24;6.1.1.20
Linolenic acid	0.439176	-1.18713
3-Hydroxyphenylglycine	2.13381	1.09343
Dihydrozeatin-O-glucoside	1.18403	0.243711	C16H25N5O6	Dihydrozeatin-O-glucoside	C16448	map00908,Zeatin biosynthesis
HYDROXY-7-DESACETOXYKHIVORINIC ACID, METHYL ESTER	0.439791	-1.18511
Azafrin	0.444922	-1.16838	C27H38O4	Azafrin	C08581
Glucosyl (2E,6E,10x)-10,11-dihydroxy-2,6-farnesadienoate	0.439729	-1.18531
Oleamide	2.58864	1.3722	C18H35NO	Oleamide;Oleyl amide;(Z)-9-Octadecenamide	C19670
3-Hydroxy-10'-apo-b,y-carotenal	0.738492	-0.437345
Celastrol	0.170944	-2.5484
9-Hydroxy-4-methoxypsoralen 9-glucoside	0.467071	-1.09829
5,8-Epoxy-5,8-dihydro-10'-apo-b,y-carotene-3,10'-diol	0.438596	-1.18904
Hexadecanamide	1.87927	0.910175
Perilloside E	1.33208	0.413678
Ureidoglycine	1.27848	0.35443	C3H7N3O3	(S)-Ureidoglycine	C02091	map00230,Purine metabolism|map01120,Microbial metabolism in diverse environments	3.5.3.9;3.5.3.26
Jervine	1.44412	0.530189	C27H39NO3	Jervine	C10811	map01066,Biosynthesis of alkaloids derived from terpenoid and polyketide
Istamycin C	1.23565	0.305273	C18H37N5O5	Istamycin C	C17995
Cycloserine	0.191081	-2.38774	C3H6N2O2	Cycloserine;D-Cycloserine	C08057
Glycidyl oleate	0.264093	-1.92088	C21H38O3	Glycidyl oleate	C19426
(+)-Armillarin	3.03544	1.6019
Deserpidine	0.258012	-1.95449	C32H38N2O8	Deserpidine	C06541
Gabaculine	0.729655	-0.454713	C7H9NO2	Gabaculine;3-Amino-2,3-dihydrobenzoic acid	C12110
O-Aceyl-L-Serine	0.513294	-0.962142
2-hydroxy behenic	4.42687	2.14629
Insignin A	1.32794	0.409194
Cinnamic acid	0.368457	-1.44043	C9H8O2	Cinnamic acid;Benzeneacrylic acid	C10438
beta-Cyclocostunolide	2.7094	1.43797	C15H20O2	beta-Cyclocostunolide	C09384
lokundjoside	0.135848	-2.87993	C29H44O10	Lokundjoside;Cuspidoside;Bipindogenin 3-O-alpha-L-rhamnoside	C08874
Kammogenin	1.25299	0.32538
D-Maltose	1.56189	0.643295
Eucaglobulin	0.394111	-1.34333
L(+)-Ornithine	0.283454	-1.81882
Gaidic acid	0.290312	-1.78432
Tylophorine	1.32943	0.410811	C24H27NO4	Tylophorine	C10623
3-Methoxy-4-hydroxyphenylethylene glycol	0.26467	-1.91773
Adunctin C	0.493298	-1.01947
MG(0:0/22:4(7Z,10Z,13Z,16Z)/0:0)	0.43119	-1.2136
2-Ethyl-2-methyl-3-hydroxysuccinimide	0.163462	-2.61298
D-Methionine	0.340358	-1.55487	C5H11NO2S	D-Methionine;D-2-Amino-4-(methylthio)butyric acid	C00855	map02010,ABC transporters
Zidovudine glucuronide	0.42083	-1.24869
PC(14:1(9Z)/0:0)	1.6169	0.693227
7,8-Dehydro-beta-micropteroxanthin	0.412316	-1.27818
1-Hexadecylamine	2.16942	1.11731
Crotonic acid	1.7102	0.774166	C4H6O2	2-Butenoate;2-Butenoic acid;Crotonic acid;3-Methylacrylic acid	C01771
Sucrose	3.07312	1.61971	C12H22O11	Sucrose;Cane sugar;Saccharose;1-alpha-D-Glucopyranosyl-2-beta-D-fructofuranoside;sucrose	C00089	map00052,Galactose metabolism|map00500,Starch and sucrose metabolism|map01100,Metabolic pathways|map02010,ABC transporters|map02060,Phosphotransferase system (PTS)|map04742,Taste transduction|map04973,Carbohydrate digestion and absorption	2.4.1.13;2.4.1.82;3.1.3.24;3.2.1.20;3.2.1.22;3.2.1.26
Costunolide	0.322754	-1.63149	C15H20O2	Costunolide;(+)-Costunolide	C09382	map00909,Sesquiterpenoid and triterpenoid biosynthesis
2-hydroxy-tricosanoic acid	4.93775	2.30385
DG(20:4(8Z,11Z,14Z,17Z)/22:6(4Z,7Z,10Z,13Z,16Z,19Z)/0:0)	0.361231	-1.46901
Gemfibrozil	0.380248	-1.39499	C15H22O3	Gemfibrozil	C07020
Malonylcarnitine	0.181796	-2.45961
Glycylprolylhydroxyproline	0.171125	-2.54688
Sphingofungin E	0.212121	-2.23704
N-Acetylimidazole	0.497494	-1.00725	C5H6N2O	N-Acetylimidazole;1-Acetyl-1H-imidazole	C02560
Apo-10'-violaxanthal	0.479442	-1.06057
N-hexadecanoyl-L-Homoserine lactone	0.256651	-1.96212
N-(3S-hydroxy-butanoyl)-homoserine lactone	1.90636	0.930818
1-Hexadecyl Lysophosphatidic Acid	0.448912	-1.1555
Dehydrophytosphingosine	3.41439	1.77163
9-Hydroxy-7-megastigmen-3-one glucoside	0.420322	-1.25043
Heneicosanedioic acid	0.31986	-1.64449
6-Paradol	0.430574	-1.21567	C17H26O3	6-Paradol;3-Decanone, 1-(4-hydroxy-3-methoxyphenyl)-	C10482
Prupaside	0.551491	-0.85859
cis-3-(1-Carboxy-ethyl)-3,5-cyclo-hexadiene-1,2-diol	0.255195	-1.97033	C9H12O4	cis-3-(1-Carboxy-ethyl)-3,5-cyclo-hexadiene-1,2-diol	C11456
Desmethylpirenzepine	2.90487	1.53848
Ferulic Acid /4-Hydroxy-3-Methoxycinnamic Acid	0.422028	-1.24459
p-Aminobenzaldehyde	2.15155	1.10538
Gentiopicrin	0.0940383	-3.41061	C16H20O9	Gentiopicrin;Gentiopicroside	C09782	map01066,Biosynthesis of alkaloids derived from terpenoid and polyketide|map01110,Biosynthesis of secondary metabolites
Simvastatin acid	0.313694	-1.67257
cis-2-Carboxycyclohexyl-acetic acid	0.356397	-1.48844	C9H14O4	cis-2-Carboxycyclohexyl-acetic acid	C14112	map00626,Naphthalene degradation|map01120,Microbial metabolism in diverse environments
Albafuran A	0.103237	-3.27597	C24H26O4	Albafuran A;4-((2E)-3,7-Dimethyl-2,6-octadienyl)-5-(6-hydroxy-2-benzofuranyl)-1,3-benzenediol	C08732
PA(17:1(9Z)/0:0)	0.28469	-1.81254
4-Aminobutyraldehyde	0.328203	-1.60734	C4H9NO	4-Aminobutyraldehyde;4-Aminobutanal	C00555	map00330,Arginine and proline metabolism|map00410,beta-Alanine metabolism	1.2.1.3;1.5.3.14
Indol-3-ylacetyl-myo-inositol L-arabinoside	0.210303	-2.24946	C21H27NO11	Indol-3-ylacetyl-myo-inositol L-arabinoside	C04611
Sorbitan palmitate	0.190814	-2.38976
Glutamylphenylalanine	0.31639	-1.66022
Oxaloglutarate	0.29882	-1.74265	C7H8O7	Oxaloglutarate	C05533	map01210,2-Oxocarboxylic acid metabolism
Caryoptosidic acid	0.185489	-2.4306
abrusoside A	0.155945	-2.68089	C36H54O10	Abrusoside A	C08920
MG(P-18:0e/0:0/0:0)	5.80666	2.53771
Diphenylphosphine Acid	0.132728	-2.91346
Isocaviunin 7-O-gentiobioside	16.9901	4.08663
