# Supplementary material for: Metabolite accumulation and metabolic network in developing roots of Rehmannia glutinosa reveals its root developmental mechanism and quality
Source: Sci Rep. 2018 Sep 20;8:14127. doi: 10.1038/s41598-018-32447-6 (PMC6148277; doi:10.1038/s41598-018-32447-6)
Supplement: Supplementary file 5 — Supplementary Table S5 [file 41598_2018_32447_MOESM5_ESM.xlsx]

## Sheet: SupplementaryTableS5 Summary of
ID	FoldChange	Log2FoldChange	Formula	Names	KEGG CID	KEGG Pathways	Enzymes
Oleic acid	0.508612	-0.975362	C18H34O2	(9Z)-Octadecenoic acid;(Z)-Octadec-9-enoic acid;Oleate;Oleic acid	C00712	map00061,Fatty acid biosynthesis|map00073,Cutin, suberine and wax biosynthesis|map01040,Biosynthesis of unsaturated fatty acids|map01060,Biosynthesis of plant secondary metabolites	1.11.2.3;3.1.2.2;3.1.2.14
N-(2-phenoxy-ethyl) arachidonoyl amine	0.331735	-1.5919
1-heptadecanoyl-sn-glycero-3-phosphocholine	0.477185	-1.06738
N-stearoyl tyrosine	0.40459	-1.30547
Stearic acid	0.56751	-0.817282	C18H36O2	Octadecanoic acid;Stearate;Stearic acid;stearate (18:0)	C01530	map00061,Fatty acid biosynthesis|map01040,Biosynthesis of unsaturated fatty acids|map01060,Biosynthesis of plant secondary metabolites|map04745,Phototransduction - fly	3.1.2.2;3.1.2.14
L-Arginine	3.16172	1.66071	C6H14N4O2	L-Arginine;(S)-2-Amino-5-guanidinovaleric acid;L-Arg;arginine	C00062	map00330,Arginine and proline metabolism|map00331,Clavulanic acid biosynthesis|map00472,D-Arginine and D-ornithine metabolism|map00970,Aminoacyl-tRNA biosynthesis|map01060,Biosynthesis of plant secondary metabolites|map01064,Biosynthesis of alkaloids derived from ornithine, lysine and nicotinic acid|map01100,Metabolic pathways|map01110,Biosynthesis of secondary metabolites|map01230,Biosynthesis o…	1.14.13.39;3.5.3.1;4.1.1.19;4.3.2.1;6.1.1.19
didesmethyl tocotrienol	0.71262	-0.488795
Daphniphylline	0.682707	-0.550663
Imperialine	0.515722	-0.955335	C27H43NO3	Imperialine;Cevan-6-one, 3,20-dihydroxy-, (3-beta,5-alpha,17-beta)-;Kashmirine;Peiminine	C10808
Indoleacrylic acid	24.8556	4.6355
LysoPE(20:0/0:0)	0.669537	-0.578764
Leonuridine	2.43858	1.28604	C15H24O9	Leonuridine	C17011
Dl-Malic acid	3.10934	1.63661
hydrocinnamic acid	1.56837	0.649269	C9H8O3	Phenylpyruvate;Phenylpyruvic acid;alpha-Ketohydrocinnamic acid;keto-Phenylpyruvate;3-Phenyl-2-oxopropanoate;2-Oxo-3-phenylpropanoate	C00166	map00360,Phenylalanine metabolism|map00400,Phenylalanine, tyrosine and tryptophan biosynthesis|map00960,Tropane, piperidine and pyridine alkaloid biosynthesis|map01060,Biosynthesis of plant secondary metabolites|map01100,Metabolic pathways|map01110,Biosynthesis of secondary metabolites|map01210,2-Oxocarboxylic acid metabolism|map01230,Biosynthesis of amino acids	1.13.11.27;2.6.1.1;2.6.1.5;2.6.1.9;4.2.1.51;4.2.1.91
L-Tryptophan	26.3232	4.71826	C11H12N2O2	L-Tryptophan;Tryptophan;(S)-alpha-Amino-beta-(3-indolyl)-propionic acid;tryptophan	C00078	map00260,Glycine, serine and threonine metabolism|map00380,Tryptophan metabolism|map00400,Phenylalanine, tyrosine and tryptophan biosynthesis|map00901,Indole alkaloid biosynthesis|map00966,Glucosinolate biosynthesis|map00970,Aminoacyl-tRNA biosynthesis|map01060,Biosynthesis of plant secondary metabolites|map01061,Biosynthesis of phenylpropanoids|map01063,Biosynthesis of alkaloids derived from shi…	1.14.13.125;2.6.1.99;4.2.1.20;6.1.1.2
Ligustroside	4.67205	2.22406
Triacetin	2.36536	1.24206
Linolenic acid	0.438269	-1.19011
Ophiobolin A	0.496927	-1.00889	C25H36O4	Ophiobolin A	C09145
3-Hydroxyphenylglycine	4.24208	2.08477
Persicaxanthin	0.495847	-1.01203
Carbonic acid	2.38401	1.25339	H2CO3	Carbonic acid;Dihydrogen carbonate;H2CO3	C01353	map04964,Proximal tubule bicarbonate reclamation|map04966,Collecting duct acid secretion|map04970,Salivary secretion|map04971,Gastric acid secretion|map04972,Pancreatic secretion|map04976,Bile secretion	4.2.1.1
Dihydrozeatin-O-glucoside	1.44009	0.526157	C16H25N5O6	Dihydrozeatin-O-glucoside	C16448	map00908,Zeatin biosynthesis
Stypoltrione	0.364738	-1.45507
Cyclopamine	0.603333	-0.728975	C27H41NO2	Cyclopamine	C10798
Sucrose	5.82218	2.54156	C12H22O11	Sucrose;Cane sugar;Saccharose;1-alpha-D-Glucopyranosyl-2-beta-D-fructofuranoside;sucrose	C00089	map00052,Galactose metabolism|map00500,Starch and sucrose metabolism|map01100,Metabolic pathways|map02010,ABC transporters|map02060,Phosphotransferase system (PTS)|map04742,Taste transduction|map04973,Carbohydrate digestion and absorption	2.4.1.13;2.4.1.82;3.1.3.24;3.2.1.20;3.2.1.22;3.2.1.26
HYDROXY-7-DESACETOXYKHIVORINIC ACID, METHYL ESTER	0.249469	-2.00307
Luffariellolide	0.810472	-0.303165	C25H38O3	Luffariellolide	C19901
4-Ipomeanol	1.59731	0.675642
Azafrin	0.426306	-1.23004	C27H38O4	Azafrin	C08581
Glycogen	0.357738	-1.48302	C24H42O21	Glycogen	C00182
plastoquinol-1	0.619879	-0.689943	C13H18O2	Plastoquinol-1	C02185	map00195,Photosynthesis|map01100,Metabolic pathways
DL-3,4-Dihydroxyphenyl glycol	2.33935	1.22611
Nandrolone phenpropionate	0.766335	-0.383953	C27H34O3	Nandrolone phenpropionate;Nandrolone phenylpropionate	C08155
Glucosyl (2E,6E,10x)-10,11-dihydroxy-2,6-farnesadienoate	0.443851	-1.17185
trans-11-Eicosenoic acid	0.274619	-1.8645
LysoPE(0:0/20:1(11Z))	0.58403	-0.775885
Indole	2.75946	1.46439	C8H7N	Indole;2,3-Benzopyrrole	C00463	map00380,Tryptophan metabolism|map00400,Phenylalanine, tyrosine and tryptophan biosynthesis|map00402,Benzoxazinoid biosynthesis|map01100,Metabolic pathways|map01110,Biosynthesis of secondary metabolites|map04974,Protein digestion and absorption	4.2.1.20
Laurencione diacetate	2.34228	1.22791
3-Hydroxy-10'-apo-b,y-carotenal	0.622247	-0.684441
Homovanillic acid	2.5146	1.33033	C9H10O4	Homovanillate;Homovanillic acid;3-Methoxy-4-hydroxyphenylacetate	C05582	map00350,Tyrosine metabolism|map01100,Metabolic pathways|map04728,Dopaminergic synapse
2-Hydroxyphenylacetic acid	2.25839	1.1753	C8H8O3	2-Hydroxyphenylacetate;2-Hydroxyphenylacetic acid	C05852	map00360,Phenylalanine metabolism|map00643,Styrene degradation|map01100,Metabolic pathways|map01120,Microbial metabolism in diverse environments	1.13.11.27
4-methyl-hexanoic acid	1.65535	0.727134
Cis-11,14-Eicosadienoic acid	0.439748	-1.18525
3-Methylisoquinoline	19.1965	4.26277
alpha-Ionone	0.605582	-0.723606	C13H20O	alpha-Ionone	C12286
5,8-Epoxy-5,8-dihydro-10'-apo-b,y-carotene-3,10'-diol	0.432397	-1.20957
N-amyl arachidohoyl amine	0.784976	-0.34928
Hydrocortisone 17-butyrate	0.707308	-0.499589
Palmitoyl 3-carbacyclic Phosphatidic Acid	0.50399	-0.988534
Corchorusoside A	0.205495	-2.28282
3E,5E-tridecadienoic acid	0.612379	-0.707503
Salicylic acid	2.37966	1.25076	C7H6O3	Salicylate;o-Hydroxybenzoic acid;Salicylic acid;salicylate	C00805	map00360,Phenylalanine metabolism|map00621,Dioxin degradation|map00624,Polycyclic aromatic hydrocarbon degradation|map00626,Naphthalene degradation|map01053,Biosynthesis of siderophore group nonribosomal peptides|map01061,Biosynthesis of phenylpropanoids|map01070,Biosynthesis of plant hormones|map01100,Metabolic pathways|map01110,Biosynthesis of secondary metabolites|map01120,Microbial metabolism…
Epothilone A	0.568593	-0.814531	C26H39NO6S	Epothilone A	C12153	map01052,Type I polyketide structures
Teleocidin B-1	0.76094	-0.394145	C28H41N3O2	Teleocidin B-1;(4S,7S,10S,13R)-13-Ethenyl-1,3,4,5,7,8,10,11,12,13-decahydro-4-(hydroxymethyl)-8,10,13-trimethyl-7,10-diisopropyl-6H-benzo[g][1,4]diazonino[7,6,5-cd]indol-6-one	C05150
dibucaine	0.45818	-1.12601	C20H29N3O2	Dibucaine	C07879
Perilloside E	1.33999	0.42222
4-Methyumbelliferone	3.71878	1.89483
4-Hydroxyquinoline	16.2369	4.0212	C9H7NO	4-Hydroxyquinoline;Quinolin-4-ol	C06343
D(-)-Arginine	3.29688	1.7211
3-Methylbenzyl alcolhol	1.67162	0.741248
C16 Sphinganine-1-phosphate	0.51008	-0.971204
p-Coumaroyl quinic acid	4.15114	2.05351	C16H18O8	p-Coumaroyl quinic acid;trans-5-O-(4-Coumaroyl)-D-quinate	C12208	map00940,Phenylpropanoid biosynthesis|map00941,Flavonoid biosynthesis|map00945,Stilbenoid, diarylheptanoid and gingerol biosynthesis|map01110,Biosynthesis of secondary metabolites	1.14.13.36;2.3.1.133
4-Ethylbenzoic acid	2.33587	1.22396
Apo-10'-violaxanthal	0.576715	-0.794069
Docosahexaenoyl Serotonin	0.228727	-2.1283
4-O-beta-D-Glucosyl-4-hydroxycinnamate	0.373157	-1.42214	C15H18O8	4-O-beta-D-Glucosyl-4-hydroxycinnamate	C04415
Guanine	1.8826	0.912728	C5H5N5O	Guanine;2-Amino-6-hydroxypurine;guanine	C00242	map00230,Purine metabolism|map01100,Metabolic pathways	2.4.2.7;2.4.2.8
3,4-Dimethylbenzoic acid	1.91724	0.939033
2,5-Diisopropyl-3-methylphenol	0.586094	-0.770795
PA(P-20:0/0:0)	0.591305	-0.758026
(S)-(+)-Mandelic acid	2.12081	1.08461
Benzyl alcohol	2.51413	1.33006	C7H8O	Benzyl alcohol;alpha-Hydroxytoluene;Benzenemethanol;Phenylmethanol;Phenylcarbinol;Hydroxymethylbenzene	C00556	map00623,Toluene degradation|map01120,Microbial metabolism in diverse environments|map01220,Degradation of aromatic compounds
S-(2-Aminoethyl)-L-cysteine	0.672951	-0.571426
Urdamycin B	3.48469	1.80103	C37H44O13	Urdamycin B	C12406	map01057,Biosynthesis of type II polyketide products|map01110,Biosynthesis of secondary metabolites
2'-Deoxyguanosine	0.337648	-1.56641	C10H13N5O4	Deoxyguanosine;2'-Deoxyguanosine;2'-deoxyguanosine	C00330	map00230,Purine metabolism|map01100,Metabolic pathways	3.1.3.5
Capric acid	0.414284	-1.27131	C10H20O2	Decanoic acid;Decanoate;Decylic acid;n-Capric acid;caprate (10:0)	C01571	map00061,Fatty acid biosynthesis
8-Epiiridodial glucoside tetraacetate	0.661997	-0.595104	C24H34O11	8-Epiiridodial glucoside tetraacetate	C11658
vinyl acrylic acid	5.15707	2.36655
Gymnodimine	0.336606	-1.57087	C32H45NO4	Gymnodimine;Gymnodimine A;GYM A	C20025
2-hydroxy behenic	5.50434	2.46057
1,4-Methylimidazoleacetic acid	3.85564	1.94697
Benzaldehyde	8.83681	3.14352	C7H6O	Benzaldehyde;Benzoic aldehyde	C00261	map00623,Toluene degradation|map00627,Aminobenzoate degradation|map01120,Microbial metabolism in diverse environments|map01220,Degradation of aromatic compounds	4.1.2.10
Undecanoic acid	0.660269	-0.598875	C11H22O2	Undecanoic acid;Hendecanoic acid	C17715
2-Butylthiazolidine	2.55064	1.35086
Phosphorylcholine	29.7823	4.89638	C5H15NO4P	Choline phosphate;Phosphorylcholine;Phosphocholine;O-Phosphocholine;choline phosphate	C00588	map00564,Glycerophospholipid metabolism|map01100,Metabolic pathways	2.1.1.103;2.7.1.32;2.7.7.15;3.1.4.3;3.6.1.53
capsidiol	0.294727	-1.76255	C15H24O2	Capsidiol	C09627	map00909,Sesquiterpenoid and triterpenoid biosynthesis
p-Methylolphenol	2.53623	1.34269	C7H8O2	p-Hydroxybenzyl alcohol;4-Hydroxybenzyl alcohol;p-Methylolphenol	C17467
Caprylic acid	0.423745	-1.23873	C8H16O2	Octanoic acid;Caprylic acid;Octylic acid;caprylate (8:0)	C06423	map00061,Fatty acid biosynthesis|map01060,Biosynthesis of plant secondary metabolites|map01066,Biosynthesis of alkaloids derived from terpenoid and polyketide
Forasartan	0.20466	-2.2887
Geranylgeranylcysteine	0.691035	-0.53317
Stigmatellin Y	0.317305	-1.65606	C29H40O6	Stigmatellin Y	C12150
Ngaione (-)	0.247566	-2.01411
1-Ipomeanol	2.34471	1.22941
4-Hydroxybenzoic acid	2.25131	1.17077	C7H6O3	4-Hydroxybenzoate;Hydroxybenzoic acid;4-Hydroxybenzoic acid;Hydroxybenzenecarboxylic acid;4-hydroxybenzoate	C00156	map00130,Ubiquinone and other terpenoid-quinone biosynthesis|map00360,Phenylalanine metabolism|map00362,Benzoate degradation|map00363,Bisphenol degradation|map00623,Toluene degradation|map00627,Aminobenzoate degradation|map01061,Biosynthesis of phenylpropanoids|map01100,Metabolic pathways|map01110,Biosynthesis of secondary metabolites|map01120,Microbial metabolism in diverse environments|map01220…	2.5.1.39
Phenylacetic acid	2.25986	1.17623	C8H8O2	Phenylacetic acid;Benzylformic acid;Phenylacetate;Benzeneacetic acid	C07086	map00360,Phenylalanine metabolism|map00643,Styrene degradation|map01100,Metabolic pathways|map01120,Microbial metabolism in diverse environments	3.5.1.4;3.5.5.1
alantolactone	0.283881	-1.81664	C15H20O2	Alantolactone	C09289
Glutamyl-Glycine	0.452255	-1.14479
3-Hydroxysintaxanthin	0.519276	-0.945427
Dl-P-Hydroxyphenyl lactic acid	2.15122	1.10515
9-Hydroxyfluorene	0.642715	-0.63775	C13H10O	Fluoren-9-ol;9-Fluorenol;9-Hydroxyfluorene;Diphenylene carbinol	C06711	map00624,Polycyclic aromatic hydrocarbon degradation|map01100,Metabolic pathways|map01120,Microbial metabolism in diverse environments
trans-Vaccenic acid	0.246391	-2.02098
Adenine	0.415445	-1.26727	C5H5N5	Adenine;6-Aminopurine;adenine	C00147	map00230,Purine metabolism|map00908,Zeatin biosynthesis|map01100,Metabolic pathways	1.5.99.12;2.4.2.7;2.4.2.8;3.2.2.16
Blumenol C glucoside	0.640251	-0.64329
5,6-Dihydro-5-methyluracil	2.22686	1.15501	C5H8N2O2	5,6-Dihydrothymine;Dihydrothymine;5,6-Dihydro-5-methyluracil	C00906	map00240,Pyrimidine metabolism|map01100,Metabolic pathways	1.3.1.2;3.5.2.2
Benzoic acid	2.44939	1.29242	C7H6O2	Benzoate;Benzoic acid;Benzenecarboxylic acid;Phenylformic acid;Dracylic acid;benzoate	C00180	map00360,Phenylalanine metabolism|map00362,Benzoate degradation|map00621,Dioxin degradation|map00623,Toluene degradation|map00627,Aminobenzoate degradation|map01063,Biosynthesis of alkaloids derived from shikimate pathway|map01100,Metabolic pathways|map01110,Biosynthesis of secondary metabolites|map01120,Microbial metabolism in diverse environments|map01220,Degradation of aromatic compounds	2.1.1.273;3.5.1.4;3.5.5.1;3.6.1.7
(R)-4'-Deoxyindenestrol	0.530603	-0.914295	C18H18O	(R)-4'-Deoxyindenestrol	C14541
Simvastatin	0.573931	-0.801051
(R)-5-Deoxyindenestrol	0.53498	-0.902444	C18H18O	(R)-5-Deoxyindenestrol	C14543
3-Methylindole	11.3252	3.50147	C9H9N	Skatole;3-Methylindole	C08313
Kanzonol I	0.257795	-1.95571
PE(10:0/10:0)	0.579991	-0.785898
2-Phenylethanol	1.77809	0.830327	C8H10O	Phenylethyl alcohol;Phenethyl alcohol;2-Phenylethanol	C05853	map00360,Phenylalanine metabolism
L-Aspartic Acid	2.12143	1.08504	C4H7NO4	L-Aspartate;L-Aspartic acid;2-Aminosuccinic acid;L-Asp;aspartate	C00049	map00250,Alanine, aspartate and glutamate metabolism|map00260,Glycine, serine and threonine metabolism|map00270,Cysteine and methionine metabolism|map00300,Lysine biosynthesis|map00330,Arginine and proline metabolism|map00340,Histidine metabolism|map00410,beta-Alanine metabolism|map00460,Cyanoamino acid metabolism|map00710,Carbon fixation in photosynthetic organisms|map00760,Nicotinate and nicoti…	1.4.3.16;2.1.3.2;2.6.1.1;2.6.1.78;2.7.2.4;3.5.1.26;3.5.5.4;4.1.1.15;6.1.1.12;6.3.2.6;6.3.4.4;6.3.4.5;6.3.5.4
2-Methylfuran	1.7022	0.767398
3-(1-Pyrazolyl)-L-alanine	2.92298	1.54744
3-Hydroxylidocaine glucuronide	0.351878	-1.50685
10-Deacetyl-2-debenzoylbaccatin III	0.505494	-0.984234	C22H32O9	10-Deacetyl-2-debenzoylbaccatin III	C11899	map00904,Diterpenoid biosynthesis|map01100,Metabolic pathways|map01110,Biosynthesis of secondary metabolites
3-Glucosyl-2,3',4,4',6-pentahydroxybenzophenone	0.343773	-1.54047
p-cresol	1.72522	0.78678	C7H8O	4-Cresol;p-Cresol;4-Hydroxytoluene;4-Methylphenol	C01468	map00623,Toluene degradation|map00633,Nitrotoluene degradation|map01100,Metabolic pathways|map01120,Microbial metabolism in diverse environments|map01220,Degradation of aromatic compounds|map04974,Protein digestion and absorption
MG(0:0/22:4(7Z,10Z,13Z,16Z)/0:0)	0.351722	-1.50749
LysoPE(0:0/20:2(11Z,14Z))	0.563706	-0.826984
Mahaleboside	6.47714	2.69536
Phenol	2.45388	1.29507	C6H6O	Phenol	C15584
2-Hydroxydesmethylimipramine glucuronide	0.505077	-0.985423
Hydrazinopthalazinone	2.34467	1.22939
dexpanthenol	0.366463	-1.44826	C9H19NO4	Pantothenol;(R)-2,4-Dihydroxy-N-(3-hydroxypropyl)-3,3-dimethylbutanamide;Dexpanthenol;2,4-Dihydroxy-N-(3-hydroxypropyl)-3,3-dimethylbutanamide;(+)-Panthenol;Bepanthen;Bepanthene;Bepantol;D-(+)-2,4-Dihydroxy-N-(3-hydroxypropyl)-3,3-dimethylbutyramide;Cozyme;D(+)-Panthenol;D(+)-Pantothenyl alcohol;D-P-A Injection;D-Panthenol;d-Pantothenol;d-Pantothenyl alcohol;Ilopan;Motilyn;Panadon;Panthenol;Panth…	C05944	map00770,Pantothenate and CoA biosynthesis
PS(O-16:0/0:0)	0.299304	-1.74032
ferulic acid	2.0835	1.05901	C10H10O4	Ferulate;Ferulic acid;4-Hydroxy-3-methoxycinnamic acid;3-Methoxy-4-hydroxy-trans-cinnamate;ferulate	C01494	map00940,Phenylpropanoid biosynthesis|map01061,Biosynthesis of phenylpropanoids|map01100,Metabolic pathways|map01110,Biosynthesis of secondary metabolites	1.2.1.68;2.1.1.68;2.4.1.120;6.2.1.12
Spiradine A	0.49918	-1.00237	C20H25NO2	Spiradine A;6-Hydroxyhetisan-11-one	C08708
Ethionamide	3.32996	1.7355	C8H10N2S	Ethionamide	C07665
1-heptadecanoyl-sn-glycerol 3-phosphate	0.416228	-1.26455
altretamine	0.475016	-1.07395
Jamaicamide B	0.115914	-3.10887	C27H37ClN2O4	Jamaicamide B	C18213
7,8-Dehydro-beta-micropteroxanthin	0.367049	-1.44595
Dihydrophloroglucinol	2.86994	1.52102	C6H8O3	Dihydrophloroglucinol	C06719	map00627,Aminobenzoate degradation|map01120,Microbial metabolism in diverse environments
2-hydroxy-tricosanoic acid	7.51297	2.90938
Naltrexol-3-glucuronide	2.99775	1.58388
Ouabagenin	0.326323	-1.61563
Macrophyllic acid A	0.281679	-1.82787
Tyramine	16.3385	4.0302	C8H11NO	Tyramine;2-(p-Hydroxyphenyl)ethylamine;tyramine	C00483	map00350,Tyrosine metabolism|map00950,Isoquinoline alkaloid biosynthesis|map01060,Biosynthesis of plant secondary metabolites|map01063,Biosynthesis of alkaloids derived from shikimate pathway|map01110,Biosynthesis of secondary metabolites|map04080,Neuroactive ligand-receptor interaction|map04974,Protein digestion and absorption	1.4.3.21;4.1.1.25
Benzylmalic acid	2.74881	1.45881	C11H12O5	3-Benzylmalic acid;3-Benzylmalate	C20654	map00400,Phenylalanine, tyrosine and tryptophan biosynthesis|map01210,2-Oxocarboxylic acid metabolism
Nicotinamide	2.85815	1.51508	C6H6N2O	Nicotinamide;Nicotinic acid amide;Niacinamide;Vitamin PP;nicotinamide	C00153	map00760,Nicotinate and nicotinamide metabolism|map01100,Metabolic pathways|map04977,Vitamin digestion and absorption	2.4.2.30;2.4.2.31;3.2.2.3
12-Hydroxyergometrine glucoronide	11.3694	3.50708
Distigmine	0.0685166	-3.8674	C22H32N4O4	Distigmine	C16823
Dimorphecolic acid	0.20836	-2.26285
Scopolamine N-oxide	10.2564	3.35845
Lankacidin C	15.9562	3.99604	C25H33NO7	Lankacidin C	C15758
PE(24:1(15Z)/P-18:1(9Z))	0.151	-2.72738
