# Supplementary material for: Metabolite accumulation and metabolic network in developing roots of Rehmannia glutinosa reveals its root developmental mechanism and quality
Source: Sci Rep. 2018 Sep 20;8:14127. doi: 10.1038/s41598-018-32447-6 (PMC6148277; doi:10.1038/s41598-018-32447-6)
Supplement: Supplementary file 6 — Supplementary Table S6 [file 41598_2018_32447_MOESM6_ESM.xlsx]

## Sheet: Sheet1
Metabolites	E	T	M
Oleic acid	1795.72	1021.22	913.323
N-(2-phenoxy-ethyl) arachidonoyl amine	468.458	249.291	155.404
Umbelliferyl Arachidonate	155.045	327.884	222.677
1-heptadecanoyl-sn-glycero-3-phosphocholine	302.864	210.796	144.522
N-stearoyl tyrosine	331.576	179.852	134.152
Stearic acid	296.874	164.234	168.479
L-Arginine	92.6305	218.218	292.872
didesmethyl tocotrienol	244.312	166.978	174.101
Daphniphylline	233.741	156.188	159.576
Imperialine	249.423	133.257	128.633
Indoleacrylic acid	7.14649	258.096	177.63
LysoPE(20:0/0:0)	152.124	101.151	101.852
Leonuridine	60.2269	163.145	146.868
Dl-Malic acid	47.5715	127.019	147.916
hydrocinnamic acid	78.1305	111.929	122.538
α-Linolenic Acid	117.153	96.0575	85.6274
Isocitric acid	58.5632	108.393	147.578
L-Tryptophan	4.25992	162.317	112.135
Ligustroside	21.3009	146.304	99.5189
p-Chlorophenylalanine	83.0625	73.0932	93.7918
DL-Leucine	54.6667	129.332	51.2305
Indoline	22.4071	163.599	29.8247
Choline	77.7825	65.2692	82.2111
2-hydroxy-nonadecanoic acid	34.6771	96.7565	78.4506
L-Phenylalanine	18.8087	143.917	24.8463
Triacetin	36.0842	81.2068	85.352
γ-Linolenic acid	71.8875	71.7391	31.5061
Ophiobolin A	73.7253	56.0745	36.6361
3-Hydroxyphenylglycine	22.2036	44.1415	94.1895
Persicaxanthin	68.2011	51.0279	33.8173
Carbonic acid	30.2483	55.8194	72.1122
Dihydrozeatin-O-glucoside	40.7238	49.5305	58.6458
Stypoltrione	75.6851	34.3236	27.6053
Cyclopamine	58.145	35.4536	35.0808
Sucrose	13.031	40.9715	75.8691
7β-HYDROXY-7-DESACETOXYKHIVORINIC ACID, METHYL ESTER	66.2978	37.607	16.5392
Luffariellolide	48.4164	36.8864	39.2402
4-Ipomeanol	30.1364	44.6119	48.1371
Azafrin	48.113	46.0999	20.5108
Hexacarboxylporphyrin III	15.9278	52.8811	49.5906
Glycogen	74.3479	11.0353	26.5971
plastoquinol-1	44.8374	29.2388	27.7937
DL-3,4-Dihydroxyphenyl glycol	17.5702	41.9447	41.1028
Nandrolone phenpropionate	37.0914	28.0906	28.4245
Glucosyl (2E,6E,10x)-10,11-dihydroxy-2,6-farnesadienoate	36.191	36.5303	16.0634
trans-11-Eicosenoic acid	51.0113	19.9823	14.0087
LysoPE(0:0/20:1(11Z))	39.28	26.13	22.9407
D-Pantothenic acid	18.0866	35.3461	33.4397
Indole	11.9685	38.6069	33.0266
Oleamide	30.4371	13.5803	35.1547
Laurencione diacetate	15.9596	34.0282	37.3818
2-Furoic acid	13.7096	29.3427	39.4619
11β-Prostaglandin F2α	26.1091	12.5135	38.9291
3-Hydroxy-10'-apo-b,y-carotenal	30.2802	25.5138	18.8418
Celastrol	9.62611	56.8447	9.71726
Palmitoleic acid	12.5048	40.3745	20.1884
Homovanillic acid	12.6047	34.2355	31.6959
2-Hydroxyphenylacetic acid	13.233	31.3942	29.8854
9-Hydroxy-4-methoxypsoralen 9-glucoside	20.9429	32.9916	15.4094
4-methyl-hexanoic acid	15.9379	25.8491	26.3827
Cis-11,14-Eicosadienoic acid	33.0606	14.0788	14.5384
3-Methylisoquinoline	1.28764	36.2829	24.7181
alpha-Ionone	28.0025	15.8436	16.9578
5,8-Epoxy-5,8-dihydro-10'-apo-b,y-carotene-3,10'-diol	24.8505	24.4993	10.7453
Hydroxymethylphosphonate	31.3464	11.3347	20.5667
Thymophthalein	36.6438	5.36263	13.0169
Hexadecanamide	19.723	12.648	23.769
Benzofuran	13.5873	22.9679	19.5133
1-Naphthylmethanol	21.9682	15.782	16.4661
N-amyl arachidohoyl amine	20.0641	17.4636	15.7498
Hydrocortisone 17-butyrate	19.1086	17.3488	13.5157
Palmitoyl 3-carbacyclic Phosphatidic Acid	24.1357	12.8043	12.1642
19-hydroxy-nonadecanoic acid	9.75896	27.1786	13.2666
Corchorusoside A	28.1663	13.9635	5.78804
3E,5E-tridecadienoic acid	21.5643	12.4432	13.2055
Salicylic acid	8.61788	19.7961	20.5077
Epothilone A	19.3195	15.2735	10.9849
Teleocidin B-1	17.7268	15.1609	13.4891
Lauric acid	14.9282	11.4344	21.2804
Ceriporic acid C	17.0219	12.082	16.2356
dibucaine	20.1954	14.4027	9.25313
Perilloside E	13.4561	13.5361	18.0311
Raffinose	7.21362	16.6449	20.759
4-Methyumbelliferone	5.26578	18.8677	19.5823
4-Hydroxyquinoline	1.0547	25.6411	17.125
3-(Phosphoacetylamido)-L-alanine	17.1528	12.0083	15.3674
D(-)-Arginine	6.92623	15.6162	22.8349
3-Methylbenzyl alcolhol	10.113	15.2174	16.9051
Ureidoglycine	13.9606	12.4331	15.8955
Jervine	12.6989	12.0645	17.4225
C16 Sphinganine-1-phosphate	17.4609	12.9906	8.90644
p-Coumaroyl quinic acid	4.77596	15.7644	19.8257
trans-P-Coumaric acid	7.04765	18.4105	14.6165
Istamycin C	14.6324	10.3484	12.787
Muxiangrin I	7.87914	17.0269	12.7276
4-Ethylbenzoic acid	6.41672	16.0686	14.9887
Cycloserine	4.18246	26.4318	5.05062
Apo-10'-violaxanthal	17.1151	9.45048	9.87051
Lactose	13.7512	6.52632	16.9727
Docosahexaenoyl Serotonin	20.5098	8.73712	4.69113
4-O-beta-D-Glucosyl-4-hydroxycinnamate	17.3784	9.48729	6.48488
Guanine	6.9102	13.8306	13.0092
3,4-Dimethylbenzoic acid	6.63046	14.2494	12.7122
2,5-Diisopropyl-3-methylphenol	15.4425	8.70654	9.05079
Glycidyl oleate	4.16239	22.327	5.8964
PA(P-20:0/0:0)	13.9846	9.89243	8.26917
(+)-Armillarin	19.3172	2.96102	8.98801
(S)-(+)-Mandelic acid	6.5226	12.6111	13.8332
Benzyl alcohol	5.31782	13.0317	13.3697
Maleic acid	4.91751	13.4831	13.3761
S-(2-Aminoethyl)-L-cysteine	13.2859	8.81804	8.94075
Deserpidine	8.22781	17.9009	4.61865
Stoloniferone A	12.9117	8.79839	8.94185
Gabaculine	9.37771	12.2948	8.97097
Urdamycin B	3.45129	16.1232	12.0267
2'-Deoxyguanosine	20.1749	4.30952	6.812
O-Aceyl-L-Serine	5.81513	16.1155	8.27201
Pantothenic Acid	3.74605	14.5735	12.726
Capric acid	14.5939	7.03573	6.04603
8-Epiiridodial glucoside tetraacetate	11.5153	8.90433	7.62309
β-vinyl acrylic acid	2.75335	11.8901	14.1992
Gymnodimine	15.6834	5.96947	5.27915
2-hydroxy behenic	3.44607	4.28482	18.9683
Insignin A	9.10063	7.34718	9.75664
Cinnamic acid	4.71516	15.4982	5.71043
1,4-Methylimidazoleacetic acid	3.17631	10.3412	12.2467
Benzaldehyde	1.14209	13.5258	10.0924
Undecanoic acid	10.7973	7.073	7.1291
(±)-2-Butylthiazolidine	4.00271	10.5264	10.2095
N,N-Dimethyl-1,4-phenylenediamine	4.36972	12.1402	8.11291
Phosphorylcholine	0.306815	14.753	9.13767
capsidiol	15.9883	1.73546	4.71219
p-Methylolphenol	3.94395	9.54321	10.0028
Caprylic acid	11.9191	4.70096	5.05068
Forasartan	16.4202	1.76001	3.36055
Geranylgeranylcysteine	9.29016	5.78451	6.41982
Stigmatellin Y	11.9405	6.19554	3.78878
Ngaione (-)	12.858	5.0649	3.1832
L-Ornithine	3.02888	7.0662	12.2752
1-Ipomeanol	3.61909	9.53934	8.48572
DG(18:3(9Z,12Z,15Z)/18:3(9Z,12Z,15Z)/0:0)	9.97197	4.68376	6.88029
PC(O-16:1(1E)/0:0)	4.76926	10.7015	4.97563
4-Hydroxybenzoic acid	4.10801	8.07463	9.24842
Citraconic acid	3.91702	6.61708	11.3971
5(S),6(R)-7-trihydroxymethyl Heptanoate	8.38853	5.73497	6.05939
beta-Cyclocostunolide	11.5804	2.00237	5.42522
Phenylacetic acid	3.45795	9.13599	7.81449
L-Glutamic acid	4.30224	9.32597	6.11377
alantolactone	11.0399	4.65927	3.13403
lokundjoside	7.42579	11.1499	1.5147
Kammogenin	6.15795	5.84886	7.32859
Glutamyl-Glycine	10.2403	4.81926	4.63122
Oligomycin C	8.52659	4.34936	6.58358
3-Hydroxysintaxanthin	9.24047	4.74415	4.79835
Ganodosterone	7.93495	5.31122	5.45229
Dl-P-Hydroxyphenyl lactic acid	3.82984	6.75132	8.23881
9-Hydroxyfluorene	7.28114	5.91866	4.6797
trans-Vaccenic acid	10.901	3.39164	2.68591
Adenine	8.78386	6.42535	3.64922
Physcion 8-glucoside	3.98497	7.02275	6.36451
Undecanedioic acid	7.40663	5.03029	5.12221
Blumenol C glucoside	7.66123	4.55357	4.90511
N-(α-Linolenoyl) Tyrosine	7.23277	4.46688	5.14451
5,6-Dihydro-5-methyluracil	3.52495	6.36579	7.84958
D-Maltose	7.83729	3.88566	6.06898
Benzoic acid	3.16735	6.96194	7.75807
(R)-4'-Deoxyindenestrol	8.09287	4.52851	4.2941
Simvastatin	7.09167	5.83331	4.07013
(R)-5-Deoxyindenestrol	8.06389	4.527	4.31402
Eucaglobulin	4.93666	8.52193	3.35858
3-Methylindole	0.587517	9.71376	6.65376
Kanzonol I	9.43655	4.19275	2.43269
PE(10:0/10:0)	6.26643	5.62107	3.63447
2-Phenylethanol	3.49518	6.56111	6.21473
L-Aspartic Acid	3.11201	7.00319	6.6019
2-Methylfuran	3.92814	5.64946	6.68647
3-(1-Pyrazolyl)-L-alanine	1.66267	9.47698	4.85993
L(+)-Ornithine	3.149	9.30159	2.63657
Gaidic acid	1.49079	10.7749	3.1281
PE(18:0/22:6(4Z,7Z,10Z,13Z,16Z,19Z))	6.9605	3.64845	5.23966
3-Hydroxylidocaine glucuronide	7.85994	4.35155	2.76574
10-Deacetyl-2-debenzoylbaccatin III	6.62961	5.12327	3.35123
Pirbuterol	2.83713	6.63242	5.81767
Deoxytubulosine	2.83769	7.23235	4.5635
Tylophorine	4.69197	4.29666	5.71212
3-Mercaptolactate-cysteine disulfide	7.58829	3.41245	4.19366
3-Glucosyl-2,3',4,4',6-pentahydroxybenzophenone	7.49657	4.21116	2.57711
p-cresol	3.38455	5.21057	5.83908
3-Methoxy-4-hydroxyphenylethylene glycol	1.62465	10.3668	2.74379
Adunctin C	4.71579	6.23354	3.075
MG(0:0/22:4(7Z,10Z,13Z,16Z)/0:0)	6.15537	5.02094	2.16498
LysoPE(0:0/20:2(11Z,14Z))	5.64188	4.72919	3.18037
Mahaleboside	1.11674	5.48763	7.23326
Phenol	2.55874	5.49814	6.27885
2-Ethyl-2-methyl-3-hydroxysuccinimide	1.30901	10.2972	1.6832
2-Hydroxydesmethylimipramine glucuronide	5.75598	4.42461	2.90722
Hydrazinopthalazinone	2.58965	4.2991	6.07187
Cinnamal	2.8365	5.38558	4.63022
dexpanthenol	7.08172	2.7651	2.59519
PS(O-16:0/0:0)	6.34023	3.49272	1.89766
ferulic acid	2.21837	5.20672	4.62195
Sambutoxin	6.10939	2.50207	3.45386
Maltotriose	5.83288	1.98029	4.08048
β-hydroxypentanoate	2.25433	4.74907	4.41982
Spiradine A	5.49202	2.94272	2.74151
Ethionamide	1.65856	4.58689	5.52293
1-heptadecanoyl-sn-glycerol 3-phosphate	5.70834	2.53159	2.37597
D-Methionine	2.39369	6.10175	2.07678
Xanthoxic acid	1.98812	5.15959	3.33716
altretamine	4.82896	3.08007	2.29383
Mycothiol	4.84171	2.35679	3.43873
Gingerol	1.99404	5.20269	3.03711
Jamaicamide B	6.83357	2.03276	0.792106
Tyrosol 4-sulfate	1.77776	4.6521	3.78576
Zidovudine glucuronide	2.10537	5.82294	2.45047
PC(14:1(9Z)/0:0)	2.9393	2.79277	4.51562
Isouvaretin	1.41379	4.82382	4.05537
7,8-Dehydro-beta-micropteroxanthin	4.22843	3.76421	1.55204
Oxoadipic acid	1.52196	4.22756	4.50136
1-Hexadecylamine	3.44398	1.88025	4.07905
Dihydrophloroglucinol	1.54339	3.99826	4.42943
Crotonic acid	3.51565	2.30501	3.94203
Costunolide	4.58622	3.70033	1.1943
2-hydroxy-tricosanoic acid	0.935004	1.42264	7.02466
6β-Naltrexol-3-glucuronide	1.18321	4.1851	3.54697
L-Tyrosine	0.972466	6.66967	2.11039
DG(20:4(8Z,11Z,14Z,17Z)/22:6(4Z,7Z,10Z,13Z,16Z,19Z)/0:0)	2.16801	5.26112	1.90048
Gamma-Glutamylglutamine	0.900499	5.7093	2.64541
Gemfibrozil	4.68803	3.0666	1.16607
Ouabagenin	5.91202	0.822553	1.92923
Malonylcarnitine	4.68929	4.01953	0.730734
Glycylprolylhydroxyproline	0.417587	6.76755	1.1581
Macrophyllic acid A	5.44926	1.79584	1.53494
Sphingofungin E	1.26232	6.11405	1.29692
N-Acetylimidazole	1.28047	4.54559	2.26141
Tyramine	0.188269	4.95144	3.07603
Benzylmalic acid	1.39408	3.48019	3.83207
Gentisyl alcohol	0.9448	4.66408	3.17912
Nicotinamide	1.41556	3.02453	4.04587
Dl-Aspartic acid	1.41799	3.88645	2.49963
12-Hydroxyergometrine glucoronide	0.34481	2.89743	3.92028
Lipoyl-AMP	4.02926	1.36821	2.12157
N-hexadecanoyl-L-Homoserine lactone	0.885915	4.68755	1.20307
Ricinoleic Acid methyl ester	3.67431	0.723302	1.71912
N-(3S-hydroxy-butanoyl)-homoserine lactone	1.79849	1.71403	3.26756
L-Histidine	0.405769	4.0327	2.21882
1-Hexadecyl Lysophosphatidic Acid	2.54599	2.4407	1.09566
Dehydrophytosphingosine	1.94655	0.922088	3.14837
Distigmine	4.27833	1.26646	0.293137
Dimorphecolic acid	3.74241	1.21748	0.77977
8-Butanoylneosolaniol	3.27209	0.443394	1.74524
Scopolamine N-oxide	0.302248	2.3892	3.09996
Lankacidin C	0.235982	1.8308	3.76536
9-Hydroxy-7-megastigmen-3-one glucoside	0.989163	3.17498	1.33451
Heneicosanedioic acid	1.17142	3.31855	1.06147
6-Paradol	2.21429	2.2887	0.985455
Prupaside	0.0370174	3.44675	1.90085
PE(24:1(15Z)/P-18:1(9Z))	3.71164	0.972566	0.560459
3-o-Ethyl-L-ascorbic acid	3.02052	0.543347	1.89667
cis-3-(1-Carboxy-ethyl)-3,5-cyclo-hexadiene-1,2-diol	0.419312	3.97837	1.01526
Desmethylpirenzepine	1.43569	0.984546	2.85998
Ferulic Acid /4-Hydroxy-3-Methoxycinnamic Acid	1.0317	2.75641	1.16328
Abscisic alcohol 11-glucoside	2.85735	0.526261	1.23036
Mitragynine	2.92189	0.438071	0.881463
p-Aminobenzaldehyde	0.704616	1.18881	2.55779
Gentiopicrin	0.53555	3.41187	0.320846
Simvastatin acid	0.9462	2.48325	0.77898
Indoleacetaldehyde	0.0848296	2.93389	1.11374
cis-2-Carboxycyclohexyl-acetic acid	0.492354	2.79843	0.997354
Albafuran A	0.136469	3.22782	0.333231
PA(17:1(9Z)/0:0)	0.516771	2.57049	0.731793
4-Aminobutyraldehyde	0.463959	2.51182	0.824388
Indol-3-ylacetyl-myo-inositol L-arabinoside	0.668382	2.55338	0.536985
Sorbitan palmitate	0.67936	2.27202	0.433533
Glutamylphenylalanine	0.887539	1.9649	0.621674
Oxaloglutarate	0.285391	2.39429	0.715461
Caryoptosidic acid	0.716886	2.08985	0.387643
abrusoside A	0.459348	2.18188	0.340254
MG(P-18:0e/0:0/0:0)	0.354917	0.364267	2.11517
Diphenylphosphine Acid	0.0358877	1.95004	0.258824
Isocaviunin 7-O-gentiobioside	0.737627	0.0841927	1.43045
